# Supplementary material for: Annotation of additional evolutionary conserved microRNAs in CHO cells from updated genomic data
Source: Biotechnol Bioeng. 2015 Apr 8;112(7):1488–93. doi: 10.1002/bit.25539 (PMC4949662; doi:10.1002/bit.25539)
Supplement: Supplementary file 1 — Supplement 1. [file BIT-112-1488-s001.xlsx]

## Sheet: miRBase submitted microRNAs
#	Mature sequence	Originating miRNA working ID	Originating miRNA clean ID	APMK		AMDS		K1-BB		AFTD		Submitted hairpin			NGS ReadCount	Distinct hairpin sequences	Hairpin difference	On hairpin with
				Genomic location	Hairpin sequence	Genomic location	Hairpin sequence	Genomic location	Hairpin sequence	Genomic location	Hairpin sequence	Genome location	Hairpin sequence	Genome
1	UAACACUGUCUGGUAACGAUGUU	bta-miR-200a	bta-miR-200a	eedd5|gi|529520636|gb|APMK01309605.1|:14968-15053_Cricetulus_griseus_strain_17A/GY_chromosome_2_chr2_contig_37210_whole_genome_shotgun_sequence	gggccucugugggcaucuuaccggacagugcuggauuucuugacuugacucUAACACUGUCUGGUAACGAUGUUcaaaggugaccc	b60e7|gi|521889384|gb|AMDS01056735.1|:c74249-74164_Cricetulus_griseus_scaffold1002_156_whole_genome_shotgun_sequence	gggccucugugggcaucuuaccggacagugcuggauuucuugacuugacucUAACACUGUCUGGUAACGAUGUUcaaaggugaccc	72778|lcl|NODE_48904995_length_267_cov_27.265917:c276-191	gggccucugugggcaucuuaccggacagugcuggauuucuugacuugacucUAACACUGUCUGGUAACGAUGUUcaaaggugaccc	a168e|gi|342534676|gb|AFTD01100299.1|:14981-15066_Cricetulus_griseus_scaffold2657_7_whole_genome_shotgun_sequence	gggccucugugggcaucuuaccggacagugcuggauuucuugacuugacucUAACACUGUCUGGUAACGAUGUUcaaaggugaccc	eedd5|gi|529520636|gb|APMK01309605.1|:14968-15053_Cricetulus_griseus_strain_17A/GY_chromosome_2_chr2_contig_37210_whole_genome_shotgun_sequence	gggccucugugggcaucuuaccggacagugcuggauuucuugacuugacucUAACACUGUCUGGUAACGAUGUUcaaaggugaccc	APMK	7	1
2	CUGUACAGCCUCCUAGCUUUCC	hsa-let-7a-2-3p	hsa-let-7a-2-3p	f2795|gi|529542820|gb|APMK01299544.1|:c17267-17196_Cricetulus_griseus_strain_17A/GY_chromosome_4_chr4_contig_4632_whole_genome_shotgun_sequence	agguugagguaguagguuguauaguuuagaguuacaucaagggagauaaCUGUACAGCCUCCUAGCUUUCCu	78232|gi|521922764|gb|AMDS01029813.1|:c5766-5695_Cricetulus_griseus_scaffold536_170_whole_genome_shotgun_sequence	agguugagguaguagguuguauaguuuagaguuacaucaagggagauaaCUGUACAGCCUCCUAGCUUUCCu	2b6e4|lcl|NODE_29151812_length_382_cov_10.026178:306-377	agguugagguaguagguuguauaguuuagaguuacaucaagggagauaaCUGUACAGCCUCCUAGCUUUCCu	088cf|gi|342492059|gb|AFTD01142412.1|:c126174-126103_Cricetulus_griseus_scaffold6478_2_whole_genome_shotgun_sequence	agguugagguaguagguuguauaguuuagaguuacaucaagggagauaaCUGUACAGCCUCCUAGCUUUCCu	f2795|gi|529542820|gb|APMK01299544.1|:c17267-17196_Cricetulus_griseus_strain_17A/GY_chromosome_4_chr4_contig_4632_whole_genome_shotgun_sequence	agguugagguaguagguuguauaguuuagaguuacaucaagggagauaaCUGUACAGCCUCCUAGCUUUCCu	APMK	273	1		cgr-let-7a
3a	CUAUACAAUCUACUGUCUUUC	hsa-let-7a-3p	hsa-let-7a-3p	d0c12|gi|530049787|gb|APMK01060022.1|:c20009-19936_Cricetulus_griseus_strain_17A/GY_chromosome_2_chr2_contig_1047_whole_genome_shotgun_sequence	gggugagguaguagguuguaugguuuugggcucugccccgcucugcgguaaCUAUACAAUCUACUGUCUUUCcu	d4130|gi|521782750|gb|AMDS01104280.1|:33247-33320_Cricetulus_griseus_scaffold2036_63_whole_genome_shotgun_sequence	gggugagguaguagguuguaugguuuugggcucugccccgcucugcgguaaCUAUACAAUCUACUGUCUUUCcu	c0d9a|lcl|NODE_31772041_length_103_cov_14.388350:c114-41	gggugagguaguagguuguaugguuuugggcucugccccgcucugcgguaaCUAUACAAUCUACUGUCUUUCcu	9aace|gi|342483861|gb|AFTD01150610.1|:12035-12108_Cricetulus_griseus_scaffold8405_5_whole_genome_shotgun_sequence	gggugagguaguagguuguaugguuuugggcucugccccgcucugcgguaaCUAUACAAUCUACUGUCUUUCcu	d0c12|gi|530049787|gb|APMK01060022.1|:c20009-19936_Cricetulus_griseus_strain_17A/GY_chromosome_2_chr2_contig_1047_whole_genome_shotgun_sequence	gggugagguaguagguuguaugguuuugggcucugccccgcucugcgguaaCUAUACAAUCUACUGUCUUUCcu	APMK	524	1		cgr-let-7a
3b	CUAUACAAUCUACUGUCUUUC	hsa-let-7a-3p	hsa-let-7a-3p	c4861|gi|529834860|gb|APMK01162609.1|:c5502-5429_Cricetulus_griseus_strain_17A/GY_chromosome_3_chr3_contig_8789_whole_genome_shotgun_sequence	ugagguaguagguuguauaguuuuagggucacacccaccacugggagauaaCUAUACAAUCUACUGUCUUUCcu	20046|gi|521829337|gb|AMDS01086995.1|:c16184-16111_Cricetulus_griseus_scaffold1620_21_whole_genome_shotgun_sequence	ugagguaguagguuguauaguuuuagggucacacccaccacugggagauaaCUAUACAAUCUACUGUCUUUCcu	80011|lcl|NODE_41992380_length_498_cov_7.359438:c541-468	ugagguaguagguuguauaguuuuagggucacacccaccacugggagauaaCUAUACAAUCUACUGUCUUUCcu	07142|gi|342621474|gb|AFTD01027458.1|:c14561-14488_Cricetulus_griseus_scaffold373_151_whole_genome_shotgun_sequence	ugagguaguagguuguauaguuuuagggucacacccaccacugggagauaaCUAUACAAUCUACUGUCUUUCcu	c4861|gi|529834860|gb|APMK01162609.1|:c5502-5429_Cricetulus_griseus_strain_17A/GY_chromosome_3_chr3_contig_8789_whole_genome_shotgun_sequence	ugagguaguagguuguauaguuuuagggucacacccaccacugggagauaaCUAUACAAUCUACUGUCUUUCcu	APMK	524	1		cgr-let-7a
4a	UGAGGUAGUAGGUUGUAUGGUU	hsa-let-7c-5p	hsa-let-7c-5p	f67c8|gi|530049787|gb|APMK01060022.1|:c20016-19933_Cricetulus_griseus_strain_17A/GY_chromosome_2_chr2_contig_1047_whole_genome_shotgun_sequence	gccuuuggggUGAGGUAGUAGGUUGUAUGGUUuugggcucugccccgcucugcgguaacuauacaaucuacugucuuuccugaa	c2813|gi|521782750|gb|AMDS01104280.1|:33240-33323_Cricetulus_griseus_scaffold2036_63_whole_genome_shotgun_sequence	gccuuuggggUGAGGUAGUAGGUUGUAUGGUUuugggcucugccccgcucugcgguaacuauacaaucuacugucuuuccugaa	d4ff4|lcl|NODE_31772041_length_103_cov_14.388350:c121-38	gccuuuggggUGAGGUAGUAGGUUGUAUGGUUuugggcucugccccgcucugcgguaacuauacaaucuacugucuuuccugaa	95960|gi|342483861|gb|AFTD01150610.1|:12028-12111_Cricetulus_griseus_scaffold8405_5_whole_genome_shotgun_sequence	gccuuuggggUGAGGUAGUAGGUUGUAUGGUUuugggcucugccccgcucugcgguaacuauacaaucuacugucuuuccugaa	eeccc|gi|529650272|gb|APMK01250788.1|:c1430-1347_Cricetulus_griseus_strain_17A/GY_chromosome_4_chr4_contig_19780_whole_genome_shotgun_sequence	ggguUGAGGUAGUAGGUUGUAUGGUUuagaguuacacccugggaguuaacuguacaaccuucuagcuuuccuuggagcac	APMK	7579269	1		cgr-let-7c
4b	UGAGGUAGUAGGUUGUAUGGUU	hsa-let-7c-5p	hsa-let-7c-5p	eeccc|gi|529650272|gb|APMK01250788.1|:c1430-1347_Cricetulus_griseus_strain_17A/GY_chromosome_4_chr4_contig_19780_whole_genome_shotgun_sequence	gcauccggguUGAGGUAGUAGGUUGUAUGGUUuagaguuacacccugggaguuaacuguacaaccuucuagcuuuccuuggagc	ba389|gi|521832973|gb|AMDS01085020.1|:1348-1431_Cricetulus_griseus_scaffold1506_61_whole_genome_shotgun_sequence	gcauccggguUGAGGUAGUAGGUUGUAUGGUUuagaguuacacccugggaguuaacuguacaaccuucuagcuuuccuuggagc	00c48|lcl|NODE_15751307_length_538_cov_7.537175:c577-494	gcauccggguUGAGGUAGUAGGUUGUAUGGUUuagaguuacacccugggaguuaacuguacaaccuucuagcuuuccuuggagc	2f76c|gi|342548315|gb|AFTD01087137.1|:c24170-24087_Cricetulus_griseus_scaffold2007_6_whole_genome_shotgun_sequence	gcauccggguUGAGGUAGUAGGUUGUAUGGUUuagaguuacacccugggaguuaacuguacaaccuucuagcuuuccuuggagc	f67c8|gi|530049787|gb|APMK01060022.1|:c20016-19933_Cricetulus_griseus_strain_17A/GY_chromosome_2_chr2_contig_1047_whole_genome_shotgun_sequence	gccuuuggggUGAGGUAGUAGGUUGUAUGGUUuugggcucugccccgcucugcgguaacuauacaaucuacugucuuuccugaa	APMK	7579269	1		cgr-let-7c
5	CUAUACGGCCUCCUAGCUUUCC	hsa-let-7e-3p	hsa-let-7e-3p	cfcf3|gi|530137215|gb|APMK01015949.1|:1345-1423_Cricetulus_griseus_strain_17A/GY_unplaced_contig_5750_whole_genome_shotgun_sequence	cccgggcugagguaggagguuguauaguugaggaagacacccgaggagaucaCUAUACGGCCUCCUAGCUUUCCccagg	78c2e|gi|521698755|gb|AMDS01133046.1|:c40761-40683_Cricetulus_griseus_scaffold3987_12_whole_genome_shotgun_sequence	cccgggcugagguaggagguuguauaguugaggaagacacccgaggagaucaCUAUACGGCCUCCUAGCUUUCCccagg	3c3e8|lcl|NODE_5394203_length_137_cov_1.386861:c136-58	cccgggcugagguaggagguuguauaguugaggaagacacccgaggagaucaCUAUACGGCCUCCUAGCUUUCCccagg			cfcf3|gi|530137215|gb|APMK01015949.1|:1345-1423_Cricetulus_griseus_strain_17A/GY_unplaced_contig_5750_whole_genome_shotgun_sequence	cccgggcugagguaggagguuguauaguugaggaagacacccgaggagaucaCUAUACGGCCUCCUAGCUUUCCccagg	APMK	193	1
6	UGAGGUAGGAGGUUGUAUAGUU	hsa-let-7e-5p	hsa-let-7e-5p	b65a9|gi|530137215|gb|APMK01015949.1|:1345-1423_Cricetulus_griseus_strain_17A/GY_unplaced_contig_5750_whole_genome_shotgun_sequence	cccgggcUGAGGUAGGAGGUUGUAUAGUUgaggaagacacccgaggagaucacuauacggccuccuagcuuuccccagg	730b4|gi|521698755|gb|AMDS01133046.1|:c40761-40683_Cricetulus_griseus_scaffold3987_12_whole_genome_shotgun_sequence	cccgggcUGAGGUAGGAGGUUGUAUAGUUgaggaagacacccgaggagaucacuauacggccuccuagcuuuccccagg	67032|lcl|NODE_5394203_length_137_cov_1.386861:c136-58	cccgggcUGAGGUAGGAGGUUGUAUAGUUgaggaagacacccgaggagaucacuauacggccuccuagcuuuccccagg			b65a9|gi|530137215|gb|APMK01015949.1|:1345-1423_Cricetulus_griseus_strain_17A/GY_unplaced_contig_5750_whole_genome_shotgun_sequence	cccgggcUGAGGUAGGAGGUUGUAUAGUUgaggaagacacccgaggagaucacuauacggccuccuagcuuuccccagg	APMK	107741	1
7	UCAGUGCACUACAGAACUUUGU	hsa-miR-148a-3p	hsa-miR-148a-3p	14d54|gi|529954026|gb|APMK01103077.1|:893-960_Cricetulus_griseus_strain_17A/GY_chromosome_8_chr8_contig_3157_whole_genome_shotgun_sequence	gaggcaaaguucugagacacuucgacucugaguaugauagaagUCAGUGCACUACAGAACUUUGUcuc	5cc3a|gi|521934133|gb|AMDS01018444.1|:c25287-25220_Cricetulus_griseus_scaffold429_216_whole_genome_shotgun_sequence	gaggcaaaguucugagacacuucgacucugaguaugauagaagUCAGUGCACUACAGAACUUUGUcuc	56f0b|lcl|NODE_17471221_length_194_cov_6.469072:80-147	gaggcaaaguucugagacacuucgacucugaguaugauagaagUCAGUGCACUACAGAACUUUGUcuc	5a4b8|gi|342629619|gb|AFTD01019313.1|:10-77_Cricetulus_griseus_scaffold291_44_whole_genome_shotgun_sequence	gaggcaaaguucugagacacuucgacucugaguaugauagaagUCAGUGCACUACAGAACUUUGUcuc	14d54|gi|529954026|gb|APMK01103077.1|:893-960_Cricetulus_griseus_strain_17A/GY_chromosome_8_chr8_contig_3157_whole_genome_shotgun_sequence	gaggcaaaguucugagacacuucgacucugaguaugauagaagUCAGUGCACUACAGAACUUUGUcuc	APMK	213	1
8	CUGCCAAUUCCAUAGGUCACAG	hsa-miR-192-3p	hsa-miR-192-3p	010e9|gi|529816791|gb|APMK01171231.1|:10091-10200_Cricetulus_griseus_strain_17A/GY_chromosome_3_chr3_contig_11718_whole_genome_shotgun_sequence	gccaagauggagugcacagggcucugaccuaugaauugacagccagugcucuggucucuccucuggCUGCCAAUUCCAUAGGUCACAGguauguucgccucaaugccagc	a8b59|gi|521871767|gb|AMDS01065984.1|:c11314-11205_Cricetulus_griseus_scaffold1166_84_whole_genome_shotgun_sequence	gccaagauggagugcacagggcucugaccuaugaauugacagccagugcucuggucucuccucuggCUGCCAAUUCCAUAGGUCACAGguauguucgccucaaugccagc	4ef9a|lcl|NODE_22806964_length_79_cov_12.341772:17-126	gccaagauggagugcacagggcucugaccuaugaauugacagccagugcucuggucucuccucuggCUGCCAAUUCCAUAGGUCACAGguauguucgccucaaugccagc	7eacf|gi|342516453|gb|AFTD01118120.1|:c12194-12085_Cricetulus_griseus_scaffold3618_15_whole_genome_shotgun_sequence	gccaagauggagugcacagggcucugaccuaugaauugacagccagugcucuggucucuccucuggCUGCCAAUUCCAUAGGUCACAGguauguucgccucaaugccagc	010e9|gi|529816791|gb|APMK01171231.1|:10091-10200_Cricetulus_griseus_strain_17A/GY_chromosome_3_chr3_contig_11718_whole_genome_shotgun_sequence	gccaagauggagugcacagggcucugaccuaugaauugacagccagugcucuggucucuccucuggCUGCCAAUUCCAUAGGUCACAGguauguucgccucaaugccagc	APMK	12	1
9	CCAGUGGGGCUGCUGUUAUCUG	hsa-miR-194-3p	hsa-miR-194-3p	efb8f|gi|529816791|gb|APMK01171231.1|:9906-9990_Cricetulus_griseus_strain_17A/GY_chromosome_3_chr3_contig_11718_whole_genome_shotgun_sequence	uggcugccacccccuguaacagcaacuccauguggaagugcccacuaguuCCAGUGGGGCUGCUGUUAUCUGggguggaggcugg	7942d|gi|521871767|gb|AMDS01065984.1|:c11499-11415_Cricetulus_griseus_scaffold1166_84_whole_genome_shotgun_sequence	uggcugccacccccuguaacagcaacuccauguggaagugcccacuaguuCCAGUGGGGCUGCUGUUAUCUGggguggaggcugg			43791|gi|342516453|gb|AFTD01118120.1|:c12379-12295_Cricetulus_griseus_scaffold3618_15_whole_genome_shotgun_sequence	uggcugccacccccuguaacagcaacuccauguggaagugcccacuaguuCCAGUGGGGCUGCUGUUAUCUGggguggaggcugg	efb8f|gi|529816791|gb|APMK01171231.1|:9906-9990_Cricetulus_griseus_strain_17A/GY_chromosome_3_chr3_contig_11718_whole_genome_shotgun_sequence	uggcugccacccccuguaacagcaacuccauguggaagugcccacuaguuCCAGUGGGGCUGCUGUUAUCUGggguggaggcugg	APMK	761	1		cgr-miR-194
10	UACUGCAUCAGGAACUGAUUGGA	hsa-miR-217	hsa-miR-217	61aeb|gi|529701335|gb|APMK01227117.1|:1368-1477_Cricetulus_griseus_strain_17A/GY_chromosome_1_chr1_contig_50998_whole_genome_shotgun_sequence	ucaacacaguugucacaguuuuugaugucguagaUACUGCAUCAGGAACUGAUUGGAuaagacaaggucaccaucagucccuaaugcauuaccuucagcaucuaaaaaac	2940b|gi|521904759|gb|AMDS01047818.1|:c13788-13679_Cricetulus_griseus_scaffold884_41_whole_genome_shotgun_sequence	ucaacacaguugucacaguuuuugaugucguagaUACUGCAUCAGGAACUGAUUGGAuaagacaaggucaccaucagucccuaaugcauuaccuucagcaucuaaaaaac	a9413|lcl|NODE_25587634_length_333_cov_13.912913:150-259	ucaacacaguugucacaguuuuugaugucguagaUACUGCAUCAGGAACUGAUUGGAuaagacaaggucaccaucagucccuaaugcauuaccuucagcaucuaaaaaac	6432e|gi|342552418|gb|AFTD01083034.1|:10363-10472_Cricetulus_griseus_scaffold2036_11_whole_genome_shotgun_sequence	ucaacacaguugucacaguuuuugaugucguagaUACUGCAUCAGGAACUGAUUGGAuaagacaaggucaccaucagucccuaaugcauuaccuucagcaucuaaaaaac	61aeb|gi|529701335|gb|APMK01227117.1|:1368-1477_Cricetulus_griseus_strain_17A/GY_chromosome_1_chr1_contig_50998_whole_genome_shotgun_sequence	ucaacacaguugucacaguuuuugaugucguagaUACUGCAUCAGGAACUGAUUGGAuaagacaaggucaccaucagucccuaaugcauuaccuucagcaucuaaaaaac	APMK	58	1
11	AGAAUUGCGUUUGGACAAUCAGU	hsa-miR-219b-3p	hsa-miR-219b-3p	3e9d5|gi|530069208|gb|APMK01050271.1|:c15298-15211_Cricetulus_griseus_strain_17A/GY_chromosome_6_chr6_contig_2645_whole_genome_shotgun_sequence	ggagcucaaccacagauguccagccacaauucucgguuggccgcagacucguacaAGAAUUGCGUUUGGACAAUCAGUggcgaagccc	61346|gi|521832443|gb|AMDS01085285.1|:c24584-24497_Cricetulus_griseus_scaffold1532_11_whole_genome_shotgun_sequence	ggagcucaaccacagauguccagccacaauucucgguuggccgcagacucguacaAGAAUUGCGUUUGGACAAUCAGUggcgaagccc			7d49a|gi|342599651|gb|AFTD01049281.1|:c585-498_Cricetulus_griseus_scaffold1000_17_whole_genome_shotgun_sequence	ggagcucaaccacagauguccagccacaauucucgguuggccgcagacucguacaAGAAUUGCGUUUGGACAAUCAGUggcgaagccc	3e9d5|gi|530069208|gb|APMK01050271.1|:c15298-15211_Cricetulus_griseus_strain_17A/GY_chromosome_6_chr6_contig_2645_whole_genome_shotgun_sequence	ggagcucaaccacagauguccagccacaauucucgguuggccgcagacucguacaAGAAUUGCGUUUGGACAAUCAGUggcgaagccc	APMK	5	1
12	CCUAUUCUUGGUUACUUGCACG	hsa-miR-26a-1-3p	hsa-miR-26a-1-3p	6f43d|gi|529930098|gb|APMK01114626.1|:c73-1_Cricetulus_griseus_strain_17A/GY_chromosome_4_chr4_contig_17401_whole_genome_shotgun_sequence	guggccucguucaaguaauccaggauaggcugugcaggucccaaggggCCUAUUCUUGGUUACUUGCACGggg	43dfa|gi|521824551|gb|AMDS01089801.1|:c6931-6855_Cricetulus_griseus_scaffold1637_22_whole_genome_shotgun_sequence	guggccucguucaaguaauccaggauaggcugugcaggucccaaggggCCUAUUCUUGGUUACUUGCACGgggacgc	fdd46|lcl|NODE_19378048_length_711_cov_6.701828:c92-16	guggccucguucaaguaauccaggauaggcugugcaggucccaaggggCCUAUUCUUGGUUACUUGCACGgggacgc	be902|gi|342624340|gb|AFTD01024592.1|:37702-37778_Cricetulus_griseus_scaffold271_170_whole_genome_shotgun_sequence	guggccucguucaaguaauccaggauaggcugugcaggucccaaggggCCUAUUCUUGGUUACUUGCACGgggacgc	6f43d|gi|529930098|gb|APMK01114626.1|:c73-1_Cricetulus_griseus_strain_17A/GY_chromosome_4_chr4_contig_17401_whole_genome_shotgun_sequence	guggccucguucaaguaauccaggauaggcugugcaggucccaaggggCCUAUUCUUGGUUACUUGCACGggg	APMK	314	2	Brinkrolf:[74_77del]	cgr-miR-26a
13	CCUAUUCUUGAUUACUUGUUUC	hsa-miR-26a-2-3p	hsa-miR-26a-2-3p	0b552|gi|529852689|gb|APMK01153754.1|:3612-3695_Cricetulus_griseus_strain_17A/GY_chromosome_1_chr1_contig_49751_whole_genome_shotgun_sequence	ggcuguggcuggauucaaguaauccaggauaggcuguuuccaugugugaggCCUAUUCUUGAUUACUUGUUUCuggaggcagcu	53fec|gi|521948780|gb|AMDS01003797.1|:c12205-12122_Cricetulus_griseus_scaffold297_4_whole_genome_shotgun_sequence	ggcuguggcuggauucaaguaauccaggauaggcuguuuccaugugugaggCCUAUUCUUGAUUACUUGUUUCuggaggcagcu	e9792|lcl|NODE_32573251_length_1315_cov_14.088213:c372-289	ggcuguggcuggauucaaguaauccaggauaggcuguuuccaugugugaggCCUAUUCUUGAUUACUUGUUUCuggaggcagcu	85b87|gi|342571950|gb|AFTD01063502.1|:c42531-42448_Cricetulus_griseus_scaffold1397_46_whole_genome_shotgun_sequence	ggcuguggcuggauucaaguaauccaggauaggcuguuuccaugugugaggCCUAUUCUUGAUUACUUGUUUCuggaggcagcu	0b552|gi|529852689|gb|APMK01153754.1|:3612-3695_Cricetulus_griseus_strain_17A/GY_chromosome_1_chr1_contig_49751_whole_genome_shotgun_sequence	ggcuguggcuggauucaaguaauccaggauaggcuguuuccaugugugaggCCUAUUCUUGAUUACUUGUUUCuggaggcagcu	APMK	245	1		cgr-miR-26a
14	CAGUGCAAUGAUAUUGUCAAAGC	hsa-miR-301b	hsa-miR-301b	033e7|gi|529926527|gb|APMK01116334.1|:443-520_Cricetulus_griseus_strain_17A/GY_chromosome_4_chr4_contig_21825_whole_genome_shotgun_sequence	gcugcaggugcucugacuagguugcacuacugugcucugagaagCAGUGCAAUGAUAUUGUCAAAGCaucugggacca	842c7|gi|521749864|gb|AMDS01115989.1|:c340-263_Cricetulus_griseus_scaffold2646_33_whole_genome_shotgun_sequence	gcugcaggugcucugacuagguugcacuacugugcucugagaagCAGUGCAAUGAUAUUGUCAAAGCaucugggacca	f7d9c|lcl|NODE_13066540_length_1224_cov_7.429739:c672-595	gcugcaggugcucugacuagguugcacuacugugcucugagaagCAGUGCAAUGAUAUUGUCAAAGCaucugggacca	39107|gi|342524012|gb|AFTD01110963.1|:c74122-74045_Cricetulus_griseus_scaffold3140_30_whole_genome_shotgun_sequence	gcugcaggugcucugacuagguugcacuacugugcucugagaagCAGUGCAAUGAUAUUGUCAAAGCaucugggacca	033e7|gi|529926527|gb|APMK01116334.1|:443-520_Cricetulus_griseus_strain_17A/GY_chromosome_4_chr4_contig_21825_whole_genome_shotgun_sequence	gcugcaggugcucugacuagguugcacuacugugcucugagaagCAGUGCAAUGAUAUUGUCAAAGCaucugggacca	APMK	75	1
15	CUGGGAGAAGGCUGUUUACUCU	hsa-miR-30c-2-3p	hsa-miR-30c-2-3p	2190e|gi|529974421|gb|APMK01093948.1|:2503-2574_Cricetulus_griseus_strain_17A/GY_chromosome_1_chr1_contig_60553_whole_genome_shotgun_sequence	agauacuguaaacauccuacacucucagcugugaaaaguaagaaagCUGGGAGAAGGCUGUUUACUCUcucu	abdf8|gi|521906259|gb|AMDS01046318.1|:33016-33087_Cricetulus_griseus_scaffold847_80_whole_genome_shotgun_sequence	agauacuguaaacauccuacacucucagcugugaaaaguaagaaagCUGGGAGAAGGCUGUUUACUCUcucu	e4a21|lcl|NODE_11633533_length_2042_cov_7.393242:1087-1158	agauacuguaaacauccuacacucucagcugugaaaaguaagaaagCUGGGAGAAGGCUGUUUACUCUcucu	91159|gi|342638454|gb|AFTD01010479.1|:c11824-11753_Cricetulus_griseus_scaffold144_111_whole_genome_shotgun_sequence	agauacuguaaacauccuacacucucagcugugaaaaguaagaaagCUGGGAGAAGGCUGUUUACUCUcucu	2190e|gi|529974421|gb|APMK01093948.1|:2503-2574_Cricetulus_griseus_strain_17A/GY_chromosome_1_chr1_contig_60553_whole_genome_shotgun_sequence	agauacuguaaacauccuacacucucagcugugaaaaguaagaaagCUGGGAGAAGGCUGUUUACUCUcucu	APMK	6	1		cgr-miR-30c
16	CAGAAGGGGAGUUGGGAGCAGA	hsa-miR-3154	hsa-miR-3154	c618d|gi|529673050|gb|APMK01239581.1|:c1013-930_Cricetulus_griseus_strain_17A/GY_chromosome_6_chr6_contig_2349_whole_genome_shotgun_sequence	caggccccuccuuccagcccagcucccgcucaccccugccacgucaaaggaggCAGAAGGGGAGUUGGGAGCAGAgagggacca	037a0|gi|521796543|gb|AMDS01097923.1|:c35003-34920_Cricetulus_griseus_scaffold1914_2_whole_genome_shotgun_sequence	caggccccuccuuccagcccagcucccgcucaccccugccacgucaaaggaggCAGAAGGGGAGUUGGGAGCAGAgagggacca					c618d|gi|529673050|gb|APMK01239581.1|:c1013-930_Cricetulus_griseus_strain_17A/GY_chromosome_6_chr6_contig_2349_whole_genome_shotgun_sequence	caggccccuccuuccagcccagcucccgcucaccccugccacgucaaaggaggCAGAAGGGGAGUUGGGAGCAGAgagggacca	APMK	68	1
17	ACUGUAAACGCUUUCUGAUG	hsa-miR-3607-3p	hsa-miR-3607-3p	4cea2|gi|530120794|gb|APMK01023859.1|:3672-3750_Cricetulus_griseus_strain_17A/GY_chromosome_2_chr2_contig_40957_whole_genome_shotgun_sequence	caagguuuugguacaugugaugaagcaaaucaguaugaaaaacucaugauACUGUAAACGCUUUCUGAUGuaucaaacu	cf2f4|gi|521786555|gb|AMDS01102461.1|:17266-17344_Cricetulus_griseus_scaffold2056_22_whole_genome_shotgun_sequence	caagguuuugguacaugugaugaagcaaaucaguaugaaaaacucaugauACUGUAAACGCUUUCUGAUGuaucaaacu			7f7bd|gi|342605764|gb|AFTD01043168.1|:c10285-10207_Cricetulus_griseus_scaffold819_34_whole_genome_shotgun_sequence	caagguuuugguacaugugaugaagcaaaucaguaugaaaaacucaugauACUGUAAACGCUUUCUGAUGuaucaaacu	4cea2|gi|530120794|gb|APMK01023859.1|:3672-3750_Cricetulus_griseus_strain_17A/GY_chromosome_2_chr2_contig_40957_whole_genome_shotgun_sequence	caagguuuugguacaugugaugaagcaaaucaguaugaaaaacucaugauACUGUAAACGCUUUCUGAUGuaucaaacu	APMK	38	1
18	UGGCAGUGUAUUGUUAGCUGGU	hsa-miR-449a	hsa-miR-449a	1f343|gi|530148033|gb|APMK01010507.1|:c9573-9483_Cricetulus_griseus_strain_17A/GY_chromosome_2_chr2_contig_42380_whole_genome_shotgun_sequence	cugugugugacggguUGGCAGUGUAUUGUUAGCUGGUugaauaugugaaaggcaccagcuaacaugcaacugcuauccugucgcacauaca	82452|gi|521825185|gb|AMDS01089283.1|:30991-31081_Cricetulus_griseus_scaffold1549_35_whole_genome_shotgun_sequence	cugugugugacggguUGGCAGUGUAUUGUUAGCUGGUugaauaugugaaaggcaccagcuaacaugcaacugcuauccugucgcacauaca	65868|lcl|NODE_16759510_length_84_cov_1.000000:c138-57	acggguUGGCAGUGUAUUGUUAGCUGGUugaauaugugaaaggcaccagcuaaccugcaacugcuauccugucgcacauaca	ffbf7|gi|342523979|gb|AFTD01110996.1|:c12721-12631_Cricetulus_griseus_scaffold3254_11_whole_genome_shotgun_sequence	cugugugugacggguUGGCAGUGUAUUGUUAGCUGGUugaauaugugaaaggcaccagcuaacaugcaacugcuauccugucgcacauaca	1f343|gi|530148033|gb|APMK01010507.1|:c9573-9483_Cricetulus_griseus_strain_17A/GY_chromosome_2_chr2_contig_42380_whole_genome_shotgun_sequence	cugugugugacggguUGGCAGUGUAUUGUUAGCUGGUugaauaugugaaaggcaccagcuaacaugcaacugcuauccugucgcacauaca	APMK	31	2	Xu:[1_9del; 64ac]
19	AAACCGUUACCAUUACUGAGUU	hsa-miR-451a	hsa-miR-451a			41d1a|gi|521767785|gb|AMDS01107287.1|:37720-37791_Cricetulus_griseus_scaffold2169_51_whole_genome_shotgun_sequence	cuuggggauggcgaggAAACCGUUACCAUUACUGAGUUuaguaaugguaacgguucucuugcugcucccaaa	fd47b|lcl|NODE_36599749_length_451_cov_9.643016:c383-312	cuuggggauggcgaggAAACCGUUACCAUUACUGAGUUuaguaaugguaacgggucucuugcugcucccaaa	c3e2b|gi|342473872|gb|AFTD01160599.1|:12683-12754_Cricetulus_griseus_scaffold11161_16_whole_genome_shotgun_sequence	cuuggggauggcgaggAAACCGUUACCAUUACUGAGUUuaguaaugguaacgguucucuugcugcucccaaa	41d1a|gi|521767785|gb|AMDS01107287.1|:37720-37791_Cricetulus_griseus_scaffold2169_51_whole_genome_shotgun_sequence	cuuggggauggcgaggAAACCGUUACCAUUACUGAGUUuaguaaugguaacgguucucuugcugcucccaaa	AMDS	10	2	Xu:[54ug]
20	CACGCUCAUGCACACACCCACA	hsa-miR-574-3p	hsa-miR-574-3p			4f092|gi|521836155|gb|AMDS01083733.1|:1-84_Cricetulus_griseus_scaffold1410_70_whole_genome_shotgun_sequence	ugugcgggcgugugagugugugugugugagugugugucgcuccgugucCACGCUCAUGCACACACCCACAcgcccgcacgccgg					4f092|gi|521836155|gb|AMDS01083733.1|:1-84_Cricetulus_griseus_scaffold1410_70_whole_genome_shotgun_sequence	ugugcgggcgugugagugugugugugugagugugugucgcuccgugucCACGCUCAUGCACACACCCACAcgcccgcacgccgg	AMDS	2216	1
21	UUACAGUUGUUCAACCAGUUACU	hsa-miR-582-5p	hsa-miR-582-5p	79818|gi|530049938|gb|APMK01059942.1|:15470-15567_Cricetulus_griseus_strain_17A/GY_chromosome_2_chr2_contig_19771_whole_genome_shotgun_sequence	aucuguacucuuuggUUACAGUUGUUCAACCAGUUACUaaucuaacuaauuguaaccuguugaacaacugaacccaaagggugcaaaguuggaaacau	54b15|gi|521878610|gb|AMDS01062572.1|:c10089-9992_Cricetulus_griseus_scaffold1086_38_whole_genome_shotgun_sequence	aucuguacucuuuggUUACAGUUGUUCAACCAGUUACUaaucuaacuaauuguaaccuguugaacaacugaacccaaagggugcaaaguuggaaacau	60a1a|lcl|NODE_17688665_length_203_cov_5.960591:38-135	aucuguacucuuuggUUACAGUUGUUCAACCAGUUACUaaucuaacuaauuguaaccuguugaacaacugaacccaaagggugcaaaguuggaaacau	75739|gi|342642588|gb|AFTD01006345.1|:c10150-10053_Cricetulus_griseus_scaffold49_95_whole_genome_shotgun_sequence	aucuguacucuuuggUUACAGUUGUUCAACCAGUUACUaaucuaacuaauuguaaccuguugaacaacugaacccaaagggugcaaaguuggaaacau	79818|gi|530049938|gb|APMK01059942.1|:15470-15567_Cricetulus_griseus_strain_17A/GY_chromosome_2_chr2_contig_19771_whole_genome_shotgun_sequence	aucuguacucuuuggUUACAGUUGUUCAACCAGUUACUaaucuaacuaauuguaaccuguugaacaacugaacccaaagggugcaaaguuggaaacau	APMK	13	1		cgr-miR-582
22	ACGGGUUAGGCUCUUGGGAGC	mdo-miR-125b-2-3p	mdo-miR-125b-2-3p	14bc8|gi|530059721|gb|APMK01054927.1|:c2796-2734_Cricetulus_griseus_strain_17A/GY_chromosome_4_chr4_contig_4627_whole_genome_shotgun_sequence	agucccugagacccuaacuugugauguuuaccguuuaaauccACGGGUUAGGCUCUUGGGAGC	d3164|gi|521922766|gb|AMDS01029811.1|:c19006-18944_Cricetulus_griseus_scaffold536_168_whole_genome_shotgun_sequence	agucccugagacccuaacuugugauguuuaccguuuaaauccACGGGUUAGGCUCUUGGGAGC	4c9b3|lcl|NODE_8632410_length_218_cov_10.027523:28-90	agucccugagacccuaacuugugauguuuaccguuuaaauccACGGGUUAGGCUCUUGGGAGC	4274e|gi|342492059|gb|AFTD01142412.1|:c77107-77045_Cricetulus_griseus_scaffold6478_2_whole_genome_shotgun_sequence	agucccugagacccuaacuugugauguuuaccguuuaaauccACGGGUUAGGCUCUUGGGAGC	14bc8|gi|530059721|gb|APMK01054927.1|:c2796-2734_Cricetulus_griseus_strain_17A/GY_chromosome_4_chr4_contig_4627_whole_genome_shotgun_sequence	agucccugagacccuaacuugugauguuuaccguuuaaauccACGGGUUAGGCUCUUGGGAGC	APMK	15683	1		cgr-miR-125b-5p
23	GCUGGUUUCACAUGGUGGCUUAGA	mdo-miR-29b-2-5p	mdo-miR-29b-2-5p	7861e|gi|529672596|gb|APMK01239810.1|:c10108-10045_Cricetulus_griseus_strain_17A/GY_chromosome_5_chr5_contig_3559_whole_genome_shotgun_sequence	GCUGGUUUCACAUGGUGGCUUAGAuuuuuccaucuuuguaucuagcaccauuugaaaucagugu	55de5|gi|521907926|gb|AMDS01044651.1|:25968-26031_Cricetulus_griseus_scaffold756_212_whole_genome_shotgun_sequence	GCUGGUUUCACAUGGUGGCUUAGAuuuuuccaucuuuguaucuagcaccauuugaaaucagugu	f242f|lcl|NODE_47632919_length_978_cov_11.573620:678-741	GCUGGUUUCACAUGGUGGCUUAGAuuuuuccaucuuuguaucuagcaccauuugaaaucagugu	51841|gi|342504109|gb|AFTD01130446.1|:56315-56378_Cricetulus_griseus_scaffold4836_3_whole_genome_shotgun_sequence	GCUGGUUUCACAUGGUGGCUUAGAuuuuuccaucuuuguaucuagcaccauuugaaaucagugu	7861e|gi|529672596|gb|APMK01239810.1|:c10108-10045_Cricetulus_griseus_strain_17A/GY_chromosome_5_chr5_contig_3559_whole_genome_shotgun_sequence	GCUGGUUUCACAUGGUGGCUUAGAuuuuuccaucuuuguaucuagcaccauuugaaaucagugu	APMK	109	1		cgr-miR-29b-3p
24	CAACUAGACUGUGAGCUUCUAGA	mml-miR-708-3p	mml-miR-708-3p	a0830|gi|529819711|gb|APMK01169955.1|:9003-9090_Cricetulus_griseus_strain_17A/GY_chromosome_3_chr3_contig_8051_whole_genome_shotgun_sequence	gacugcccucaaggagcuuacaaucuagcuggggguaaaugacuugcacuugaacaCAACUAGACUGUGAGCUUCUAGAgggcagggg	84daa|gi|521543752|gb|AMDS01204963.1|:c19457-19370_Cricetulus_griseus_scaffold76_15_whole_genome_shotgun_sequence	gacugcccucaaggagcuuacaaucuagcuggggguaaaugacuugcacuugaacaCAACUAGACUGUGAGCUUCUAGAgggcagggg	7f07b|lcl|NODE_32713655_length_970_cov_9.301031:c865-778	gacugcccucaaggagcuuacaaucuagcuggggguaaaugacuugcacuugaacaCAACUAGACUGUGAGCUUCUAGAgggcagggg	d3e47|gi|342598835|gb|AFTD01050097.1|:c38661-38574_Cricetulus_griseus_scaffold1014_2_whole_genome_shotgun_sequence	gacugcccucaaggagcuuacaaucuagcuggggguaaaugacuugcacuugaacaCAACUAGACUGUGAGCUUCUAGAgggcagggg	a0830|gi|529819711|gb|APMK01169955.1|:9003-9090_Cricetulus_griseus_strain_17A/GY_chromosome_3_chr3_contig_8051_whole_genome_shotgun_sequence	gacugcccucaaggagcuuacaaucuagcuggggguaaaugacuugcacuugaacaCAACUAGACUGUGAGCUUCUAGAgggcagggg	APMK	1532	1		cgr-miR-708
25a	CUAUACAAUCUACUGUCUUUCC	mmu-let-7a-1-3p	mmu-let-7a-1-3p	09164|gi|530049787|gb|APMK01060022.1|:c20021-19928_Cricetulus_griseus_strain_17A/GY_chromosome_2_chr2_contig_1047_whole_genome_shotgun_sequence	ugacggccuuuggggugagguaguagguuguaugguuuugggcucugccccgcucugcgguaaCUAUACAAUCUACUGUCUUUCCugaaguggc	036e0|gi|521782750|gb|AMDS01104280.1|:33235-33328_Cricetulus_griseus_scaffold2036_63_whole_genome_shotgun_sequence	ugacggccuuuggggugagguaguagguuguaugguuuugggcucugccccgcucugcgguaaCUAUACAAUCUACUGUCUUUCCugaaguggc	a7eb3|lcl|NODE_31772041_length_103_cov_14.388350:c126-33	ugacggccuuuggggugagguaguagguuguaugguuuugggcucugccccgcucugcgguaaCUAUACAAUCUACUGUCUUUCCugaaguggc	d5dad|gi|342483861|gb|AFTD01150610.1|:12023-12116_Cricetulus_griseus_scaffold8405_5_whole_genome_shotgun_sequence	ugacggccuuuggggugagguaguagguuguaugguuuugggcucugccccgcucugcgguaaCUAUACAAUCUACUGUCUUUCCugaaguggc	09164|gi|530049787|gb|APMK01060022.1|:c20021-19928_Cricetulus_griseus_strain_17A/GY_chromosome_2_chr2_contig_1047_whole_genome_shotgun_sequence	ugacggccuuuggggugagguaguagguuguaugguuuugggcucugccccgcucugcgguaaCUAUACAAUCUACUGUCUUUCCugaaguggc	APMK	879	1		hsa-let-7c-5p
25b	CUAUACAAUCUACUGUCUUUCC	mmu-let-7a-1-3p	mmu-let-7a-1-3p	834b7|gi|529834860|gb|APMK01162609.1|:c5514-5421_Cricetulus_griseus_strain_17A/GY_chromosome_3_chr3_contig_8789_whole_genome_shotgun_sequence	uucacugugggaugagguaguagguuguauaguuuuagggucacacccaccacugggagauaaCUAUACAAUCUACUGUCUUUCCuaaggugau	b1cbe|gi|521829337|gb|AMDS01086995.1|:c16196-16103_Cricetulus_griseus_scaffold1620_21_whole_genome_shotgun_sequence	uucacugugggaugagguaguagguuguauaguuuuagggucacacccaccacugggagauaaCUAUACAAUCUACUGUCUUUCCuaaggugau			b1640|gi|342621474|gb|AFTD01027458.1|:c14573-14480_Cricetulus_griseus_scaffold373_151_whole_genome_shotgun_sequence	uucacugugggaugagguaguagguuguauaguuuuagggucacacccaccacugggagauaaCUAUACAAUCUACUGUCUUUCCuaaggugau	834b7|gi|529834860|gb|APMK01162609.1|:c5514-5421_Cricetulus_griseus_strain_17A/GY_chromosome_3_chr3_contig_8789_whole_genome_shotgun_sequence	uucacugugggaugagguaguagguuguauaguuuuagggucacacccaccacugggagauaaCUAUACAAUCUACUGUCUUUCCuaaggugau	APMK	879	1		hsa-let-7c-5p
26	UCAGUUAUCACAGUGCUGAUGC	mmu-miR-101a-5p	mmu-miR-101a-5p	a1f1a|gi|529733102|gb|APMK01211335.1|:c1818-1736_Cricetulus_griseus_strain_17A/GY_chromosome_2_chr2_contig_2632_whole_genome_shotgun_sequence	aggcugcccuggcUCAGUUAUCACAGUGCUGAUGCuguccauucuaaagguacaguacugugauaacugaaggaugguagcca	ddc2d|gi|521933430|gb|AMDS01019147.1|:c7367-7285_Cricetulus_griseus_scaffold513_2_whole_genome_shotgun_sequence	aggcugcccuggcUCAGUUAUCACAGUGCUGAUGCuguccauucuaaagguacaguacugugauaacugaaggaugguagcca	b53d5|lcl|NODE_2522835_length_398_cov_15.585427:370-452	aggcugcccuggcUCAGUUAUCACAGUGCUGAUGCuguccauucuaaagguacaguacugugauaacugaaggaugguagcca	aea33|gi|342563421|gb|AFTD01072031.1|:c22469-22387_Cricetulus_griseus_scaffold1615_5_whole_genome_shotgun_sequence	aggcugcccuggcUCAGUUAUCACAGUGCUGAUGCuguccauucuaaagguacaguacugugauaacugaaggaugguagcca	a1f1a|gi|529733102|gb|APMK01211335.1|:c1818-1736_Cricetulus_griseus_strain_17A/GY_chromosome_2_chr2_contig_2632_whole_genome_shotgun_sequence	aggcugcccuggcUCAGUUAUCACAGUGCUGAUGCuguccauucuaaagguacaguacugugauaacugaaggaugguagcca	APMK	90	1		cgr-miR-101b-3p
27	UAAAGUGCUGACAGUGCAGAU	mmu-miR-106b-5p	mmu-miR-106b-5p	dfc31|gi|530066320|gb|APMK01051712.1|:4526-4607_Cricetulus_griseus_strain_17A/GY_chromosome_4_chr4_contig_33445_whole_genome_shotgun_sequence	ccugcuggggcUAAAGUGCUGACAGUGCAGAUagugguccucucugugcuaccgcacuguggguacuugcugcuccagcagg	3a46f|gi|521745066|gb|AMDS01118533.1|:5385-5466_Cricetulus_griseus_scaffold2798_12_whole_genome_shotgun_sequence	ccugcuggggcUAAAGUGCUGACAGUGCAGAUagugguccucucugugcuaccgcacuguggguacuugcugcuccagcagg	efee7|lcl|NODE_22405474_length_110_cov_1.000000:c142-61	ccugcuggggcUAAAGUGCUGACAGUGCAGAUcgugguccucucugugcuaccgcccuguggggacuuucugcuccagcagg	11c48|gi|342553095|gb|AFTD01082357.1|:c6306-6225_Cricetulus_griseus_scaffold1977_21_whole_genome_shotgun_sequence	ccugcuggggcUAAAGUGCUGACAGUGCAGAUagugguccucucugugcuaccgcacuguggguacuugcugcuccagcagg	dfc31|gi|530066320|gb|APMK01051712.1|:4526-4607_Cricetulus_griseus_strain_17A/GY_chromosome_4_chr4_contig_33445_whole_genome_shotgun_sequence	ccugcuggggcUAAAGUGCUGACAGUGCAGAUagugguccucucugugcuaccgcacuguggguacuugcugcuccagcagg	APMK	11234	2	Xu:[33ac; 56ac; 64ug; 69:gu]
28	AGCUUCUUUACAGUGUUGCCUUG	mmu-miR-107-5p	mmu-miR-107-5p	41ad3|gi|529518969|gb|APMK01310302.1|:c15036-14950_Cricetulus_griseus_strain_17A/GY_chromosome_3_chr3_contig_22832_whole_genome_shotgun_sequence	uucucucugcuuucAGCUUCUUUACAGUGUUGCCUUGuggcauggaauucaagcagcauuguacagggcuaucaaagcacugagagc	7f0c2|gi|521874307|gb|AMDS01064728.1|:5716-5802_Cricetulus_griseus_scaffold1150_134_whole_genome_shotgun_sequence	uucucucugcuuucAGCUUCUUUACAGUGUUGCCUUGuggcauggaauucaagcagcauuguacagggcuaucaaagcacugagagc			91f22|gi|342591583|gb|AFTD01056099.1|:c15213-15127_Cricetulus_griseus_scaffold1117_8_whole_genome_shotgun_sequence	uucucucugcuuucAGCUUCUUUACAGUGUUGCCUUGuggcauggaauucaagcagcauuguacagggcuaucaaagcacugagagc	41ad3|gi|529518969|gb|APMK01310302.1|:c15036-14950_Cricetulus_griseus_strain_17A/GY_chromosome_3_chr3_contig_22832_whole_genome_shotgun_sequence	uucucucugcuuucAGCUUCUUUACAGUGUUGCCUUGuggcauggaauucaagcagcauuguacagggcuaucaaagcacugagagc	APMK	30	1		cgr-miR-107
29	GUGAGGACUGGGGAGGUGGAG	mmu-miR-1224-5p	mmu-miR-1224-5p					82668|lcl|NODE_9612279_length_106_cov_1.000000:c87-3	GUGAGGACUGGGGAGGUGGAGggugggaccuccggagccagagcugucuuagcuccccucuccccccaccucuucucuccucagg			82668|lcl|NODE_9612279_length_106_cov_1.000000:c87-3	GUGAGGACUGGGGAGGUGGAGggugggaccuccggagccagagcugucuuagcuccccucuccccccaccucuucucuccucagg	K1-BB	17	1
30	ACGCCCUUCCCCCCCUUCUUCA	mmu-miR-1249-3p	mmu-miR-1249-3p	d98b9|gi|529756299|gb|APMK01199882.1|:3446-3543_Cricetulus_griseus_strain_17A/GY_chromosome_2_chr2_contig_1116_whole_genome_shotgun_sequence	cgauucuuguuugcauggggaggagggaggggaugggccaaguucccugugccuggaACGCCCUUCCCCCCCUUCUUCAccuggcgaacuccuacucg	79ed9|gi|521782814|gb|AMDS01104232.1|:c1262-1165_Cricetulus_griseus_scaffold2036_15_whole_genome_shotgun_sequence	cgauucuuguuugcauggggaggagggaggggaugggccaaguucccugugccuggaACGCCCUUCCCCCCCUUCUUCAccuggcgaacuccuacucg			b9beb|gi|342534166|gb|AFTD01100809.1|:18504-18601_Cricetulus_griseus_scaffold2687_8_whole_genome_shotgun_sequence	cgauucuuguuugcauggggaggagggaggggaugggccaaguucccugugccuggaACGCCCUUCCCCCCCUUCUUCAccuggcgaacuccuacucg	d98b9|gi|529756299|gb|APMK01199882.1|:3446-3543_Cricetulus_griseus_strain_17A/GY_chromosome_2_chr2_contig_1116_whole_genome_shotgun_sequence	cgauucuuguuugcauggggaggagggaggggaugggccaaguucccugugccuggaACGCCCUUCCCCCCCUUCUUCAccuggcgaacuccuacucg	APMK	361	1
31	CAUUAUUACUUUUGGUACGCG	mmu-miR-126a-5p	mmu-miR-126a-5p	69d6b|gi|529961444|gb|APMK01099990.1|:c12754-12682_Cricetulus_griseus_strain_17A/GY_chromosome_6_chr6_contig_14697_whole_genome_shotgun_sequence	ugacagcaCAUUAUUACUUUUGGUACGCGcugugacacuucaaacucguaccgugaguaauaaugcgcuguca	ad711|gi|521897565|gb|AMDS01052364.1|:589-661_Cricetulus_griseus_scaffold903_154_whole_genome_shotgun_sequence	ugacagcaCAUUAUUACUUUUGGUACGCGcugugacacuucaaacucguaccgugaguaauaaugcgcuguca	fbd08|lcl|NODE_45396244_length_297_cov_8.097643:c164-92	ugacagcaCAUUAUUACUUUUGGUACGCGcugugacacuucaaacucguaccgugaguaauaaugcgcuguca	c6cb3|gi|342597037|gb|AFTD01051895.1|:4704-4776_Cricetulus_griseus_scaffold1088_2_whole_genome_shotgun_sequence	ugacagcaCAUUAUUACUUUUGGUACGCGcugugacacuucaaacucguaccgugaguaauaaugcgcuguca	69d6b|gi|529961444|gb|APMK01099990.1|:c12754-12682_Cricetulus_griseus_strain_17A/GY_chromosome_6_chr6_contig_14697_whole_genome_shotgun_sequence	ugacagcaCAUUAUUACUUUUGGUACGCGcugugacacuucaaacucguaccgugaguaauaaugcgcuguca	APMK	57	1
32	CGCGUACCAAAAGUAAUAAUGUG	mmu-miR-126b-3p	mmu-miR-126b-3p	c9ccf|gi|529961444|gb|APMK01099990.1|:12691-12748_Cricetulus_griseus_strain_17A/GY_chromosome_6_chr6_contig_14697_whole_genome_shotgun_sequence	auuauuacucacgguacgaguuugaagugucacagCGCGUACCAAAAGUAAUAAUGUG	cc7c3|gi|521897565|gb|AMDS01052364.1|:c652-595_Cricetulus_griseus_scaffold903_154_whole_genome_shotgun_sequence	auuauuacucacgguacgaguuugaagugucacagCGCGUACCAAAAGUAAUAAUGUG	e418c|lcl|NODE_45396244_length_297_cov_8.097643:101-158	auuauuacucacgguacgaguuugaagugucacagCGCGUACCAAAAGUAAUAAUGUG	5f937|gi|342597037|gb|AFTD01051895.1|:c4767-4710_Cricetulus_griseus_scaffold1088_2_whole_genome_shotgun_sequence	auuauuacucacgguacgaguuugaagugucacagCGCGUACCAAAAGUAAUAAUGUG	c9ccf|gi|529961444|gb|APMK01099990.1|:12691-12748_Cricetulus_griseus_strain_17A/GY_chromosome_6_chr6_contig_14697_whole_genome_shotgun_sequence	auuauuacucacgguacgaguuugaagugucacagCGCGUACCAAAAGUAAUAAUGUG	APMK	9	1
33	UCGGAUCCGUCUGAGCUUGGCU	mmu-miR-127-3p	mmu-miR-127-3p	e9090|gi|529938472|gb|APMK01110536.1|:c14656-14587_Cricetulus_griseus_strain_17A/GY_chromosome_5_chr5_contig_27034_whole_genome_shotgun_sequence	ccagccugcugaagcucagagggcucugauucagaaagaucaUCGGAUCCGUCUGAGCUUGGCUggucgg	49783|gi|521845368|gb|AMDS01078564.1|:4780-4849_Cricetulus_griseus_scaffold1456_14_whole_genome_shotgun_sequence	ccagccugcugaagcucagagggcucugauucagaaagaucaUCGGAUCCGUCUGAGCUUGGCUggucgg	26590|lcl|NODE_33519383_length_96_cov_15.656250:44-113	ccagccugcugaagcucagagggcucugauucagaaagaucaUCGGAUCCGUCUGAGCUUGGCUggucgg	7fd34|gi|342574143|gb|AFTD01062092.1|:10218-10287_Cricetulus_griseus_scaffold1373_57_whole_genome_shotgun_sequence	ccagccugcugaagcucagagggcucugauucagaaagaucaUCGGAUCCGUCUGAGCUUGGCUggucgg	e9090|gi|529938472|gb|APMK01110536.1|:c14656-14587_Cricetulus_griseus_strain_17A/GY_chromosome_5_chr5_contig_27034_whole_genome_shotgun_sequence	ccagccugcugaagcucagagggcucugauucagaaagaucaUCGGAUCCGUCUGAGCUUGGCUggucgg	APMK	5	1
34	UCUCCCAACCCUUGUACCAGUG	mmu-miR-150-5p	mmu-miR-150-5p	df834|gi|530047046|gb|APMK01061418.1|:c7194-7130_Cricetulus_griseus_strain_17A/GY_chromosome_6_chr6_contig_18801_whole_genome_shotgun_sequence	cccugUCUCCCAACCCUUGUACCAGUGcugcacuucagacccugguacaggccuggggggcaggg	dfcb9|gi|521553254|gb|AMDS01199434.1|:c23133-23069_Cricetulus_griseus_scaffold27_22_whole_genome_shotgun_sequence	cccugUCUCCCAACCCUUGUACCAGUGcugcacuucagacccugguacaggccuggggggcaggg	b343c|lcl|NODE_16563213_length_61_cov_1.573771:24-88	cccugUCUCCCAACCCUUGUACCAGUGcugcccuucagacccugguacaggccuggggggcaggg	0b57e|gi|342561139|gb|AFTD01074313.1|:c19649-19585_Cricetulus_griseus_scaffold1718_127_whole_genome_shotgun_sequence	cccugUCUCCCAACCCUUGUACCAGUGcugcacuucagacccugguacaggccuggggggcaggg	df834|gi|530047046|gb|APMK01061418.1|:c7194-7130_Cricetulus_griseus_strain_17A/GY_chromosome_6_chr6_contig_18801_whole_genome_shotgun_sequence	cccugUCUCCCAACCCUUGUACCAGUGcugcacuucagacccugguacaggccuggggggcaggg	APMK	26	2	Xu:[32ac]
35	ACCAAUAUUAUUGUGCUGCUUU	mmu-miR-16-2-3p	mmu-miR-16-2-3p	2f19f|gi|529819616|gb|APMK01169993.1|:18730-18824_Cricetulus_griseus_strain_17A/GY_chromosome_1_chr1_contig_9886_whole_genome_shotgun_sequence	cauacuuguuccgcucuagcagcacguaaauauuggcguagugaaauaaauauuaaacACCAAUAUUAUUGUGCUGCUUUagugugacaggcaua	049ce|gi|521914902|gb|AMDS01037675.1|:c12724-12630_Cricetulus_griseus_scaffold712_97_whole_genome_shotgun_sequence	cauacuuguuccgcucuagcagcacguaaauauuggcguagugaaauaaauauuaaacACCAAUAUUAUUGUGCUGCUUUagugugacaggcaua			bc3b7|gi|342483558|gb|AFTD01150913.1|:3825-3919_Cricetulus_griseus_scaffold8421_12_whole_genome_shotgun_sequence	cauacuuguuccgcucuagcagcacguaaauauuggcguagugaaauaaauauuaaacACCAAUAUUAUUGUGCUGCUUUagugugacaggcaua	2f19f|gi|529819616|gb|APMK01169993.1|:18730-18824_Cricetulus_griseus_strain_17A/GY_chromosome_1_chr1_contig_9886_whole_genome_shotgun_sequence	cauacuuguuccgcucuagcagcacguaaauauuggcguagugaaauaaauauuaaacACCAAUAUUAUUGUGCUGCUUUagugugacaggcaua	APMK	134	1		cgr-miR-16-5p
36	UAUGGAGGUCUCUGUCUGACU	mmu-miR-1843a-5p	mmu-miR-1843a-5p	bfda0|gi|529576210|gb|APMK01282820.1|:c2473-2409_Cricetulus_griseus_strain_17A/GY_chromosome_5_chr5_contig_4711_whole_genome_shotgun_sequence	gaaUAUGGAGGUCUCUGUCUGACUuagggcagcuggcuaagucugaucguucaccuccauacaag	c8b6d|gi|521912830|gb|AMDS01039747.1|:3696-3760_Cricetulus_griseus_scaffold736_42_whole_genome_shotgun_sequence	gaaUAUGGAGGUCUCUGUCUGACUuagggcagcuggcuaagucugaucguucaccuccauacaag	b27b1|lcl|NODE_36762324_length_735_cov_10.523809:c529-465	gaaUAUGGAGGUCUCUGUCUGACUuagggcagcuggcuaagucugaucguucaccuccauacaag	f71b4|gi|342645303|gb|AFTD01003630.1|:13988-14052_Cricetulus_griseus_scaffold24_43_whole_genome_shotgun_sequence	gaaUAUGGAGGUCUCUGUCUGACUuagggcagcuggcuaagucugaucguucaccuccauacaag	bfda0|gi|529576210|gb|APMK01282820.1|:c2473-2409_Cricetulus_griseus_strain_17A/GY_chromosome_5_chr5_contig_4711_whole_genome_shotgun_sequence	gaaUAUGGAGGUCUCUGUCUGACUuagggcagcuggcuaagucugaucguucaccuccauacaag	APMK	1118	1		cgr-miR-1843
37	AGGCUACAACACAGGACCCGGG	mmu-miR-187-5p	mmu-miR-187-5p	d8a38|gi|529652815|gb|APMK01249572.1|:c15322-15262_Cricetulus_griseus_strain_17A/GY_chromosome_2_chr2_contig_17135_whole_genome_shotgun_sequence	ucAGGCUACAACACAGGACCCGGGcgcuccucugaccccucgugucuuguguugcagccgg	5991c|gi|521540394|gb|AMDS01206796.1|:c35781-35721_Cricetulus_griseus_scaffold85_167_whole_genome_shotgun_sequence	ucAGGCUACAACACAGGACCCGGGcgcuccucugaccccucgugucuuguguugcagccgg	397a7|lcl|NODE_13421353_length_138_cov_4.514493:35-95	ucAGGCUACAACACAGGACCCGGGcgcuccucugaccccucgugucuuguguugcagccgg	e4920|gi|342637694|gb|AFTD01011239.1|:c15717-15657_Cricetulus_griseus_scaffold202_222_whole_genome_shotgun_sequence	ucAGGCUACAACACAGGACCCGGGcgcuccucugaccccucgugucuuguguugcagccgg	d8a38|gi|529652815|gb|APMK01249572.1|:c15322-15262_Cricetulus_griseus_strain_17A/GY_chromosome_2_chr2_contig_17135_whole_genome_shotgun_sequence	ucAGGCUACAACACAGGACCCGGGcgcuccucugaccccucgugucuuguguugcagccgg	APMK	10	1		cgr-miR-187
38	ACUAUAUAUCAAGCAUAUUCCU	mmu-miR-190a-3p	mmu-miR-190a-3p	9025c|gi|530020316|gb|APMK01074755.1|:2396-2462_Cricetulus_griseus_strain_17A/GY_chromosome_4_chr4_contig_20537_whole_genome_shotgun_sequence	cugugugauauguuugauauauuagguuguuauuuaauccaACUAUAUAUCAAGCAUAUUCCUacag	6555c|gi|521848763|gb|AMDS01076793.1|:492-558_Cricetulus_griseus_scaffold1103_213_whole_genome_shotgun_sequence	cugugugauauguuugauauauuagguuguuauuuaauccaACUAUAUAUCAAGCAUAUUCCUacag	325b6|lcl|NODE_15953504_length_2669_cov_9.317722:2376-2442	cugugugauauguuugauauauuagguuguuauuuaauccaACUAUAUAUCAAGCAUAUUCCUacag	c10f3|gi|342532533|gb|AFTD01102442.1|:7214-7280_Cricetulus_griseus_scaffold2454_28_whole_genome_shotgun_sequence	cugugugauauguuugauauauuagguuguuauuuaauccaACUAUAUAUCAAGCAUAUUCCUacag	9025c|gi|530020316|gb|APMK01074755.1|:2396-2462_Cricetulus_griseus_strain_17A/GY_chromosome_4_chr4_contig_20537_whole_genome_shotgun_sequence	cugugugauauguuugauauauuagguuguuauuuaauccaACUAUAUAUCAAGCAUAUUCCUacag	APMK	19	1		cgr-miR-190a
39	AACUGGCCUACAAAGUCCCAGU	mmu-miR-193a-3p	mmu-miR-193a-3p			9d8f0|gi|521804602|gb|AMDS01094291.1|:17-82_Cricetulus_griseus_scaffold1795_15_whole_genome_shotgun_sequence	gagagcugggucuuugcgggcaagaugagggugucaguucAACUGGCCUACAAAGUCCCAGUccuc					9d8f0|gi|521804602|gb|AMDS01094291.1|:17-82_Cricetulus_griseus_scaffold1795_15_whole_genome_shotgun_sequence	gagagcugggucuuugcgggcaagaugagggugucaguucAACUGGCCUACAAAGUCCCAGUccuc	AMDS	9613	1
40	UGGGUCUUUGCGGGCAAGAUGA	mmu-miR-193a-5p	mmu-miR-193a-5p			cad29|gi|521804602|gb|AMDS01094291.1|:17-82_Cricetulus_griseus_scaffold1795_15_whole_genome_shotgun_sequence	gagagcUGGGUCUUUGCGGGCAAGAUGAgggugucaguucaacuggccuacaaagucccaguccuc					cad29|gi|521804602|gb|AMDS01094291.1|:17-82_Cricetulus_griseus_scaffold1795_15_whole_genome_shotgun_sequence	gagagcUGGGUCUUUGCGGGCAAGAUGAgggugucaguucaacuggccuacaaagucccaguccuc	AMDS	3737	1
41	CUCACCUGGAGCAUGUUUUCU	mmu-miR-1983	mmu-miR-1983	8a7d9|gi|529554673|gb|APMK01293597.1|:c4384-4253_Cricetulus_griseus_strain_17A/GY_chromosome_3_chr3_contig_26483_whole_genome_shotgun_sequence	ccaucacagagaaagcaugcuccaguggcgcaaucgguuagcgcgcgguacuuauacagcaguauaugugcgggugaugccgagguugugaguucgagcCUCACCUGGAGCAUGUUUUCUucccuuuccggu	9470e|gi|521914278|gb|AMDS01038299.1|:144-275_Cricetulus_griseus_scaffold722_134_whole_genome_shotgun_sequence	ccaucacagagaaagcaugcuccaguggcgcaaucgguuagcgcgcgguacuuauacagcaguauaugugcgggugaugccgagguugugaguucgagcCUCACCUGGAGCAUGUUUUCUucccuuuccggu	5082b|lcl|NODE_22756325_length_855_cov_8.491228:222-353	ccaucacagagaaagcaugcuccaguggcgcaaucgguuagcgcgcgguacuuauacagcaguauaugugcgggugaugccgagguugugaguucgagcCUCACCUGGAGCAUGUUUUCUucccuuuccggu	6e522|gi|342565140|gb|AFTD01070312.1|:c16858-16727_Cricetulus_griseus_scaffold1613_10_whole_genome_shotgun_sequence	ccaucacagagaaagcaugcuccaguggcgcaaucgguuagcgcgcgguacuuauacagcaguauaugugcgggugaugccgagguugugaguucgagcCUCACCUGGAGCAUGUUUUCUucccuuuccggu	8a7d9|gi|529554673|gb|APMK01293597.1|:c4384-4253_Cricetulus_griseus_strain_17A/GY_chromosome_3_chr3_contig_26483_whole_genome_shotgun_sequence	ccaucacagagaaagcaugcuccaguggcgcaaucgguuagcgcgcgguacuuauacagcaguauaugugcgggugaugccgagguugugaguucgagcCUCACCUGGAGCAUGUUUUCUucccuuuccggu	APMK	1424	1
42	CCCAGUGUUCAGACUACCUGUUC	mmu-miR-199a-5p	mmu-miR-199a-5p	32228|gi|530169397|gb|APMK01000004.1|:15047-15156_Cricetulus_griseus_strain_17A/GY_chromosome_5_chr5_contig_3918_whole_genome_shotgun_sequence	uggaagcuucuggagauccugcuccgucgcCCCAGUGUUCAGACUACCUGUUCaggacaaugccguuguacaguagucugcacauugguuagacugggcaagggccagca	52e7b|gi|521938152|gb|AMDS01014425.1|:41754-41863_Cricetulus_griseus_scaffold397_21_whole_genome_shotgun_sequence	uggaagcuucuggagauccugcuccgucgcCCCAGUGUUCAGACUACCUGUUCaggacaaugccguuguacaguagucugcacauugguuagacugggcaagggccagca			ae95d|gi|342637034|gb|AFTD01011899.1|:c103343-103234_Cricetulus_griseus_scaffold172_12_whole_genome_shotgun_sequence	uggaagcuucuggagauccugcuccgucgcCCCAGUGUUCAGACUACCUGUUCaggacaaugccguuguacaguagucugcacauugguuagacugggcaagggccagca	32228|gi|530169397|gb|APMK01000004.1|:15047-15156_Cricetulus_griseus_strain_17A/GY_chromosome_5_chr5_contig_3918_whole_genome_shotgun_sequence	uggaagcuucuggagauccugcuccgucgcCCCAGUGUUCAGACUACCUGUUCaggacaaugccguuguacaguagucugcacauugguuagacugggcaagggccagca	APMK	2695	1		cgr-miR-199a-3p
43	UGGGUACAUAAAGAAGUAUGUGC	mmu-miR-1b-3p	mmu-miR-1b-3p	bf127|gi|530128314|gb|APMK01020406.1|:16017-16138_Cricetulus_griseus_strain_17A/GY_chromosome_2_chr2_contig_24928_whole_genome_shotgun_sequence	gaaagcauugcuccucuugguggccauuaccuacccaaaauacguacuucuuuacauuccauagcaguguauguucauaUGGGUACAUAAAGAAGUAUGUGCucugaguaggcacugcugag	2282a|gi|521750434|gb|AMDS01115704.1|:20903-21024_Cricetulus_griseus_scaffold2552_15_whole_genome_shotgun_sequence	gaaagcauugcuccucuugguggccauuaccuacccaaaauacguacuucuuuacauuccauagcaguguauguucauaUGGGUACAUAAAGAAGUAUGUGCucugaguaggcacugcugag	5b8b2|lcl|NODE_4618791_length_991_cov_3.594349:268-389	gaaagcauugcuccucuugguggccauuaccuacccaaaauacguacuucuuuacauuccauagcaguguauguucauaUGGGUACAUAAAGAAGUAUGUGCucugaguaggcacugcugag	80037|gi|342533116|gb|AFTD01101859.1|:10598-10719_Cricetulus_griseus_scaffold2592_54_whole_genome_shotgun_sequence	gaaagcauugcuccucuugguggccauuaccuacccaaaauacguacuucuuuacauuccauagcaguguauguucauaUGGGUACAUAAAGAAGUAUGUGCucugaguaggcacugcugag	bf127|gi|530128314|gb|APMK01020406.1|:16017-16138_Cricetulus_griseus_strain_17A/GY_chromosome_2_chr2_contig_24928_whole_genome_shotgun_sequence	gaaagcauugcuccucuugguggccauuaccuacccaaaauacguacuucuuuacauuccauagcaguguauguucauaUGGGUACAUAAAGAAGUAUGUGCucugaguaggcacugcugag	APMK	7	1
44	UUCCUAUGCAUAUACUUCUUU	mmu-miR-202-5p	mmu-miR-202-5p	0b0c3|gi|529730011|gb|APMK01212857.1|:c1138-1067_Cricetulus_griseus_strain_17A/GY_chromosome_3_chr3_contig_11248_whole_genome_shotgun_sequence	guuccuuuUUCCUAUGCAUAUACUUCUUUguggaacuggucuaaagagguguagugcaugggaaaauggagc	bf528|gi|521884723|gb|AMDS01059376.1|:11108-11179_Cricetulus_griseus_scaffold1091_49_whole_genome_shotgun_sequence	guuccuuuUUCCUAUGCAUAUACUUCUUUguggaacuggucuaaagagguguagugcaugggaaaauggagc	12006|lcl|NODE_6402298_length_775_cov_7.772903:710-781	guuccuuuUUCCUAUGCAUAUACUUCUUUguggaacuggucuaaagagguguagugcaugggaaaauggagc	da62a|gi|342511645|gb|AFTD01122910.1|:c10210-10139_Cricetulus_griseus_scaffold4042_14_whole_genome_shotgun_sequence	guuccuuuUUCCUAUGCAUAUACUUCUUUguggaacuggucuaaagagguguagugcaugggaaaauggagc	0b0c3|gi|529730011|gb|APMK01212857.1|:c1138-1067_Cricetulus_griseus_strain_17A/GY_chromosome_3_chr3_contig_11248_whole_genome_shotgun_sequence	guuccuuuUUCCUAUGCAUAUACUUCUUUguggaacuggucuaaagagguguagugcaugggaaaauggagc	APMK	59	1
45	UUCCCUUUGUCAUCCUUUGCCU	mmu-miR-211-5p	mmu-miR-211-5p	34636|gi|529982091|gb|APMK01090750.1|:c5608-5503_Cricetulus_griseus_strain_17A/GY_chromosome_3_chr3_contig_20497_whole_genome_shotgun_sequence	cuaccuagaccagugacuugugggcUUCCCUUUGUCAUCCUUUGCCUaggccucugaguggggcaaggacagcaaaggggggcucaguggucaccucuacugcaga	e825e|gi|521687152|gb|AMDS01138843.1|:25822-25927_Cricetulus_griseus_scaffold4661_13_whole_genome_shotgun_sequence	cuaccuagaccagugacuugugggcUUCCCUUUGUCAUCCUUUGCCUaggccucugaguggggcaaggacagcaaaggggggcucaguggucaccucuacugcaga	68f90|lcl|NODE_15867347_length_2084_cov_7.569098:c1346-1241	cuaccuagaccagugacuugugggcUUCCCUUUGUCAUCCUUUGCCUaggccucugaguggggcaaggacagcaaaggggggcucaguggucaccucuacugcaga	08fec|gi|342595979|gb|AFTD01052953.1|:10238-10343_Cricetulus_griseus_scaffold1033_25_whole_genome_shotgun_sequence	cuaccuagaccagugacuugugggcUUCCCUUUGUCAUCCUUUGCCUaggccucugaguggggcaaggacagcaaaggggggcucaguggucaccucuacugcaga	34636|gi|529982091|gb|APMK01090750.1|:c5608-5503_Cricetulus_griseus_strain_17A/GY_chromosome_3_chr3_contig_20497_whole_genome_shotgun_sequence	cuaccuagaccagugacuugugggcUUCCCUUUGUCAUCCUUUGCCUaggccucugaguggggcaaggacagcaaaggggggcucaguggucaccucuacugcaga	APMK	83	1
46	AAAUCUCUGCAGGCAAAUGUGA	mmu-miR-216b-5p	mmu-miR-216b-5p	87245|gi|529560949|gb|APMK01290466.1|:3324-3409_Cricetulus_griseus_strain_17A/GY_chromosome_1_chr1_contig_50994_whole_genome_shotgun_sequence	guggcagacugagAAAUCUCUGCAGGCAAAUGUGAugucagugaagaaaucacacacuuaccuguagagauucuucagucugucaa	4511c|gi|521904759|gb|AMDS01047818.1|:c35278-35193_Cricetulus_griseus_scaffold884_41_whole_genome_shotgun_sequence	guggcagacugagAAAUCUCUGCAGGCAAAUGUGAugucagugaagaaaucacacacuuaccuguagagauucuucagucugucaa	d303c|lcl|NODE_17147872_length_2214_cov_8.175248:1422-1507	guggcagacugagAAAUCUCUGCAGGCAAAUGUGAugucagugaagaaaucacacacuuaccuguagagauucuucagucugucaa	47fa9|gi|342552419|gb|AFTD01083033.1|:3772-3857_Cricetulus_griseus_scaffold2036_10_whole_genome_shotgun_sequence	guggcagacugagAAAUCUCUGCAGGCAAAUGUGAugucagugaagaaaucacacacuuaccuguagagauucuucagucugucaa	87245|gi|529560949|gb|APMK01290466.1|:3324-3409_Cricetulus_griseus_strain_17A/GY_chromosome_1_chr1_contig_50994_whole_genome_shotgun_sequence	guggcagacugagAAAUCUCUGCAGGCAAAUGUGAugucagugaagaaaucacacacuuaccuguagagauucuucagucugucaa	APMK	8	1
47	GUGCCUACUGAGCUGAUAUCAGU	mmu-miR-24-1-5p	mmu-miR-24-1-5p	ff283|gi|530144123|gb|APMK01012466.1|:c4774-4707_Cricetulus_griseus_strain_17A/GY_chromosome_3_chr3_contig_19203_whole_genome_shotgun_sequence	cuccgGUGCCUACUGAGCUGAUAUCAGUucucauuucacacacuggcucaguucagcaggaacaggag					78629|gi|342508399|gb|AFTD01126156.1|:c35985-35918_Cricetulus_griseus_scaffold4413_1_whole_genome_shotgun_sequence	cuccgGUGCCUACUGAGCUGAUAUCAGUucucauuucacacacuggcucaguucagcaggaacaggag	ff283|gi|530144123|gb|APMK01012466.1|:c4774-4707_Cricetulus_griseus_strain_17A/GY_chromosome_3_chr3_contig_19203_whole_genome_shotgun_sequence	cuccgGUGCCUACUGAGCUGAUAUCAGUucucauuucacacacuggcucaguucagcaggaacaggag	APMK	71	1		cgr-miR-24-3p
48	AGGGCCCCCCCUCAAUCCUGU	mmu-miR-296-5p	mmu-miR-296-5p	4a2cc|gi|530140384|gb|APMK01014396.1|:c1077-999_Cricetulus_griseus_strain_17A/GY_chromosome_6_chr6_contig_24005_whole_genome_shotgun_sequence	gggccuuucuggAGGGCCCCCCCUCAAUCCUGUugugcucgcuucagaggguuggguggaggcucuccugaaggagucu	eeb5f|gi|521930787|gb|AMDS01021790.1|:17193-17271_Cricetulus_griseus_scaffold537_14_whole_genome_shotgun_sequence	gggccuuucuggAGGGCCCCCCCUCAAUCCUGUugugcucgcuucagaggguuggguggaggcucuccugaaggagucu	69c72|lcl|NODE_46588295_length_181_cov_12.845304:64-142	gggccuuucuggAGGGCCCCCCCUCAAUCCUGUugugcucgcuucagaggguuggguggaggcucuccugaaggagucu	bb7d8|gi|342635702|gb|AFTD01013231.1|:28131-28209_Cricetulus_griseus_scaffold165_124_whole_genome_shotgun_sequence	gggccuuucuggAGGGCCCCCCCUCAAUCCUGUugugcucgcuucagaggguuggguggaggcucuccugaaggagucu	4a2cc|gi|530140384|gb|APMK01014396.1|:c1077-999_Cricetulus_griseus_strain_17A/GY_chromosome_6_chr6_contig_24005_whole_genome_shotgun_sequence	gggccuuucuggAGGGCCCCCCCUCAAUCCUGUugugcucgcuucagaggguuggguggaggcucuccugaaggagucu	APMK	272	1		cgr-miR-296
49	GGUGAAUUGCAGUACUCCAACA	mmu-miR-3068-3p	mmu-miR-3068-3p	df7ea|gi|529588245|gb|APMK01280478.1|:7705-7783_Cricetulus_griseus_strain_17A/GY_chromosome_5_chr5_contig_3429_whole_genome_shotgun_sequence	gcgagaguaauuggaguucaugcaaguucuaaccagcuuaaucaguagcugGGUGAAUUGCAGUACUCCAACAuucugu	5a03b|gi|521738550|gb|AMDS01120992.1|:c26308-26230_Cricetulus_griseus_scaffold2907_33_whole_genome_shotgun_sequence	gcgagaguaauuggaguucaugcaaguucuaaccagcuuaaucaguagcugGGUGAAUUGCAGUACUCCAACAuucugu	25017|lcl|NODE_1049192_length_1255_cov_8.622311:1091-1169	gcgagaguaauuggaguucaugcaaguucuaaccagcuuaaucaguagcugGGUGAAUUGCAGUACUCCAACAuucugu	eefdc|gi|342542770|gb|AFTD01092205.1|:66363-66441_Cricetulus_griseus_scaffold2198_41_whole_genome_shotgun_sequence	gcgagaguaauuggaguucaugcaaguucuaaccagcuuaaucaguagcugGGUGAAUUGCAGUACUCCAACAuucugu	df7ea|gi|529588245|gb|APMK01280478.1|:7705-7783_Cricetulus_griseus_strain_17A/GY_chromosome_5_chr5_contig_3429_whole_genome_shotgun_sequence	gcgagaguaauuggaguucaugcaaguucuaaccagcuuaaucaguagcugGGUGAAUUGCAGUACUCCAACAuucugu	APMK	311	1
50	UUGGAGUUCAUGCAAGUUCUAACC	mmu-miR-3068-5p	mmu-miR-3068-5p	ab9fa|gi|529588245|gb|APMK01280478.1|:7705-7783_Cricetulus_griseus_strain_17A/GY_chromosome_5_chr5_contig_3429_whole_genome_shotgun_sequence	gcgagaguaaUUGGAGUUCAUGCAAGUUCUAACCagcuuaaucaguagcugggugaauugcaguacuccaacauucugu	fa600|gi|521738550|gb|AMDS01120992.1|:c26308-26230_Cricetulus_griseus_scaffold2907_33_whole_genome_shotgun_sequence	gcgagaguaaUUGGAGUUCAUGCAAGUUCUAACCagcuuaaucaguagcugggugaauugcaguacuccaacauucugu	93525|lcl|NODE_1049192_length_1255_cov_8.622311:1091-1169	gcgagaguaaUUGGAGUUCAUGCAAGUUCUAACCagcuuaaucaguagcugggugaauugcaguacuccaacauucugu	6c0d2|gi|342542770|gb|AFTD01092205.1|:66363-66441_Cricetulus_griseus_scaffold2198_41_whole_genome_shotgun_sequence	gcgagaguaaUUGGAGUUCAUGCAAGUUCUAACCagcuuaaucaguagcugggugaauugcaguacuccaacauucugu	ab9fa|gi|529588245|gb|APMK01280478.1|:7705-7783_Cricetulus_griseus_strain_17A/GY_chromosome_5_chr5_contig_3429_whole_genome_shotgun_sequence	gcgagaguaaUUGGAGUUCAUGCAAGUUCUAACCagcuuaaucaguagcugggugaauugcaguacuccaacauucugu	APMK	3039	1
51a	GUUCCUGCUGAACUGAGCCAGU	mmu-miR-3074-5p	mmu-miR-3074-5p	585ac|gi|530144123|gb|APMK01012466.1|:4699-4781_Cricetulus_griseus_strain_17A/GY_chromosome_3_chr3_contig_19203_whole_genome_shotgun_sequence	gggcucgacuccuGUUCCUGCUGAACUGAGCCAGUgugugaaaugagaacugauaucagcucaguaggcaccggagggcgggu					b5d33|gi|342508399|gb|AFTD01126156.1|:35910-35992_Cricetulus_griseus_scaffold4413_1_whole_genome_shotgun_sequence	gggcucgacuccuGUUCCUGCUGAACUGAGCCAGUgugugaaaugagaacugauaucagcucaguaggcaccggagggcgggu	33d99|gi|529810626|gb|APMK01174175.1|:c2471-2389_Cricetulus_griseus_strain_17A/GY_chromosome_3_chr3_contig_31791_whole_genome_shotgun_sequence	gggcuggacuccuGUUCCUGCUGAACUGAGCCAGUgcacuggaaucaacuguuucagcucaguaggcacaggaggcggagccc	APMK	45	1
51b	GUUCCUGCUGAACUGAGCCAGU	mmu-miR-3074-5p	mmu-miR-3074-5p	33d99|gi|529810626|gb|APMK01174175.1|:c2471-2389_Cricetulus_griseus_strain_17A/GY_chromosome_3_chr3_contig_31791_whole_genome_shotgun_sequence	gggcuggacuccuGUUCCUGCUGAACUGAGCCAGUgcacuggaaucaacuguuucagcucaguaggcacaggaggcggagccc			026d9|lcl|NODE_6408298_length_211_cov_13.284360:3-85	gggcuggacuccuGUUCCUGCUGAACUGAGCCAGUgcacuggaaucaacuguuucagcucaguaggcacaggaggcggagccc	260c3|gi|342594077|gb|AFTD01054839.1|:2132-2214_Cricetulus_griseus_scaffold1102_67_whole_genome_shotgun_sequence	gggcuggacuccuGUUCCUGCUGAACUGAGCCAGUgcacuggaaucaacuguuucagcucaguaggcacaggaggcggagccc	585ac|gi|530144123|gb|APMK01012466.1|:4699-4781_Cricetulus_griseus_strain_17A/GY_chromosome_3_chr3_contig_19203_whole_genome_shotgun_sequence	gggcucgacuccuGUUCCUGCUGAACUGAGCCAGUgugugaaaugagaacugauaucagcucaguaggcaccggagggcgggu	APMK	45	1
52	CUGGGAGAGGGUUGUUUACUCC	mmu-miR-30c-1-3p	mmu-miR-30c-1-3p	906ab|gi|529671265|gb|APMK01240434.1|:7851-7939_Cricetulus_griseus_strain_17A/GY_chromosome_2_chr2_contig_12921_whole_genome_shotgun_sequence	accauguuguaguguguguaaacauccuacacucucagcugugagcucaagguggCUGGGAGAGGGUUGUUUACUCCuucugccaugga	218a4|gi|521785040|gb|AMDS01103023.1|:15422-15510_Cricetulus_griseus_scaffold2017_61_whole_genome_shotgun_sequence	accauguuguaguguguguaaacauccuacacucucagcugugagcucaagguggCUGGGAGAGGGUUGUUUACUCCuucugccaugga	a5bba|lcl|NODE_9426100_length_111_cov_1.216216:c163-75	accauguuguaguguguguaaacauccuacacucucagcugugagcucaaggcggCUGGGAGAGGGUUGUUUACUCCuuuugccaugga	c23df|gi|342616064|gb|AFTD01032868.1|:53915-54003_Cricetulus_griseus_scaffold582_17_whole_genome_shotgun_sequence	accauguuguaguguguguaaacauccuacacucucagcugugagcucaagguggCUGGGAGAGGGUUGUUUACUCCuucugccaugga	906ab|gi|529671265|gb|APMK01240434.1|:7851-7939_Cricetulus_griseus_strain_17A/GY_chromosome_2_chr2_contig_12921_whole_genome_shotgun_sequence	accauguuguaguguguguaaacauccuacacucucagcugugagcucaagguggCUGGGAGAGGGUUGUUUACUCCuucugccaugga	APMK	662	2	Xu:[53uc; 80cu]
53	GAGCACCCCAUUGGCUACCCACA	mmu-miR-3102-3p	mmu-miR-3102-3p	261cd|gi|529776827|gb|APMK01190477.1|:c4467-4364_Cricetulus_griseus_strain_17A/GY_chromosome_3_chr3_contig_8683_whole_genome_shotgun_sequence	gugaguggccaggguggggcuggguggugcaggcaggagagccauugaucuauugugggcucuacucccugccccagccaGAGCACCCCAUUGGCUACCCACAg	86295|gi|521522824|gb|AMDS01214603.1|:33443-33546_Cricetulus_griseus_scaffold176_149_whole_genome_shotgun_sequence	gugaguggccaggguggggcuggguggugcaggcaggagagccauugaucuauugugggcucuacucccugccccagccaGAGCACCCCAUUGGCUACCCACAg	727b7|lcl|NODE_2752126_length_92_cov_1.141304:c106-3	gugaguggccaggguggggcuggggggugcaggcaggagagccauugaucucuugugggcucuacucccugccccagccaGAGCACCCCAUUGGCUACCCACAg	c62ea|gi|342620895|gb|AFTD01028037.1|:c20088-19985_Cricetulus_griseus_scaffold558_2_whole_genome_shotgun_sequence	gugaguggccaggguggggcuggguggugcaggcaggagagccauugaucuauugugggcucuacucccugccccagccaGAGCACCCCAUUGGCUACCCACAg	261cd|gi|529776827|gb|APMK01190477.1|:c4467-4364_Cricetulus_griseus_strain_17A/GY_chromosome_3_chr3_contig_8683_whole_genome_shotgun_sequence	gugaguggccaggguggggcuggguggugcaggcaggagagccauugaucuauugugggcucuacucccugccccagccaGAGCACCCCAUUGGCUACCCACAg	APMK	60	2	Xu:[15ug; 50cu]
54	GGUGGUGCAGGCAGGAGAGCC	mmu-miR-3102-5p.2-5p	mmu-miR-3102-5p.2-5p	85e01|gi|529776827|gb|APMK01190477.1|:c4467-4364_Cricetulus_griseus_strain_17A/GY_chromosome_3_chr3_contig_8683_whole_genome_shotgun_sequence	gugaguggccaggguggggcugGGUGGUGCAGGCAGGAGAGCCauugaucuauugugggcucuacucccugccccagccagagcaccccauuggcuacccacag	d2565|gi|521522824|gb|AMDS01214603.1|:33443-33546_Cricetulus_griseus_scaffold176_149_whole_genome_shotgun_sequence	gugaguggccaggguggggcugGGUGGUGCAGGCAGGAGAGCCauugaucuauugugggcucuacucccugccccagccagagcaccccauuggcuacccacag	4b73f|lcl|NODE_7740792_length_92_cov_1.065217:41-144	gugaguggccaggggggggcugGGUGGUGCAGGCAGGAGAGCCauugauuuauugugggcucuacucccugccccagccagagcaccccauuggcuacccacag	37bc2|gi|342620895|gb|AFTD01028037.1|:c20088-19985_Cricetulus_griseus_scaffold558_2_whole_genome_shotgun_sequence	gugaguggccaggguggggcugGGUGGUGCAGGCAGGAGAGCCauugaucuauugugggcucuacucccugccccagccagagcaccccauuggcuacccacag	85e01|gi|529776827|gb|APMK01190477.1|:c4467-4364_Cricetulus_griseus_strain_17A/GY_chromosome_3_chr3_contig_8683_whole_genome_shotgun_sequence	gugaguggccaggguggggcugGGUGGUGCAGGCAGGAGAGCCauugaucuauugugggcucuacucccugccccagccagagcaccccauuggcuacccacag	APMK	8	2	Xu:[15ug; 50cu]	mmu-miR-3102-3p
55	GCCUUCUCUUCCCGGUUCUUCC	mmu-miR-320-5p	mmu-miR-320-5p	abe95|gi|529631796|gb|APMK01259908.1|:19209-19290_Cricetulus_griseus_strain_17A/GY_chromosome_1_chr1_contig_26577_whole_genome_shotgun_sequence	gccucgcuacccuccGCCUUCUCUUCCCGGUUCUUCCcggagucgggaaaagcuggguugagagggcgaaaaaaaaaggaug	8647f|gi|521872496|gb|AMDS01065627.1|:23013-23094_Cricetulus_griseus_scaffold1033_214_whole_genome_shotgun_sequence	gccucgcuacccuccGCCUUCUCUUCCCGGUUCUUCCcggagucgggaaaagcuggguugagagggcgaaaaaaaaaggaug			e9aa6|gi|342642019|gb|AFTD01006914.1|:c32966-32885_Cricetulus_griseus_scaffold37_56_whole_genome_shotgun_sequence	gccucgcuacccuccGCCUUCUCUUCCCGGUUCUUCCcggagucgggaaaagcuggguugagagggcgaaaaaaaaaggaug	abe95|gi|529631796|gb|APMK01259908.1|:19209-19290_Cricetulus_griseus_strain_17A/GY_chromosome_1_chr1_contig_26577_whole_genome_shotgun_sequence	gccucgcuacccuccGCCUUCUCUUCCCGGUUCUUCCcggagucgggaaaagcuggguugagagggcgaaaaaaaaaggaug	APMK	7	1		cgr-miR-320a
56	GGGGGGCAGGAGGGGCUCAGGG	mmu-miR-328-5p	mmu-miR-328-5p	641e0|gi|529984358|gb|APMK01089955.1|:11435-11531_Cricetulus_griseus_strain_17A/GY_chromosome_3_chr3_contig_15613_whole_genome_shotgun_sequence	cugucucggagccuggagcgGGGGGGCAGGAGGGGCUCAGGGagaaagugucuacagccccuggcccucucugcccuuccguccccugacuccaaau	18ad8|gi|521863469|gb|AMDS01070125.1|:c10353-10257_Cricetulus_griseus_scaffold1237_24_whole_genome_shotgun_sequence	cugucucggagccuggagcgGGGGGGCAGGAGGGGCUCAGGGagaaagugucuacagccccuggcccucucugcccuuccguccccugacuccaaau	aedc7|lcl|NODE_4073999_length_419_cov_11.589499:c207-111	cugucucggagccuggagcgGGGGGGCAGGAGGGGCUCAGGGagaaagugucuacagccccuggcccucucugcccuuccguccccugacuccaaau	f517d|gi|342618369|gb|AFTD01030563.1|:c18104-18008_Cricetulus_griseus_scaffold570_15_whole_genome_shotgun_sequence	cugucucggagccuggagcgGGGGGGCAGGAGGGGCUCAGGGagaaagugucuacagccccuggcccucucugcccuuccguccccugacuccaaau	641e0|gi|529984358|gb|APMK01089955.1|:11435-11531_Cricetulus_griseus_strain_17A/GY_chromosome_3_chr3_contig_15613_whole_genome_shotgun_sequence	cugucucggagccuggagcgGGGGGGCAGGAGGGGCUCAGGGagaaagugucuacagccccuggcccucucugcccuuccguccccugacuccaaau	APMK	11	1		cgr-miR-328
57	UGGAUAUGAUGACUGAUUACCUGAGA	mmu-miR-3535	mmu-miR-3535	fa415|gi|529815370|gb|APMK01171942.1|:991-1137_Cricetulus_griseus_strain_17A/GY_chromosome_2_chr2_contig_24151_whole_genome_shotgun_sequence	uggggcuggcuuuuuauauugcugcugaguaaaugacaacUGGAUAUGAUGACUGAUUACCUGAGAaauaauugaugaaaucucaagaaaacuccucuagauagucaaguucugauccagcuaugucagcucaagcagcaacuuuug	4755d|gi|521738045|gb|AMDS01121243.1|:7291-7437_Cricetulus_griseus_scaffold2833_17_whole_genome_shotgun_sequence	uggggcuggcuuuuuauauugcugcugaguaaaugacaacUGGAUAUGAUGACUGAUUACCUGAGAaauaauugaugaaaucucaagaaaacuccucuagauagucaaguucugauccagcuaugucagcucaagcagcaacuuuug			01bcc|gi|342596528|gb|AFTD01052404.1|:c11147-11001_Cricetulus_griseus_scaffold1099_2_whole_genome_shotgun_sequence	uggggcuggcuuuuuauauugcugcugaguaaaugacaacUGGAUAUGAUGACUGAUUACCUGAGAaauaauugaugaaaucucaagaaaacuccucuagauagucaaguucugauccagcuaugucagcucaagcagcaacuuuug	fa415|gi|529815370|gb|APMK01171942.1|:991-1137_Cricetulus_griseus_strain_17A/GY_chromosome_2_chr2_contig_24151_whole_genome_shotgun_sequence	uggggcuggcuuuuuauauugcugcugaguaaaugacaacUGGAUAUGAUGACUGAUUACCUGAGAaauaauugaugaaaucucaagaaaacuccucuagauagucaaguucugauccagcuaugucagcucaagcagcaacuuuug	APMK	9102	1
58	AGGGACUUUCAGGGGCAGCUGUG	mmu-miR-365-2-5p	mmu-miR-365-2-5p	93475|gi|530068699|gb|APMK01050533.1|:c15009-14898_Cricetulus_griseus_strain_17A/GY_chromosome_7_chr7_contig_5275_whole_genome_shotgun_sequence	cgcauguucaaggacagcaagaaaaaugAGGGACUUUCAGGGGCAGCUGUGuuuucugacucagucauaaugccccuaaaaauccuuauuguucuugcagugugcaucaggc	5250a|gi|521804600|gb|AMDS01094292.1|:11527-11638_Cricetulus_griseus_scaffold1795_16_whole_genome_shotgun_sequence	cgcauguucaaggacagcaagaaaaaugAGGGACUUUCAGGGGCAGCUGUGuuuucugacucagucauaaugccccuaaaaauccuuauuguucuugcagugugcaucaggc	f044f|lcl|NODE_18761017_length_265_cov_4.354717:73-184	cgcauguucaaggacagcaagaaaaaugAGGGACUUUCAGGGGCAGCUGUGuuuucugacucagucauaaugccccuaaaaauccuuauuguucuugcagugugcaucaggc			93475|gi|530068699|gb|APMK01050533.1|:c15009-14898_Cricetulus_griseus_strain_17A/GY_chromosome_7_chr7_contig_5275_whole_genome_shotgun_sequence	cgcauguucaaggacagcaagaaaaaugAGGGACUUUCAGGGGCAGCUGUGuuuucugacucagucauaaugccccuaaaaauccuuauuguucuugcagugugcaucaggc	APMK	2251	1		cgr-miR-365-3p
59	CACCACAGUGUGGUUUGGACGUGG	mmu-miR-497b	mmu-miR-497b	fd0c4|gi|529608918|gb|APMK01271231.1|:2765-2889_Cricetulus_griseus_strain_17A/GY_chromosome_7_chr7_contig_1123_whole_genome_shotgun_sequence	ucagcggugccucccccacccucgcucuaaCACCACAGUGUGGUUUGGACGUGGccacagugccguacaaaccacagugugcugcuggggcgggagcaggacuuggauggguugagaggaagaca	852db|gi|521949872|gb|AMDS01002705.1|:24937-25061_Cricetulus_griseus_scaffold298_45_whole_genome_shotgun_sequence	ucagcggugccucccccacccucgcucuaaCACCACAGUGUGGUUUGGACGUGGccacagugccguacaaaccacagugugcugcuggggcgggagcaggacuuggauggguugagaggaagaca			36ea4|gi|342633618|gb|AFTD01015315.1|:c1017-893_Cricetulus_griseus_scaffold232_322_whole_genome_shotgun_sequence	ucagcggugccucccccacccucgcucuaaCACCACAGUGUGGUUUGGACGUGGccacagugccguacaaaccacagugugcugcuggggcgggagcaggacuuggauggguugagaggaagaca	fd0c4|gi|529608918|gb|APMK01271231.1|:2765-2889_Cricetulus_griseus_strain_17A/GY_chromosome_7_chr7_contig_1123_whole_genome_shotgun_sequence	ucagcggugccucccccacccucgcucuaaCACCACAGUGUGGUUUGGACGUGGccacagugccguacaaaccacagugugcugcuggggcgggagcaggacuuggauggguugagaggaagaca	APMK	9	1
60	GCGGUGAUGCCGAUGGUGCGAGC	mmu-miR-598-5p	mmu-miR-598-5p	e8410|gi|529899282|gb|APMK01130090.1|:c8661-8583_Cricetulus_griseus_strain_17A/GY_chromosome_1_chr1_contig_11798_whole_genome_shotgun_sequence	gcugaugcugGCGGUGAUGCCGAUGGUGCGAGCugaaaaugggcugcuacgucaucgucgucaucguuaucaucaucau	2a6f7|gi|521686288|gb|AMDS01139223.1|:c4323-4245_Cricetulus_griseus_scaffold4589_21_whole_genome_shotgun_sequence	gcugaugcugGCGGUGAUGCCGAUGGUGCGAGCugaaaaugggcugcuacgucaucgucgucaucguuaucaucaucau			cc5fc|gi|342512077|gb|AFTD01122478.1|:c8817-8739_Cricetulus_griseus_scaffold3471_45_whole_genome_shotgun_sequence	gcugaugcugGCGGUGAUGCCGAUGGUGCGAGCugaaaaugggcugcuacgucaucgucgucaucguuaucaucaucau	e8410|gi|529899282|gb|APMK01130090.1|:c8661-8583_Cricetulus_griseus_strain_17A/GY_chromosome_1_chr1_contig_11798_whole_genome_shotgun_sequence	gcugaugcugGCGGUGAUGCCGAUGGUGCGAGCugaaaaugggcugcuacgucaucgucgucaucguuaucaucaucau	APMK	9	1		cgr-miR-598
61	GCACUGAGAUGGGAGUGGUGUA	mmu-miR-674-5p	mmu-miR-674-5p	de8e0|gi|529984327|gb|APMK01089970.1|:c2494-2395_Cricetulus_griseus_strain_17A/GY_chromosome_6_chr6_contig_128_whole_genome_shotgun_sequence	ggccuagucaucacccugagccuuGCACUGAGAUGGGAGUGGUGUAaggcuuaagugugcacagcucccaucucagaacaaggcucaggugugcacagcu	fb46c|gi|521921827|gb|AMDS01030750.1|:c36813-36714_Cricetulus_griseus_scaffold615_50_whole_genome_shotgun_sequence	ggccuagucaucacccugagccuuGCACUGAGAUGGGAGUGGUGUAaggcuuaagugugcacagcucccaucucagaacaaggcucaggugugcacagcu	ef4ab|lcl|NODE_45604922_length_1864_cov_10.429185:204-303	ggccuagucaucacccugagccuuGCACUGAGAUGGGAGUGGUGUAaggcuuaagugugcacagcucccaucucagaacaaggcucaggugugcacagcu	ae1d9|gi|342555416|gb|AFTD01080036.1|:c45500-45401_Cricetulus_griseus_scaffold1793_52_whole_genome_shotgun_sequence	ggccuagucaucacccugagccuuGCACUGAGAUGGGAGUGGUGUAaggcuuaagugugcacagcucccaucucagaacaaggcucaggugugcacagcu	de8e0|gi|529984327|gb|APMK01089970.1|:c2494-2395_Cricetulus_griseus_strain_17A/GY_chromosome_6_chr6_contig_128_whole_genome_shotgun_sequence	ggccuagucaucacccugagccuuGCACUGAGAUGGGAGUGGUGUAaggcuuaagugugcacagcucccaucucagaacaaggcucaggugugcacagcu	APMK	732	1		cgr-miR-674
62	CGGCUCUGGGUCUGUGGGGA	mmu-miR-760-3p	mmu-miR-760-3p	b3910|gi|529508147|gb|APMK01314966.1|:2628-2746_Cricetulus_griseus_strain_17A/GY_chromosome_1_chr1_contig_16836_whole_genome_shotgun_sequence	cgggaggaugccucggugcggggcgcgucgccccucucaggccaccagagcccggagaccucagaaauuCGGCUCUGGGUCUGUGGGGAgcgaaaugcaacccaaagcccguuuccccc							b3910|gi|529508147|gb|APMK01314966.1|:2628-2746_Cricetulus_griseus_strain_17A/GY_chromosome_1_chr1_contig_16836_whole_genome_shotgun_sequence	cgggaggaugccucggugcggggcgcgucgccccucucaggccaccagagcccggagaccucagaaauuCGGCUCUGGGUCUGUGGGGAgcgaaaugcaacccaaagcccguuuccccc	APMK	23	1
63	CAAGCUCGUGUCUGUGGGUCCG	mmu-miR-99b-3p	mmu-miR-99b-3p	29563|gi|530137215|gb|APMK01015949.1|:1175-1244_Cricetulus_griseus_strain_17A/GY_unplaced_contig_5750_whole_genome_shotgun_sequence	ggcacccacccguagaaccgaccuugcggggccuucgccgcacaCAAGCUCGUGUCUGUGGGUCCGuguc	1a543|gi|521698755|gb|AMDS01133046.1|:c40931-40862_Cricetulus_griseus_scaffold3987_12_whole_genome_shotgun_sequence	ggcacccacccguagaaccgaccuugcggggccuucgccgcacaCAAGCUCGUGUCUGUGGGUCCGuguc					29563|gi|530137215|gb|APMK01015949.1|:1175-1244_Cricetulus_griseus_strain_17A/GY_unplaced_contig_5750_whole_genome_shotgun_sequence	ggcacccacccguagaaccgaccuugcggggccuucgccgcacaCAAGCUCGUGUCUGUGGGUCCGuguc	APMK	1139	1
64	CACCCGUAGAACCGACCUUGCG	mmu-miR-99b-5p	mmu-miR-99b-5p	f47a8|gi|530137215|gb|APMK01015949.1|:1175-1244_Cricetulus_griseus_strain_17A/GY_unplaced_contig_5750_whole_genome_shotgun_sequence	ggcaccCACCCGUAGAACCGACCUUGCGgggccuucgccgcacacaagcucgugucuguggguccguguc	ae9a8|gi|521698755|gb|AMDS01133046.1|:c40931-40862_Cricetulus_griseus_scaffold3987_12_whole_genome_shotgun_sequence	ggcaccCACCCGUAGAACCGACCUUGCGgggccuucgccgcacacaagcucgugucuguggguccguguc					f47a8|gi|530137215|gb|APMK01015949.1|:1175-1244_Cricetulus_griseus_strain_17A/GY_unplaced_contig_5750_whole_genome_shotgun_sequence	ggcaccCACCCGUAGAACCGACCUUGCGgggccuucgccgcacacaagcucgugucuguggguccguguc	APMK	257012	1
65	UGUAAACAUCCCCGACUGGAAGC	oan-miR-30d-5p	oan-miR-30d-5p					c9d5b|lcl|NODE_12658962_length_55_cov_1.000000:c73-1	guuagcuggcucucaggacgucugugucUGUAAACAUCCCCGACUGGAAGCuguaagccacagccaagcuuuc	83e9a|gi|342394869|gb|AFTD01238671.1|:443-546_Cricetulus_griseus_C40361668_1_whole_genome_shotgun_sequence	guuagcuggcucucaggaagucugugucUGUAAACAUCCCCGACUGGAAGCuguaagccacuuccaagcuuucagucagauguuugcugccaccggcucuuccc	83e9a|gi|342394869|gb|AFTD01238671.1|:443-546_Cricetulus_griseus_C40361668_1_whole_genome_shotgun_sequence	guuagcuggcucucaggaagucugugucUGUAAACAUCCCCGACUGGAAGCuguaagccacuuccaagcuuucagucagauguuugcugccaccggcucuuccc	K1-BB	833068	2	Xu:[19ac; 62au; 63gu 74_104del]	cgr-miR-30d
66	GGGGGCCGAUGCACUGUAAGA	rno-miR-128-2-5p	rno-miR-128-2-5p	3959b|gi|530134202|gb|APMK01017492.1|:c342-259_Cricetulus_griseus_strain_17A/GY_chromosome_4_chr4_contig_37613_whole_genome_shotgun_sequence	ugugcagugggaagGGGGGCCGAUGCACUGUAAGAgagugaguagcaggucucacagugaaccggucucuuucccugcuguguc			75800|lcl|NODE_22912764_length_552_cov_8.168478:c332-249	ugugcagugggaagGGGGGCCGAUGCACUGUAAGAgagugaguagcaggucucacagugaaccggucucuuucccugcuguguc	56909|gi|342547300|gb|AFTD01088152.1|:c137-54_Cricetulus_griseus_scaffold1871_8_whole_genome_shotgun_sequence	ugugcagugggaagGGGGGCCGAUGCACUGUAAGAgagugaguagcaggucucacagugaaccuuccucuuucccugcuguguc	3959b|gi|530134202|gb|APMK01017492.1|:c342-259_Cricetulus_griseus_strain_17A/GY_chromosome_4_chr4_contig_37613_whole_genome_shotgun_sequence	ugugcagugggaagGGGGGCCGAUGCACUGUAAGAgagugaguagcaggucucacagugaaccggucucuuucccugcuguguc	APMK	11	2	K1-BB:[64gu; 65gu; 66uc]	cgr-miR-128-3p
67	GCAAAGCACAGGGCCUGCAGAGA	rno-miR-330-3p	rno-miR-330-3p	56e5b|gi|529980772|gb|APMK01091321.1|:c149-53_Cricetulus_griseus_strain_17A/GY_unplaced_contig_3040_whole_genome_shotgun_sequence	acccuuuggcgaucucugccucucugggccugugucuuaggcucuucaggcucuaacgaGCAAAGCACAGGGCCUGCAGAGAgguagcgcuccgcuc							56e5b|gi|529980772|gb|APMK01091321.1|:c149-53_Cricetulus_griseus_strain_17A/GY_unplaced_contig_3040_whole_genome_shotgun_sequence	acccuuuggcgaucucugccucucugggccugugucuuaggcucuucaggcucuaacgaGCAAAGCACAGGGCCUGCAGAGAgguagcgcuccgcuc	APMK	640	1
68	UCUCUGGGCCUGUGUCUUAGGC	rno-miR-330-5p	rno-miR-330-5p	05cfd|gi|529980772|gb|APMK01091321.1|:c149-53_Cricetulus_griseus_strain_17A/GY_unplaced_contig_3040_whole_genome_shotgun_sequence	acccuuuggcgaucucugccUCUCUGGGCCUGUGUCUUAGGCucuucaggcucuaacgagcaaagcacagggccugcagagagguagcgcuccgcuc							05cfd|gi|529980772|gb|APMK01091321.1|:c149-53_Cricetulus_griseus_strain_17A/GY_unplaced_contig_3040_whole_genome_shotgun_sequence	acccuuuggcgaucucugccUCUCUGGGCCUGUGUCUUAGGCucuucaggcucuaacgagcaaagcacagggccugcagagagguagcgcuccgcuc	APMK	1742	1
69	UCAGUAACAAAGAUUCAUCCU	rno-miR-802-5p	rno-miR-802-5p	9a78a|gi|529611904|gb|APMK01269960.1|:19179-19274_Cricetulus_griseus_strain_17A/GY_chromosome_4_chr4_contig_20845_whole_genome_shotgun_sequence	guucuauuauuugcaaUCAGUAACAAAGAUUCAUCCUgugucaauugcacaacacggagagucuuugucacucagugugauuaauagccuuccacu	5e6ee|gi|521745785|gb|AMDS01118177.1|:c6283-6188_Cricetulus_griseus_scaffold2705_20_whole_genome_shotgun_sequence	guucuauuauuugcaaUCAGUAACAAAGAUUCAUCCUgugucaauugcacaacacggagagucuuugucacucagugugauuaauagccuuccacu	3de1a|lcl|NODE_10155202_length_113_cov_11.106194:38-133	guucuauuauuugcaaUCAGUAACAAAGAUUCAUCCUgugucaauugcacaacacggagagucuuugucacucagugugauuaauagccuuccacu	92de3|gi|342554280|gb|AFTD01081172.1|:42669-42764_Cricetulus_griseus_scaffold1846_38_whole_genome_shotgun_sequence	guucuauuauuugcaaUCAGUAACAAAGAUUCAUCCUgugucaauugcacaacacggagagucuuugucacucagugugauuaauagccuuccacu	9a78a|gi|529611904|gb|APMK01269960.1|:19179-19274_Cricetulus_griseus_strain_17A/GY_chromosome_4_chr4_contig_20845_whole_genome_shotgun_sequence	guucuauuauuugcaaUCAGUAACAAAGAUUCAUCCUgugucaauugcacaacacggagagucuuugucacucagugugauuaauagccuuccacu	APMK	7	1
70	UAAGGUGCAUCUAGUGCAGUUAG	xla-miR-18	hsa-miR-18b-5p	8974f|gi|529807703|gb|APMK01175604.1|:606-684_Cricetulus_griseus_strain_17A/GY_chromosome_X_chrX_contig_2805_whole_genome_shotgun_sequence	ucuuguguUAAGGUGCAUCUAGUGCAGUUAGugaagcagcuuagacucuacugcccuaaaugccccuucucgcacaggc	b6ed0|gi|521756242|gb|AMDS01113578.1|:c17690-17612_Cricetulus_griseus_scaffold2338_40_whole_genome_shotgun_sequence	ucuuguguUAAGGUGCAUCUAGUGCAGUUAGugaagcagcuuagacucuacugcccuaaaugccccuucucgcacaggc	8161f|lcl|NODE_10869722_length_1051_cov_7.100856:c436-358	ucuuguguUAAGGUGCAUCUAGUGCAGUUAGugaagcagcuuagacucuacugcccuaaaugccccuucucgcacaggc	ab266|gi|342562140|gb|AFTD01073312.1|:c16006-15928_Cricetulus_griseus_scaffold1588_153_whole_genome_shotgun_sequence	ucuuguguUAAGGUGCAUCUAGUGCAGUUAGugaagcagcuuagacucuacugcccuaaaugccccuucucgcacaggc	8974f|gi|529807703|gb|APMK01175604.1|:606-684_Cricetulus_griseus_strain_17A/GY_chromosome_X_chrX_contig_2805_whole_genome_shotgun_sequence	ucuuguguUAAGGUGCAUCUAGUGCAGUUAGugaagcagcuuagacucuacugcccuaaaugccccuucucgcacaggc	APMK	5	1
71	CAAAGUGCUCAUAGUGCAGGUAG	xla-miR-20	hsa-miR-20b-5p	dca45|gi|529807703|gb|APMK01175604.1|:829-902_Cricetulus_griseus_strain_17A/GY_chromosome_X_chrX_contig_2805_whole_genome_shotgun_sequence	guaguacCAAAGUGCUCAUAGUGCAGGUAGuuuugcaucauucuacugcacugugagcacuuccaguacucuug	ebaf6|gi|521756242|gb|AMDS01113578.1|:c17467-17394_Cricetulus_griseus_scaffold2338_40_whole_genome_shotgun_sequence	guaguacCAAAGUGCUCAUAGUGCAGGUAGuuuugcaucauucuacugcacugugagcacuuccaguacucuug	11da6|lcl|NODE_10869722_length_1051_cov_7.100856:c213-140	guaguacCAAAGUGCUCAUAGUGCAGGUAGuuuugcaucauucuacugcacugugagcacuuccaguacucuug	31e02|gi|342562140|gb|AFTD01073312.1|:c15783-15710_Cricetulus_griseus_scaffold1588_153_whole_genome_shotgun_sequence	guaguacCAAAGUGCUCAUAGUGCAGGUAGuuuugcaucauucuacugcacugugagcacuuccaguacucuug	dca45|gi|529807703|gb|APMK01175604.1|:829-902_Cricetulus_griseus_strain_17A/GY_chromosome_X_chrX_contig_2805_whole_genome_shotgun_sequence	guaguacCAAAGUGCUCAUAGUGCAGGUAGuuuugcaucauucuacugcacugugagcacuuccaguacucuug	APMK	5	1

## Sheet: Manually evaluated SS
miRNA (454 unique)	miRNA sequence	Genome location	Hairpin seq	Folding	MFE	NGS read count	Genome
hsa-let-7e-5p	UGAGGUAGGAGGUUGUAUAGUU	>67032|lcl|NODE_5394203_length_137_cov_1.386861:c136-58	cccgggcUGAGGUAGGAGGUUGUAUAGUUgaggaagacacccgaggagaucacuauacggccuccuagcuuuccccagg	((.(((..(((.((((((((((((((((.((..................)))))))))))))))))).)))..))).))	-36.2	107741	K1-BB
hsa-let-7e-5p	UGAGGUAGGAGGUUGUAUAGUU	>730b4|gi|521698755|gb|AMDS01133046.1|:c40761-40683_Cricetulus_griseus_scaffold3987_12_whole_genome_shotgun_sequence	cccgggcUGAGGUAGGAGGUUGUAUAGUUgaggaagacacccgaggagaucacuauacggccuccuagcuuuccccagg	((.(((..(((.((((((((((((((((.((..................)))))))))))))))))).)))..))).))	-36.2	107741	AMDS
hsa-let-7e-5p	UGAGGUAGGAGGUUGUAUAGUU	>b65a9|gi|530137215|gb|APMK01015949.1|:1345-1423_Cricetulus_griseus_strain_17A/GY_unplaced_contig_5750_whole_genome_shotgun_sequence	cccgggcUGAGGUAGGAGGUUGUAUAGUUgaggaagacacccgaggagaucacuauacggccuccuagcuuuccccagg	((.(((..(((.((((((((((((((((.((..................)))))))))))))))))).)))..))).))	-36.2	107741	APMK
hsa-let-7a-3p	CUAUACAAUCUACUGUCUUUC	>80011|lcl|NODE_41992380_length_498_cov_7.359438:c541-468	ugagguaguagguuguauaguuuuagggucacacccaccacugggagauaaCUAUACAAUCUACUGUCUUUCcu	.(((((((((((((((((((((.....(((...((((....)))).))))))))))))))))))))))))....	-29.2	524	K1-BB
hsa-let-7a-2-3p	CUGUACAGCCUCCUAGCUUUCC	>088cf|gi|342492059|gb|AFTD01142412.1|:c126174-126103_Cricetulus_griseus_scaffold6478_2_whole_genome_shotgun_sequence	agguugagguaguagguuguauaguuuagaguuacaucaagggagauaaCUGUACAGCCUCCUAGCUUUCCu	(((..(((.(((.(((((((((((((.........(((......)))))))))))))))).))).))).)))	-25.2	273	AFTD
hsa-let-7a-2-3p	CUGUACAGCCUCCUAGCUUUCC	>2b6e4|lcl|NODE_29151812_length_382_cov_10.026178:306-377	agguugagguaguagguuguauaguuuagaguuacaucaagggagauaaCUGUACAGCCUCCUAGCUUUCCu	(((..(((.(((.(((((((((((((.........(((......)))))))))))))))).))).))).)))	-25.2	273	K1-BB
hsa-let-7a-2-3p	CUGUACAGCCUCCUAGCUUUCC	>78232|gi|521922764|gb|AMDS01029813.1|:c5766-5695_Cricetulus_griseus_scaffold536_170_whole_genome_shotgun_sequence	agguugagguaguagguuguauaguuuagaguuacaucaagggagauaaCUGUACAGCCUCCUAGCUUUCCu	(((..(((.(((.(((((((((((((.........(((......)))))))))))))))).))).))).)))	-25.2	273	AMDS
hsa-let-7a-2-3p	CUGUACAGCCUCCUAGCUUUCC	>f2795|gi|529542820|gb|APMK01299544.1|:c17267-17196_Cricetulus_griseus_strain_17A/GY_chromosome_4_chr4_contig_4632_whole_genome_shotgun_sequence	agguugagguaguagguuguauaguuuagaguuacaucaagggagauaaCUGUACAGCCUCCUAGCUUUCCu	(((..(((.(((.(((((((((((((.........(((......)))))))))))))))).))).))).)))	-25.2	273	APMK
hsa-let-7e-3p	CUAUACGGCCUCCUAGCUUUCC	>3c3e8|lcl|NODE_5394203_length_137_cov_1.386861:c136-58	cccgggcugagguaggagguuguauaguugaggaagacacccgaggagaucaCUAUACGGCCUCCUAGCUUUCCccagg	((.(((..(((.((((((((((((((((.((..................)))))))))))))))))).)))..))).))	-36.2	193	K1-BB
hsa-let-7e-3p	CUAUACGGCCUCCUAGCUUUCC	>78c2e|gi|521698755|gb|AMDS01133046.1|:c40761-40683_Cricetulus_griseus_scaffold3987_12_whole_genome_shotgun_sequence	cccgggcugagguaggagguuguauaguugaggaagacacccgaggagaucaCUAUACGGCCUCCUAGCUUUCCccagg	((.(((..(((.((((((((((((((((.((..................)))))))))))))))))).)))..))).))	-36.2	193	AMDS
hsa-let-7e-3p	CUAUACGGCCUCCUAGCUUUCC	>cfcf3|gi|530137215|gb|APMK01015949.1|:1345-1423_Cricetulus_griseus_strain_17A/GY_unplaced_contig_5750_whole_genome_shotgun_sequence	cccgggcugagguaggagguuguauaguugaggaagacacccgaggagaucaCUAUACGGCCUCCUAGCUUUCCccagg	((.(((..(((.((((((((((((((((.((..................)))))))))))))))))).)))..))).))	-36.2	193	APMK
hsa-let-7c-5p	UGAGGUAGUAGGUUGUAUGGUU	>00c48|lcl|NODE_15751307_length_538_cov_7.537175:c577-494	gcauccggguUGAGGUAGUAGGUUGUAUGGUUuagaguuacacccugggaguuaacuguacaaccuucuagcuuuccuuggagc	((.((((((..(((.(((.(((((((((((((..((.((.((...)).)).))))))))))))))).))).)))..))))))))	-31.4	7579269	K1-BB
hsa-let-7c-5p	UGAGGUAGUAGGUUGUAUGGUU	>2f76c|gi|342548315|gb|AFTD01087137.1|:c24170-24087_Cricetulus_griseus_scaffold2007_6_whole_genome_shotgun_sequence	gcauccggguUGAGGUAGUAGGUUGUAUGGUUuagaguuacacccugggaguuaacuguacaaccuucuagcuuuccuuggagc	((.((((((..(((.(((.(((((((((((((..((.((.((...)).)).))))))))))))))).))).)))..))))))))	-31.4	7579269	AFTD
hsa-let-7c-5p	UGAGGUAGUAGGUUGUAUGGUU	>95960|gi|342483861|gb|AFTD01150610.1|:12028-12111_Cricetulus_griseus_scaffold8405_5_whole_genome_shotgun_sequence	gccuuuggggUGAGGUAGUAGGUUGUAUGGUUuugggcucugccccgcucugcgguaacuauacaaucuacugucuuuccugaa	....((.(((.(((((((((((((((((((((...(((...)))((((...)))).))))))))))))))))))))).))).))	-36	7579269	AFTD
hsa-let-7c-5p	UGAGGUAGUAGGUUGUAUGGUU	>ba389|gi|521832973|gb|AMDS01085020.1|:1348-1431_Cricetulus_griseus_scaffold1506_61_whole_genome_shotgun_sequence	gcauccggguUGAGGUAGUAGGUUGUAUGGUUuagaguuacacccugggaguuaacuguacaaccuucuagcuuuccuuggagc	((.((((((..(((.(((.(((((((((((((..((.((.((...)).)).))))))))))))))).))).)))..))))))))	-31.4	7579269	AMDS
hsa-let-7c-5p	UGAGGUAGUAGGUUGUAUGGUU	>c2813|gi|521782750|gb|AMDS01104280.1|:33240-33323_Cricetulus_griseus_scaffold2036_63_whole_genome_shotgun_sequence	gccuuuggggUGAGGUAGUAGGUUGUAUGGUUuugggcucugccccgcucugcgguaacuauacaaucuacugucuuuccugaa	....((.(((.(((((((((((((((((((((...(((...)))((((...)))).))))))))))))))))))))).))).))	-36	7579269	AMDS
hsa-let-7c-5p	UGAGGUAGUAGGUUGUAUGGUU	>d4ff4|lcl|NODE_31772041_length_103_cov_14.388350:c121-38	gccuuuggggUGAGGUAGUAGGUUGUAUGGUUuugggcucugccccgcucugcgguaacuauacaaucuacugucuuuccugaa	....((.(((.(((((((((((((((((((((...(((...)))((((...)))).))))))))))))))))))))).))).))	-36	7579269	K1-BB
hsa-let-7c-5p	UGAGGUAGUAGGUUGUAUGGUU	>eeccc|gi|529650272|gb|APMK01250788.1|:c1430-1347_Cricetulus_griseus_strain_17A/GY_chromosome_4_chr4_contig_19780_whole_genome_shotgun_sequence	gcauccggguUGAGGUAGUAGGUUGUAUGGUUuagaguuacacccugggaguuaacuguacaaccuucuagcuuuccuuggagc	((.((((((..(((.(((.(((((((((((((..((.((.((...)).)).))))))))))))))).))).)))..))))))))	-31.4	7579269	APMK
hsa-let-7c-5p	UGAGGUAGUAGGUUGUAUGGUU	>f67c8|gi|530049787|gb|APMK01060022.1|:c20016-19933_Cricetulus_griseus_strain_17A/GY_chromosome_2_chr2_contig_1047_whole_genome_shotgun_sequence	gccuuuggggUGAGGUAGUAGGUUGUAUGGUUuugggcucugccccgcucugcgguaacuauacaaucuacugucuuuccugaa	....((.(((.(((((((((((((((((((((...(((...)))((((...)))).))))))))))))))))))))).))).))	-36	7579269	APMK
hsa-miR-26a-1-3p	CCUAUUCUUGGUUACUUGCACG	>43dfa|gi|521824551|gb|AMDS01089801.1|:c6931-6855_Cricetulus_griseus_scaffold1637_22_whole_genome_shotgun_sequence	guggccucguucaaguaauccaggauaggcugugcaggucccaaggggCCUAUUCUUGGUUACUUGCACGgggacgc	(((.((((((.(((((((((.((((((((((...............)))))))))).))))))))).)))))).)))	-37.3	314	AMDS
hsa-miR-26a-1-3p	CCUAUUCUUGGUUACUUGCACG	>6f43d|gi|529930098|gb|APMK01114626.1|:c73-1_Cricetulus_griseus_strain_17A/GY_chromosome_4_chr4_contig_17401_whole_genome_shotgun_sequence	guggccucguucaaguaauccaggauaggcugugcaggucccaaggggCCUAUUCUUGGUUACUUGCACGggg	....((((((.(((((((((.((((((((((...............)))))))))).))))))))).))))))	-33.9	314	APMK
hsa-miR-26a-1-3p	CCUAUUCUUGGUUACUUGCACG	>be902|gi|342624340|gb|AFTD01024592.1|:37702-37778_Cricetulus_griseus_scaffold271_170_whole_genome_shotgun_sequence	guggccucguucaaguaauccaggauaggcugugcaggucccaaggggCCUAUUCUUGGUUACUUGCACGgggacgc	(((.((((((.(((((((((.((((((((((...............)))))))))).))))))))).)))))).)))	-37.3	314	AFTD
hsa-miR-26a-1-3p	CCUAUUCUUGGUUACUUGCACG	>fdd46|lcl|NODE_19378048_length_711_cov_6.701828:c92-16	guggccucguucaaguaauccaggauaggcugugcaggucccaaggggCCUAUUCUUGGUUACUUGCACGgggacgc	(((.((((((.(((((((((.((((((((((...............)))))))))).))))))))).)))))).)))	-37.3	314	K1-BB
hsa-miR-98-3p	CUAUACAACUUACUACUUUCCC	>54d7d|gi|521704682|gb|AMDS01129554.1|:23990-24108_Cricetulus_griseus_scaffold3520_6_whole_genome_shotgun_sequence	uugcuucugcacaugcuggggugagguaguaaguuguauuguugugggguagggauuuugggccccaauaagaagauaaCUAUACAACUUACUACUUUCCCugguguguggcauauuca	.......((((((((((((((.(((((((((((((((((.((((((((((...........)))))).........)))).)))))))))))))))))))))))))))).)))......	-51.4	1	AMDS
hsa-miR-98-3p	CUAUACAACUUACUACUUUCCC	>56703|gi|529880212|gb|APMK01139681.1|:c29120-29002_Cricetulus_griseus_strain_17A/GY_chromosome_X_chrX_contig_9567_whole_genome_shotgun_sequence	uugcuucugcacaugcuggggugagguaguaaguuguauuguugugggguagggauuuugggccccaauaagaagauaaCUAUACAACUUACUACUUUCCCugguguguggcauauuca	.......((((((((((((((.(((((((((((((((((.((((((((((...........)))))).........)))).)))))))))))))))))))))))))))).)))......	-51.4	1	APMK
hsa-miR-98-3p	CUAUACAACUUACUACUUUCCC	>63348|gi|342569559|gb|AFTD01065893.1|:28184-28302_Cricetulus_griseus_scaffold1402_109_whole_genome_shotgun_sequence	uugcuucugcacaugcuggggugagguaguaaguuguauuguugugggguagggauuuugggccccaauaagaagauaaCUAUACAACUUACUACUUUCCCugguguguggcauauuca	.......((((((((((((((.(((((((((((((((((.((((((((((...........)))))).........)))).)))))))))))))))))))))))))))).)))......	-51.4	1	AFTD
hsa-miR-98-3p	CUAUACAACUUACUACUUUCCC	>ee2af|lcl|NODE_4180910_length_1819_cov_7.701484:1619-1737	uugcuucugcacaugcuggggugagguaguaaguuguauuguugugggguagggauuuugggccccaauaagaagauaaCUAUACAACUUACUACUUUCCCugguguguggcauauuca	.......((((((((((((((.(((((((((((((((((.((((((((((...........)))))).........)))).)))))))))))))))))))))))))))).)))......	-51.4	1	K1-BB
hsa-miR-96-3p	AAUCAUGUGCAGUGCCAAUAUG	>70aa5|gi|529536769|gb|APMK01302402.1|:2261-2338_Cricetulus_griseus_strain_17A/GY_chromosome_1_chr1_contig_13647_whole_genome_shotgun_sequence	uggccgauuuuggcacuagcacauuuuugcuugugucucuccgcucugagcAAUCAUGUGCAGUGCCAAUAUGggaaa	...((.((.((((((((.((((((..(((((((((......)))...))))))..)))))))))))))).)).))...	-34.9	0	APMK
hsa-miR-96-3p	AAUCAUGUGCAGUGCCAAUAUG	>7fa30|gi|521800581|gb|AMDS01095996.1|:c16233-16156_Cricetulus_griseus_scaffold1805_19_whole_genome_shotgun_sequence	uggccgauuuuggcacuagcacauuuuugcuugugucucuccgcucugagcAAUCAUGUGCAGUGCCAAUAUGggaaa	...((.((.((((((((.((((((..(((((((((......)))...))))))..)))))))))))))).)).))...	-34.9	0	AMDS
hsa-miR-96-3p	AAUCAUGUGCAGUGCCAAUAUG	>d73a7|gi|342608706|gb|AFTD01040226.1|:c80833-80756_Cricetulus_griseus_scaffold685_97_whole_genome_shotgun_sequence	uggccgauuuuggcacuagcacauuuuugcuugugucucuccgcucugagcAAUCAUGUGCAGUGCCAAUAUGggaaa	...((.((.((((((((.((((((..(((((((((......)))...))))))..)))))))))))))).)).))...	-34.9	0	AFTD
mmu-miR-101a-5p	UCAGUUAUCACAGUGCUGAUGC	>a1f1a|gi|529733102|gb|APMK01211335.1|:c1818-1736_Cricetulus_griseus_strain_17A/GY_chromosome_2_chr2_contig_2632_whole_genome_shotgun_sequence	aggcugcccuggcUCAGUUAUCACAGUGCUGAUGCuguccauucuaaagguacaguacugugauaacugaaggaugguagcca	.(((((((.....((((((((((((((((((.((((............)))))))))))))))))))))).....))))))).	-44.6	90	APMK
mmu-miR-101a-5p	UCAGUUAUCACAGUGCUGAUGC	>aea33|gi|342563421|gb|AFTD01072031.1|:c22469-22387_Cricetulus_griseus_scaffold1615_5_whole_genome_shotgun_sequence	aggcugcccuggcUCAGUUAUCACAGUGCUGAUGCuguccauucuaaagguacaguacugugauaacugaaggaugguagcca	.(((((((.....((((((((((((((((((.((((............)))))))))))))))))))))).....))))))).	-44.6	90	AFTD
mmu-miR-101a-5p	UCAGUUAUCACAGUGCUGAUGC	>b53d5|lcl|NODE_2522835_length_398_cov_15.585427:370-452	aggcugcccuggcUCAGUUAUCACAGUGCUGAUGCuguccauucuaaagguacaguacugugauaacugaaggaugguagcca	.(((((((.....((((((((((((((((((.((((............)))))))))))))))))))))).....))))))).	-44.6	90	K1-BB
mmu-miR-101a-5p	UCAGUUAUCACAGUGCUGAUGC	>ddc2d|gi|521933430|gb|AMDS01019147.1|:c7367-7285_Cricetulus_griseus_scaffold513_2_whole_genome_shotgun_sequence	aggcugcccuggcUCAGUUAUCACAGUGCUGAUGCuguccauucuaaagguacaguacugugauaacugaaggaugguagcca	.(((((((.....((((((((((((((((((.((((............)))))))))))))))))))))).....))))))).	-44.6	90	AMDS
mmu-miR-124-5p	CGUGUUCACAGCGGACCUUGAU	>0247f|gi|521698861|gb|AMDS01132993.1|:c82533-82425_Cricetulus_griseus_scaffold3944_19_whole_genome_shotgun_sequence	ccucaggagaaaggccucucucucCGUGUUCACAGCGGACCUUGAUuuaaauguccauacaauuaaggcacgcggugaaugccaagaauggggcugucugagcaccuug	.((((((.....((((((..(((..((((((((.(((..((((((((.............))))))))..))).))))))))..)))..)))))).)))))).......	-40.8	1	AMDS
mmu-miR-124-5p	CGUGUUCACAGCGGACCUUGAU	>0dc10|gi|342512098|gb|AFTD01122457.1|:c10915-10807_Cricetulus_griseus_scaffold3471_24_whole_genome_shotgun_sequence	ccucaggagaaaggccucucucucCGUGUUCACAGCGGACCUUGAUuuaaauguccauacaauuaaggcacgcggugaaugccaagaauggggcugucugagcaccuug	.((((((.....((((((..(((..((((((((.(((..((((((((.............))))))))..))).))))))))..)))..)))))).)))))).......	-40.8	1	AFTD
mmu-miR-124-5p	CGUGUUCACAGCGGACCUUGAU	>588ec|gi|530108997|gb|APMK01029936.1|:c44575-44467_Cricetulus_griseus_strain_17A/GY_chromosome_2_chr2_contig_28085_whole_genome_shotgun_sequence	aucaagaucagagacucugcccucCGUGUUCACAGCGGACCUUGAUuuaaugucauacaauuaaggcacgcggugaaugccaagagcggagccuacggacugcacuuga	.(((((..(((((.((((((.((..((((((((.(((..((((((((...........))))))))..))).))))))))..)).)))))).)).....)))..)))))	-40.1	1	APMK
mmu-miR-124-5p	CGUGUUCACAGCGGACCUUGAU	>72f26|lcl|NODE_12290001_length_249_cov_6.481928:39-147	aucaagaucagagacucugcccucCGUGUUCACAGCGGACCUUGAUuuaaugucauacaauuaaggcacgcggugaaugccaagagcggagccuacggacugcacuuga	.(((((..(((((.((((((.((..((((((((.(((..((((((((...........))))))))..))).))))))))..)).)))))).)).....)))..)))))	-40.1	1	K1-BB
mmu-miR-124-5p	CGUGUUCACAGCGGACCUUGAU	>74689|gi|521869875|gb|AMDS01066926.1|:c1205-1097_Cricetulus_griseus_scaffold1216_43_whole_genome_shotgun_sequence	gagauguuucucagcucugcccucCGUGUUCACAGCGGACCUUGAUuuaaugucauacaauuaaggcacgcggugaaugccaagagcggagccuacggacugcacuuga	((((....)))).(((((((.((..((((((((.(((..((((((((...........))))))))..))).))))))))..)).))))))).................	-41.3	1	AMDS
mmu-miR-124-5p	CGUGUUCACAGCGGACCUUGAU	>782b6|gi|529774388|gb|APMK01191666.1|:c9555-9447_Cricetulus_griseus_strain_17A/GY_chromosome_1_chr1_contig_11710_whole_genome_shotgun_sequence	ccucaggagaaaggccucucucucCGUGUUCACAGCGGACCUUGAUuuaaauguccauacaauuaaggcacgcggugaaugccaagaauggggcugucugagcaccuug	.((((((.....((((((..(((..((((((((.(((..((((((((.............))))))))..))).))))))))..)))..)))))).)))))).......	-40.8	1	APMK
mmu-miR-124-5p	CGUGUUCACAGCGGACCUUGAU	>c15d9|lcl|NODE_15289920_length_121_cov_1.776860:4-112	gccgcagcccugagggccccucugCGUGUUCACAGCGGACCUUGAUuuaaugucuauacaauuaaggcacgcggugaaugccaagagaggcgccuccgccgcuccuuuc	...((.((...(((((((.((((..((((((((.(((..((((((((............))))))))..))).))))))))..)))).))).)))).)).)).......	-44.3	1	K1-BB
mmu-miR-124-5p	CGUGUUCACAGCGGACCUUGAU	>f553f|gi|342606566|gb|AFTD01042366.1|:631-739_Cricetulus_griseus_scaffold812_102_whole_genome_shotgun_sequence	aucaagaucagagacucugcccucCGUGUUCACAGCGGACCUUGAUuuaaugucauacaauuaaggcacgcggugaaugccaagagcggagccuacggacugcacuuga	.(((((..(((((.((((((.((..((((((((.(((..((((((((...........))))))))..))).))))))))..)).)))))).)).....)))..)))))	-40.1	1	AFTD
mmu-miR-124-5p	CGUGUUCACAGCGGACCUUGAU	>fa67a|gi|521869879|gb|AMDS01066924.1|:c5952-5844_Cricetulus_griseus_scaffold1216_41_whole_genome_shotgun_sequence	aucaagaucagagacucugcccucCGUGUUCACAGCGGACCUUGAUuuaaugucauacaauuaaggcacgcggugaaugccaagagcggagccuacggacugcacuuga	.(((((..(((((.((((((.((..((((((((.(((..((((((((...........))))))))..))).))))))))..)).)))))).)).....)))..)))))	-40.1	1	AMDS
mmu-miR-126a-5p	CAUUAUUACUUUUGGUACGCG	>69d6b|gi|529961444|gb|APMK01099990.1|:c12754-12682_Cricetulus_griseus_strain_17A/GY_chromosome_6_chr6_contig_14697_whole_genome_shotgun_sequence	ugacagcaCAUUAUUACUUUUGGUACGCGcugugacacuucaaacucguaccgugaguaauaaugcgcuguca	(((((((.(((((((((((.(((((((.....(((....)))....))))))).))))))))))).)))))))	-35.9	57	APMK
mmu-miR-126a-5p	CAUUAUUACUUUUGGUACGCG	>ad711|gi|521897565|gb|AMDS01052364.1|:589-661_Cricetulus_griseus_scaffold903_154_whole_genome_shotgun_sequence	ugacagcaCAUUAUUACUUUUGGUACGCGcugugacacuucaaacucguaccgugaguaauaaugcgcuguca	(((((((.(((((((((((.(((((((.....(((....)))....))))))).))))))))))).)))))))	-35.9	57	AMDS
mmu-miR-126a-5p	CAUUAUUACUUUUGGUACGCG	>c6cb3|gi|342597037|gb|AFTD01051895.1|:4704-4776_Cricetulus_griseus_scaffold1088_2_whole_genome_shotgun_sequence	ugacagcaCAUUAUUACUUUUGGUACGCGcugugacacuucaaacucguaccgugaguaauaaugcgcuguca	(((((((.(((((((((((.(((((((.....(((....)))....))))))).))))))))))).)))))))	-35.9	57	AFTD
mmu-miR-126a-5p	CAUUAUUACUUUUGGUACGCG	>fbd08|lcl|NODE_45396244_length_297_cov_8.097643:c164-92	ugacagcaCAUUAUUACUUUUGGUACGCGcugugacacuucaaacucguaccgugaguaauaaugcgcuguca	(((((((.(((((((((((.(((((((.....(((....)))....))))))).))))))))))).)))))))	-35.9	57	K1-BB
mmu-miR-127-5p	CUGAAGCUCAGAGGGCUCUGAU	>0e25e|gi|342574143|gb|AFTD01062092.1|:10218-10287_Cricetulus_griseus_scaffold1373_57_whole_genome_shotgun_sequence	ccagccugCUGAAGCUCAGAGGGCUCUGAUucagaaagaucaucggauccgucugagcuuggcuggucgg	((((((.....(((((((((.((.((((((((.....))..)))))).)).)))))))))))))))....	-35.7	0	AFTD
mmu-miR-127-5p	CUGAAGCUCAGAGGGCUCUGAU	>60957|gi|529938472|gb|APMK01110536.1|:c14656-14587_Cricetulus_griseus_strain_17A/GY_chromosome_5_chr5_contig_27034_whole_genome_shotgun_sequence	ccagccugCUGAAGCUCAGAGGGCUCUGAUucagaaagaucaucggauccgucugagcuuggcuggucgg	((((((.....(((((((((.((.((((((((.....))..)))))).)).)))))))))))))))....	-35.7	0	APMK
mmu-miR-127-5p	CUGAAGCUCAGAGGGCUCUGAU	>aefc1|lcl|NODE_33519383_length_96_cov_15.656250:44-113	ccagccugCUGAAGCUCAGAGGGCUCUGAUucagaaagaucaucggauccgucugagcuuggcuggucgg	((((((.....(((((((((.((.((((((((.....))..)))))).)).)))))))))))))))....	-35.7	0	K1-BB
mmu-miR-127-5p	CUGAAGCUCAGAGGGCUCUGAU	>c5b01|gi|521845368|gb|AMDS01078564.1|:4780-4849_Cricetulus_griseus_scaffold1456_14_whole_genome_shotgun_sequence	ccagccugCUGAAGCUCAGAGGGCUCUGAUucagaaagaucaucggauccgucugagcuuggcuggucgg	((((((.....(((((((((.((.((((((((.....))..)))))).)).)))))))))))))))....	-35.7	0	AMDS
mmu-miR-127-3p	UCGGAUCCGUCUGAGCUUGGCU	>26590|lcl|NODE_33519383_length_96_cov_15.656250:44-113	ccagccugcugaagcucagagggcucugauucagaaagaucaUCGGAUCCGUCUGAGCUUGGCUggucgg	((((((.....(((((((((.((.((((((((.....))..)))))).)).)))))))))))))))....	-35.7	5	K1-BB
mmu-miR-127-3p	UCGGAUCCGUCUGAGCUUGGCU	>49783|gi|521845368|gb|AMDS01078564.1|:4780-4849_Cricetulus_griseus_scaffold1456_14_whole_genome_shotgun_sequence	ccagccugcugaagcucagagggcucugauucagaaagaucaUCGGAUCCGUCUGAGCUUGGCUggucgg	((((((.....(((((((((.((.((((((((.....))..)))))).)).)))))))))))))))....	-35.7	5	AMDS
mmu-miR-127-3p	UCGGAUCCGUCUGAGCUUGGCU	>7fd34|gi|342574143|gb|AFTD01062092.1|:10218-10287_Cricetulus_griseus_scaffold1373_57_whole_genome_shotgun_sequence	ccagccugcugaagcucagagggcucugauucagaaagaucaUCGGAUCCGUCUGAGCUUGGCUggucgg	((((((.....(((((((((.((.((((((((.....))..)))))).)).)))))))))))))))....	-35.7	5	AFTD
mmu-miR-127-3p	UCGGAUCCGUCUGAGCUUGGCU	>e9090|gi|529938472|gb|APMK01110536.1|:c14656-14587_Cricetulus_griseus_strain_17A/GY_chromosome_5_chr5_contig_27034_whole_genome_shotgun_sequence	ccagccugcugaagcucagagggcucugauucagaaagaucaUCGGAUCCGUCUGAGCUUGGCUggucgg	((((((.....(((((((((.((.((((((((.....))..)))))).)).)))))))))))))))....	-35.7	5	APMK
mmu-miR-133a-3p	UUUGGUCCCCUUCAACCAGCUG	>1f497|gi|342512367|gb|AFTD01122188.1|:18881-18984_Cricetulus_griseus_scaffold3777_13_whole_genome_shotgun_sequence	ugaagcagaaugcuuugcugaagcugguaaaauggaaccaaaucagcuguuggauggaUUUGGUCCCCUUCAACCAGCUGuagcugcgcauugauggcgccgcc	.((((((...))))))((((.(((((((..((.((.((((((((............)))))))).)).))..))))))).)))).((((.......))))....	-37.2	0	AFTD
mmu-miR-133a-3p	UUUGGUCCCCUUCAACCAGCUG	>3a52a|lcl|NODE_43257502_length_91_cov_14.307693:c118-15	ugaagcagaaugcuuugcugaagcugguaaaauggaaccaaaucagcuguuggauggaUUUGGUCCCCUUCAACCAGCUGuagcugcgcauugauggcgccgcc	.((((((...))))))((((.(((((((..((.((.((((((((............)))))))).)).))..))))))).)))).((((.......))))....	-37.2	0	K1-BB
mmu-miR-133a-3p	UUUGGUCCCCUUCAACCAGCUG	>74fec|gi|529879611|gb|APMK01139979.1|:13001-13104_Cricetulus_griseus_strain_17A/GY_chromosome_6_chr6_contig_14545_whole_genome_shotgun_sequence	ugaagcagaaugcuuugcugaagcugguaaaauggaaccaaaucagcuguuggauggaUUUGGUCCCCUUCAACCAGCUGuagcugcgcauugauggcgccgcc	.((((((...))))))((((.(((((((..((.((.((((((((............)))))))).)).))..))))))).)))).((((.......))))....	-37.2	0	APMK
mmu-miR-133a-3p	UUUGGUCCCCUUCAACCAGCUG	>771ea|gi|530128314|gb|APMK01020406.1|:c13505-13402_Cricetulus_griseus_strain_17A/GY_chromosome_2_chr2_contig_24928_whole_genome_shotgun_sequence	gcagcgauaaugcuuugcuaaagcugguaaaauggaaccaaaucgccucuucaauggaUUUGGUCCCCUUCAACCAGCUGuagcuaugcauugauuaccacagg	.......((((((...((((.(((((((..((.((.((((((((............)))))))).)).))..))))))).))))...))))))...........	-36.4	0	APMK
mmu-miR-133a-3p	UUUGGUCCCCUUCAACCAGCUG	>79321|gi|521877354|gb|AMDS01063200.1|:6308-6411_Cricetulus_griseus_scaffold1163_2_whole_genome_shotgun_sequence	ugaagcagaaugcuuugcugaagcugguaaaauggaaccaaaucagcuguuggauggaUUUGGUCCCCUUCAACCAGCUGuagcugcgcauugauggcgccgcc	.((((((...))))))((((.(((((((..((.((.((((((((............)))))))).)).))..))))))).)))).((((.......))))....	-37.2	0	AMDS
mmu-miR-133a-3p	UUUGGUCCCCUUCAACCAGCUG	>7d118|gi|342533116|gb|AFTD01101859.1|:c8086-7983_Cricetulus_griseus_scaffold2592_54_whole_genome_shotgun_sequence	gcagcgauaaugcuuugcuaaagcugguaaaauggaaccaaaucgccucuucaauggaUUUGGUCCCCUUCAACCAGCUGuagcuaugcauugauuaccacagg	.......((((((...((((.(((((((..((.((.((((((((............)))))))).)).))..))))))).))))...))))))...........	-36.4	0	AFTD
mmu-miR-133a-3p	UUUGGUCCCCUUCAACCAGCUG	>a7353|gi|521750434|gb|AMDS01115704.1|:c18391-18288_Cricetulus_griseus_scaffold2552_15_whole_genome_shotgun_sequence	gcagcgauaaugcuuugcuaaagcugguaaaauggaaccaaaucgccucuucaauggaUUUGGUCCCCUUCAACCAGCUGuagcuaugcauugauuaccacagg	.......((((((...((((.(((((((..((.((.((((((((............)))))))).)).))..))))))).))))...))))))...........	-36.4	0	AMDS
mmu-miR-133a-3p	UUUGGUCCCCUUCAACCAGCUG	>b6ab8|lcl|NODE_15974544_length_1566_cov_4.045977:1513-1616	gcagcgauaaugcuuugcuaaagcugguaaaauggaaccaaaucgccucuucaauggaUUUGGUCCCCUUCAACCAGCUGuagcuaugcauugauuaccacagg	.......((((((...((((.(((((((..((.((.((((((((............)))))))).)).))..))))))).))))...))))))...........	-36.4	0	K1-BB
mmu-miR-136-3p	AUCAUCGUCUCAAAUGAGUCUU	>3c891|lcl|NODE_7364239_length_602_cov_4.769103:166-227	gaggacuccauuuguuuugaugauggauucuuaagcuccAUCAUCGUCUCAAAUGAGUCUUc	((((((((.(((((...((((((((((.........))))))))))...)))))))))))))	-28.2	0	K1-BB
mmu-miR-136-3p	AUCAUCGUCUCAAAUGAGUCUU	>80171|gi|529938472|gb|APMK01110536.1|:c12868-12807_Cricetulus_griseus_strain_17A/GY_chromosome_5_chr5_contig_27034_whole_genome_shotgun_sequence	gaggacuccauuuguuuugaugauggauucuuaagcuccAUCAUCGUCUCAAAUGAGUCUUc	((((((((.(((((...((((((((((.........))))))))))...)))))))))))))	-28.2	0	APMK
mmu-miR-136-3p	AUCAUCGUCUCAAAUGAGUCUU	>db8ba|gi|342574143|gb|AFTD01062092.1|:12006-12067_Cricetulus_griseus_scaffold1373_57_whole_genome_shotgun_sequence	gaggacuccauuuguuuugaugauggauucuuaagcuccAUCAUCGUCUCAAAUGAGUCUUc	((((((((.(((((...((((((((((.........))))))))))...)))))))))))))	-28.2	0	AFTD
mmu-miR-136-3p	AUCAUCGUCUCAAAUGAGUCUU	>ee0d5|gi|521845368|gb|AMDS01078564.1|:6523-6584_Cricetulus_griseus_scaffold1456_14_whole_genome_shotgun_sequence	gaggacuccauuuguuuugaugauggauucuuaagcuccAUCAUCGUCUCAAAUGAGUCUUc	((((((((.(((((...((((((((((.........))))))))))...)))))))))))))	-28.2	0	AMDS
mmu-miR-136-5p	ACUCCAUUUGUUUUGAUGAUGG	>1dcf7|gi|342574143|gb|AFTD01062092.1|:12006-12067_Cricetulus_griseus_scaffold1373_57_whole_genome_shotgun_sequence	gaggACUCCAUUUGUUUUGAUGAUGGauucuuaagcuccaucaucgucucaaaugagucuuc	((((((((.(((((...((((((((((.........))))))))))...)))))))))))))	-28.2	0	AFTD
mmu-miR-136-5p	ACUCCAUUUGUUUUGAUGAUGG	>2afbe|gi|529938472|gb|APMK01110536.1|:c12868-12807_Cricetulus_griseus_strain_17A/GY_chromosome_5_chr5_contig_27034_whole_genome_shotgun_sequence	gaggACUCCAUUUGUUUUGAUGAUGGauucuuaagcuccaucaucgucucaaaugagucuuc	((((((((.(((((...((((((((((.........))))))))))...)))))))))))))	-28.2	0	APMK
mmu-miR-136-5p	ACUCCAUUUGUUUUGAUGAUGG	>61501|lcl|NODE_7364239_length_602_cov_4.769103:166-227	gaggACUCCAUUUGUUUUGAUGAUGGauucuuaagcuccaucaucgucucaaaugagucuuc	((((((((.(((((...((((((((((.........))))))))))...)))))))))))))	-28.2	0	K1-BB
mmu-miR-136-5p	ACUCCAUUUGUUUUGAUGAUGG	>6a620|gi|521845368|gb|AMDS01078564.1|:6523-6584_Cricetulus_griseus_scaffold1456_14_whole_genome_shotgun_sequence	gaggACUCCAUUUGUUUUGAUGAUGGauucuuaagcuccaucaucgucucaaaugagucuuc	((((((((.(((((...((((((((((.........))))))))))...)))))))))))))	-28.2	0	AMDS
mmu-miR-135a-5p	UAUGGCUUUUUAUUCCUAUGUGA	>0c3b0|gi|342542317|gb|AFTD01092658.1|:25438-25537_Cricetulus_griseus_scaffold2131_120_whole_genome_shotgun_sequence	agccccaggccucacuguucucUAUGGCUUUUUAUUCCUAUGUGAuucuacugcucacucauauagggauuggagccguggcgcacggugaggauagcca	.((......(((((((((...((((((((((..((((((((((((.............)))))))))))).))))))))))...)))))))))...))..	-42.2	1	AFTD
mmu-miR-135a-5p	UAUGGCUUUUUAUUCCUAUGUGA	>2cfe4|gi|342563952|gb|AFTD01071500.1|:201451-201550_Cricetulus_griseus_scaffold1616_4_whole_genome_shotgun_sequence	agagaaauucacucuagugcuuUAUGGCUUUUUAUUCCUAUGUGAucguaauaaagucucauguagggauggaagccaugaaauacauugugaaaauuca	...(((.(((((....(((.((((((((((((.((((((((((((.............)))))))))))))))))))))))).)))...)))))..))).	-33.7	1	AFTD
mmu-miR-135a-5p	UAUGGCUUUUUAUUCCUAUGUGA	>6632e|gi|521700548|gb|AMDS01132155.1|:16886-16985_Cricetulus_griseus_scaffold3937_2_whole_genome_shotgun_sequence	agccccaggccucacuguucucUAUGGCUUUUUAUUCCUAUGUGAuucuacugcucacucauauagggauuggagccguggcgcacggugaggauagcca	.((......(((((((((...((((((((((..((((((((((((.............)))))))))))).))))))))))...)))))))))...))..	-42.2	1	AMDS
mmu-miR-135a-5p	UAUGGCUUUUUAUUCCUAUGUGA	>83e5b|gi|529521256|gb|APMK01309301.1|:37427-37526_Cricetulus_griseus_strain_17A/GY_chromosome_1_chr1_contig_50742_whole_genome_shotgun_sequence	agagaaauucacucuagugcuuUAUGGCUUUUUAUUCCUAUGUGAucguaauaaagucucauguagggauggaagccaugaaauacauugugaaaauuca	...(((.(((((....(((.((((((((((((.((((((((((((.............)))))))))))))))))))))))).)))...)))))..))).	-33.7	1	APMK
mmu-miR-135a-5p	UAUGGCUUUUUAUUCCUAUGUGA	>a190a|lcl|NODE_18846796_length_656_cov_8.355183:504-603	agagaaauucacucuagugcuuUAUGGCUUUUUAUUCCUAUGUGAucguaauaaagucucauguagggauggaagccaugaaauacauugugaaaauuca	...(((.(((((....(((.((((((((((((.((((((((((((.............)))))))))))))))))))))))).)))...)))))..))).	-33.7	1	K1-BB
mmu-miR-135a-5p	UAUGGCUUUUUAUUCCUAUGUGA	>be9e9|lcl|NODE_16005816_length_389_cov_11.624679:137-236	agccccaggccucacuguucucUAUGGCUUUUUAUUCCUAUGUGAuucuacugcucacucauauagggauuggagccguggcgcacggugaggauagcca	.((......(((((((((...((((((((((..((((((((((((.............)))))))))))).))))))))))...)))))))))...))..	-42.2	1	K1-BB
mmu-miR-135a-5p	UAUGGCUUUUUAUUCCUAUGUGA	>d3a3d|gi|530004336|gb|APMK01082574.1|:c1097-998_Cricetulus_griseus_strain_17A/GY_chromosome_4_chr4_contig_22950_whole_genome_shotgun_sequence	agccccaggccucacuguucucUAUGGCUUUUUAUUCCUAUGUGAuucuacugcucacucauauagggauuggagccguggcgcacggugaggauagcca	.((......(((((((((...((((((((((..((((((((((((.............)))))))))))).))))))))))...)))))))))...))..	-42.2	1	APMK
mmu-miR-135a-5p	UAUGGCUUUUUAUUCCUAUGUGA	>df9c5|gi|521918066|gb|AMDS01034511.1|:c56098-55999_Cricetulus_griseus_scaffold644_43_whole_genome_shotgun_sequence	agagaaauucacucuagugcuuUAUGGCUUUUUAUUCCUAUGUGAucguaauaaagucucauguagggauggaagccaugaaauacauugugaaaauuca	...(((.(((((....(((.((((((((((((.((((((((((((.............)))))))))))))))))))))))).)))...)))))..))).	-33.7	1	AMDS
mmu-miR-133a-5p	GCUGGUAAAAUGGAACCAAAU	>40cb4|gi|342533116|gb|AFTD01101859.1|:c8086-7983_Cricetulus_griseus_scaffold2592_54_whole_genome_shotgun_sequence	gcagcgauaaugcuuugcuaaaGCUGGUAAAAUGGAACCAAAUcgccucuucaauggauuugguccccuucaaccagcuguagcuaugcauugauuaccacagg	.......((((((...((((.(((((((..((.((.((((((((............)))))))).)).))..))))))).))))...))))))...........	-36.4	0	AFTD
mmu-miR-133a-5p	GCUGGUAAAAUGGAACCAAAU	>71fc7|lcl|NODE_15974544_length_1566_cov_4.045977:1513-1616	gcagcgauaaugcuuugcuaaaGCUGGUAAAAUGGAACCAAAUcgccucuucaauggauuugguccccuucaaccagcuguagcuaugcauugauuaccacagg	.......((((((...((((.(((((((..((.((.((((((((............)))))))).)).))..))))))).))))...))))))...........	-36.4	0	K1-BB
mmu-miR-133a-5p	GCUGGUAAAAUGGAACCAAAU	>8afcb|gi|529879611|gb|APMK01139979.1|:13001-13104_Cricetulus_griseus_strain_17A/GY_chromosome_6_chr6_contig_14545_whole_genome_shotgun_sequence	ugaagcagaaugcuuugcugaaGCUGGUAAAAUGGAACCAAAUcagcuguuggauggauuugguccccuucaaccagcuguagcugcgcauugauggcgccgcc	.((((((...))))))((((.(((((((..((.((.((((((((............)))))))).)).))..))))))).)))).((((.......))))....	-37.2	0	APMK
mmu-miR-133a-5p	GCUGGUAAAAUGGAACCAAAU	>b5472|lcl|NODE_11750738_length_118_cov_1.398305:55-158	ugaagcagauggcuugccugaaGCUGGUAAAAUGGAACCAAAUcagcuguuggauggauuuggcccccuucaaccagcuguagcugcgcauugauggcgccgcc	..((((.....))))......(((((((..((.((..(((((((............)))))))..)).))..)))))))...((.((((.......)))).)).	-32.1	0	K1-BB
mmu-miR-133a-5p	GCUGGUAAAAUGGAACCAAAU	>b56a5|gi|342512367|gb|AFTD01122188.1|:18881-18984_Cricetulus_griseus_scaffold3777_13_whole_genome_shotgun_sequence	ugaagcagaaugcuuugcugaaGCUGGUAAAAUGGAACCAAAUcagcuguuggauggauuugguccccuucaaccagcuguagcugcgcauugauggcgccgcc	.((((((...))))))((((.(((((((..((.((.((((((((............)))))))).)).))..))))))).)))).((((.......))))....	-37.2	0	AFTD
mmu-miR-133a-5p	GCUGGUAAAAUGGAACCAAAU	>bc1c7|gi|521877354|gb|AMDS01063200.1|:6308-6411_Cricetulus_griseus_scaffold1163_2_whole_genome_shotgun_sequence	ugaagcagaaugcuuugcugaaGCUGGUAAAAUGGAACCAAAUcagcuguuggauggauuugguccccuucaaccagcuguagcugcgcauugauggcgccgcc	.((((((...))))))((((.(((((((..((.((.((((((((............)))))))).)).))..))))))).)))).((((.......))))....	-37.2	0	AMDS
mmu-miR-133a-5p	GCUGGUAAAAUGGAACCAAAU	>cc41d|gi|521750434|gb|AMDS01115704.1|:c18391-18288_Cricetulus_griseus_scaffold2552_15_whole_genome_shotgun_sequence	gcagcgauaaugcuuugcuaaaGCUGGUAAAAUGGAACCAAAUcgccucuucaauggauuugguccccuucaaccagcuguagcuaugcauugauuaccacagg	.......((((((...((((.(((((((..((.((.((((((((............)))))))).)).))..))))))).))))...))))))...........	-36.4	0	AMDS
mmu-miR-133a-5p	GCUGGUAAAAUGGAACCAAAU	>d97c5|gi|530128314|gb|APMK01020406.1|:c13505-13402_Cricetulus_griseus_strain_17A/GY_chromosome_2_chr2_contig_24928_whole_genome_shotgun_sequence	gcagcgauaaugcuuugcuaaaGCUGGUAAAAUGGAACCAAAUcgccucuucaauggauuugguccccuucaaccagcuguagcuaugcauugauuaccacagg	.......((((((...((((.(((((((..((.((.((((((((............)))))))).)).))..))))))).))))...))))))...........	-36.4	0	APMK
mmu-miR-133a-5p	GCUGGUAAAAUGGAACCAAAU	>f8319|lcl|NODE_43257502_length_91_cov_14.307693:c118-15	ugaagcagaaugcuuugcugaaGCUGGUAAAAUGGAACCAAAUcagcuguuggauggauuugguccccuucaaccagcuguagcugcgcauugauggcgccgcc	.((((((...))))))((((.(((((((..((.((.((((((((............)))))))).)).))..))))))).)))).((((.......))))....	-37.2	0	K1-BB
mmu-miR-138-2-3p	GCUAUUUCACGACACCAGGGU	>0adcf|gi|342598450|gb|AFTD01050482.1|:24142-24212_Cricetulus_griseus_scaffold978_22_whole_genome_shotgun_sequence	cagcugguguugugaaucaggccgacgagcagcgcauccucuuacccgGCUAUUUCACGACACCAGGGUug	...(((((((((((((...(((((..(((.((......)))))...)))))..))))))))))))).....	-29.5	3	AFTD
mmu-miR-138-2-3p	GCUAUUUCACGACACCAGGGU	>aee45|gi|529918919|gb|APMK01120140.1|:c18452-18382_Cricetulus_griseus_strain_17A/GY_chromosome_3_chr3_contig_7396_whole_genome_shotgun_sequence	cagcugguguugugaaucaggccgacgagcagcgcauccucuuacccgGCUAUUUCACGACACCAGGGUug	...(((((((((((((...(((((..(((.((......)))))...)))))..))))))))))))).....	-29.5	3	APMK
mmu-miR-138-2-3p	GCUAUUUCACGACACCAGGGU	>d513d|gi|521850389|gb|AMDS01075796.1|:28361-28431_Cricetulus_griseus_scaffold1256_73_whole_genome_shotgun_sequence	cagcugguguugugaaucaggccgacgagcagcgcauccucuuacccgGCUAUUUCACGACACCAGGGUug	...(((((((((((((...(((((..(((.((......)))))...)))))..))))))))))))).....	-29.5	3	AMDS
mmu-miR-141-5p	CAUCUUCCAGUGCAGUGUUGGA	>07d73|gi|521541233|gb|AMDS01206377.1|:c10719-10648_Cricetulus_griseus_scaffold133_32_whole_genome_shotgun_sequence	gggucCAUCUUCCAGUGCAGUGUUGGAugguugaaguaugaagcuccuaacacugucugguaaagauggccc	(((.(((((((((((.((((((((((..((((.........)))).))))))))))))))..))))))))))	-34.5	0	AMDS
mmu-miR-141-5p	CAUCUUCCAGUGCAGUGUUGGA	>149ea|gi|342600489|gb|AFTD01048443.1|:22872-22943_Cricetulus_griseus_scaffold731_177_whole_genome_shotgun_sequence	gggucCAUCUUCCAGUGCAGUGUUGGAugguugaaguaugaagcuccuaacacugucugguaaagauggccc	(((.(((((((((((.((((((((((..((((.........)))).))))))))))))))..))))))))))	-34.5	0	AFTD
mmu-miR-141-5p	CAUCUUCCAGUGCAGUGUUGGA	>5e78d|gi|529958922|gb|APMK01101339.1|:6649-6720_Cricetulus_griseus_strain_17A/GY_chromosome_8_chr8_contig_6881_whole_genome_shotgun_sequence	gggucCAUCUUCCAGUGCAGUGUUGGAugguugaaguaugaagcuccuaacacugucugguaaagauggccc	(((.(((((((((((.((((((((((..((((.........)))).))))))))))))))..))))))))))	-34.5	0	APMK
mmu-miR-141-5p	CAUCUUCCAGUGCAGUGUUGGA	>7633a|lcl|NODE_17320117_length_296_cov_7.608108:c170-99	gggucCAUCUUCCAGUGCAGUGUUGGAugguugaaguaugaagcuccuaacacugucugguaaagauggccc	(((.(((((((((((.((((((((((..((((.........)))).))))))))))))))..))))))))))	-34.5	0	K1-BB
mmu-miR-141-5p	CAUCUUCCAGUGCAGUGUUGGA	>92f79|lcl|NODE_24625067_length_112_cov_1.000000:1-68	cCAUCUUCCAGUGCAGUGUUGGAugguugaaguaugaagcuccuaacacggucugguaaagauggccc	(((((((((((.((.(((((((..((((.........)))).))))))).))))))..)))))))...	-24.4	0	K1-BB
mmu-miR-145a-3p	AUUCCUGGAAAUACUGUUCUUG	>4565d|gi|529756391|gb|APMK01199840.1|:23843-23912_Cricetulus_griseus_strain_17A/GY_chromosome_2_chr2_contig_7109_whole_genome_shotgun_sequence	cucacgguccaguuuucccaggaaucccuuggaugcuaagauggggAUUCCUGGAAAUACUGUUCUUGag	((((.((..((((.((.((((((((((((.............)))))))))))).)).))))..))))))	-30.3	0	APMK
mmu-miR-145a-3p	AUUCCUGGAAAUACUGUUCUUG	>71963|gi|521533675|gb|AMDS01210131.1|:24366-24435_Cricetulus_griseus_scaffold164_1_whole_genome_shotgun_sequence	cucacgguccaguuuucccaggaaucccuuggaugcuaagauggggAUUCCUGGAAAUACUGUUCUUGag	((((.((..((((.((.((((((((((((.............)))))))))))).)).))))..))))))	-30.3	0	AMDS
mmu-miR-145a-3p	AUUCCUGGAAAUACUGUUCUUG	>7e8f0|gi|342511230|gb|AFTD01123325.1|:c1725-1656_Cricetulus_griseus_scaffold3959_30_whole_genome_shotgun_sequence	cucacgguccaguuuucccaggaaucccuuggaugcuaagauggggAUUCCUGGAAAUACUGUUCUUGag	((((.((..((((.((.((((((((((((.............)))))))))))).)).))))..))))))	-30.3	0	AFTD
mmu-miR-153-5p	UUUGUGACGUUGCAGCU	>0a572|gi|529623776|gb|APMK01263826.1|:c4301-4233_Cricetulus_griseus_strain_17A/GY_chromosome_5_chr5_contig_17409_whole_genome_shotgun_sequence	cagugucauuUUUGUGACGUUGCAGCUaguaauaugagcccaguugcauagucacaaaagugaucauug	((((((((((((((((((..(((((((.((.......))..)))))))..))))))))))))).)))))	-31.6	0	APMK
mmu-miR-153-5p	UUUGUGACGUUGCAGCU	>52b36|lcl|NODE_1074188_length_277_cov_7.350181:c220-152	cagugucauuUUUGUGACGUUGCAGCUaguaauaugagcccaguugcauagucacaaaagugaucauug	((((((((((((((((((..(((((((.((.......))..)))))))..))))))))))))).)))))	-31.6	0	K1-BB
mmu-miR-153-5p	UUUGUGACGUUGCAGCU	>a52ea|gi|342587882|gb|AFTD01057447.1|:c4346-4278_Cricetulus_griseus_scaffold1227_36_whole_genome_shotgun_sequence	cagugucauuUUUGUGACGUUGCAGCUaguaauaugagcccaguugcauagucacaaaagugaucauug	((((((((((((((((((..(((((((.((.......))..)))))))..))))))))))))).)))))	-31.6	0	AFTD
mmu-miR-153-5p	UUUGUGACGUUGCAGCU	>db0bc|gi|521902350|gb|AMDS01050166.1|:c5669-5601_Cricetulus_griseus_scaffold832_143_whole_genome_shotgun_sequence	cagugucauuUUUGUGACGUUGCAGCUaguaauaugagcccaguugcauagucacaaaagugaucauug	((((((((((((((((((..(((((((.((.......))..)))))))..))))))))))))).)))))	-31.6	0	AMDS
mmu-miR-150-5p	UCUCCCAACCCUUGUACCAGUG	>0b57e|gi|342561139|gb|AFTD01074313.1|:c19649-19585_Cricetulus_griseus_scaffold1718_127_whole_genome_shotgun_sequence	cccugUCUCCCAACCCUUGUACCAGUGcugcacuucagacccugguacaggccuggggggcaggg	((((((((((((..(((.(((((((..(((.....)))...))))))))))..))))))))))))	-38.7	26	AFTD
mmu-miR-150-5p	UCUCCCAACCCUUGUACCAGUG	>1fca9|lcl|NODE_12023384_length_59_cov_8.101695:c90-26	cccugUCUCCCAACCCUUGUACCAGUGcugcacuucagacccugguacaggccuggggggcaggg	((((((((((((..(((.(((((((..(((.....)))...))))))))))..))))))))))))	-38.7	26	K1-BB
mmu-miR-150-5p	UCUCCCAACCCUUGUACCAGUG	>b343c|lcl|NODE_16563213_length_61_cov_1.573771:24-88	cccugUCUCCCAACCCUUGUACCAGUGcugcccuucagacccugguacaggccuggggggcaggg	((((((((((((..(((.(((((((..(((.....)))...))))))))))..))))))))))))	-38.7	26	K1-BB
mmu-miR-150-5p	UCUCCCAACCCUUGUACCAGUG	>df834|gi|530047046|gb|APMK01061418.1|:c7194-7130_Cricetulus_griseus_strain_17A/GY_chromosome_6_chr6_contig_18801_whole_genome_shotgun_sequence	cccugUCUCCCAACCCUUGUACCAGUGcugcacuucagacccugguacaggccuggggggcaggg	((((((((((((..(((.(((((((..(((.....)))...))))))))))..))))))))))))	-38.7	26	APMK
mmu-miR-150-5p	UCUCCCAACCCUUGUACCAGUG	>dfcb9|gi|521553254|gb|AMDS01199434.1|:c23133-23069_Cricetulus_griseus_scaffold27_22_whole_genome_shotgun_sequence	cccugUCUCCCAACCCUUGUACCAGUGcugcacuucagacccugguacaggccuggggggcaggg	((((((((((((..(((.(((((((..(((.....)))...))))))))))..))))))))))))	-38.7	26	AMDS
mmu-miR-153-3p	UUGCAUAGUCACAAAAGUGAUC	>0a48f|gi|342587882|gb|AFTD01057447.1|:c4346-4278_Cricetulus_griseus_scaffold1227_36_whole_genome_shotgun_sequence	cagugucauuuuugugacguugcagcuaguaauaugagcccagUUGCAUAGUCACAAAAGUGAUCauug	((((((((((((((((((..(((((((.((.......))..)))))))..))))))))))))).)))))	-31.6	0	AFTD
mmu-miR-153-3p	UUGCAUAGUCACAAAAGUGAUC	>52581|gi|521902350|gb|AMDS01050166.1|:c5669-5601_Cricetulus_griseus_scaffold832_143_whole_genome_shotgun_sequence	cagugucauuuuugugacguugcagcuaguaauaugagcccagUUGCAUAGUCACAAAAGUGAUCauug	((((((((((((((((((..(((((((.((.......))..)))))))..))))))))))))).)))))	-31.6	0	AMDS
mmu-miR-153-3p	UUGCAUAGUCACAAAAGUGAUC	>8f161|gi|529623776|gb|APMK01263826.1|:c4301-4233_Cricetulus_griseus_strain_17A/GY_chromosome_5_chr5_contig_17409_whole_genome_shotgun_sequence	cagugucauuuuugugacguugcagcuaguaauaugagcccagUUGCAUAGUCACAAAAGUGAUCauug	((((((((((((((((((..(((((((.((.......))..)))))))..))))))))))))).)))))	-31.6	0	APMK
mmu-miR-153-3p	UUGCAUAGUCACAAAAGUGAUC	>ff7e0|lcl|NODE_1074188_length_277_cov_7.350181:c220-152	cagugucauuuuugugacguugcagcuaguaauaugagcccagUUGCAUAGUCACAAAAGUGAUCauug	((((((((((((((((((..(((((((.((.......))..)))))))..))))))))))))).)))))	-31.6	0	K1-BB
mmu-miR-129-1-3p	AAGCCCUUACCCCAAAAAGUAU	>4dd34|gi|521905230|gb|AMDS01047347.1|:c42897-42825_Cricetulus_griseus_scaffold872_27_whole_genome_shotgun_sequence	uggaucuuuuugcggucugggcuugcuguucucuagacaguagucaggAAGCCCUUACCCCAAAAAGUAUcua	((((((((((((.(((..((((((.(((..((((....)).)).))).))))))..))).))))))).)))))	-31.2	1	AMDS
mmu-miR-129-1-3p	AAGCCCUUACCCCAAAAAGUAU	>51cef|lcl|NODE_32386556_length_265_cov_10.916981:c306-234	uggaucuuuuugcggucugggcuugcuguucucuagacaguagucaggAAGCCCUUACCCCAAAAAGUAUcua	((((((((((((.(((..((((((.(((..((((....)).)).))).))))))..))).))))))).)))))	-31.2	1	K1-BB
mmu-miR-129-1-3p	AAGCCCUUACCCCAAAAAGUAU	>d404d|gi|342608752|gb|AFTD01040180.1|:1175-1247_Cricetulus_griseus_scaffold685_51_whole_genome_shotgun_sequence	uggaucuuuuugcggucugggcuugcuguucucuagacaguagucaggAAGCCCUUACCCCAAAAAGUAUcua	((((((((((((.(((..((((((.(((..((((....)).)).))).))))))..))).))))))).)))))	-31.2	1	AFTD
mmu-miR-129-1-3p	AAGCCCUUACCCCAAAAAGUAU	>e0154|gi|529898806|gb|APMK01130378.1|:c17453-17381_Cricetulus_griseus_strain_17A/GY_chromosome_1_chr1_contig_7875_whole_genome_shotgun_sequence	uggaucuuuuugcggucugggcuugcuguucucuagacaguagucaggAAGCCCUUACCCCAAAAAGUAUcua	((((((((((((.(((..((((((.(((..((((....)).)).))).))))))..))).))))))).)))))	-31.2	1	APMK
mmu-miR-181a-2-3p	ACCGACCGUUGACUGUACCUUG	>1ba62|lcl|NODE_8200317_length_1596_cov_8.035088:c673-598	ccauggaacauucaacgcugucggugaguuugggauuaaaacagaaaaaaaccACCGACCGUUGACUGUACCUUGg	(((.((.(((.((((((..(((((((.((((.................))))))))))))))))).))).)).)))	-28.8	0	K1-BB
mmu-miR-181a-2-3p	ACCGACCGUUGACUGUACCUUG	>92857|gi|521834982|gb|AMDS01084314.1|:34271-34346_Cricetulus_griseus_scaffold1530_64_whole_genome_shotgun_sequence	ccauggaacauucaacgcugucggugaguuugggauuaaaacagaaaaaaaccACCGACCGUUGACUGUACCUUGg	(((.((.(((.((((((..(((((((.((((.................))))))))))))))))).))).)).)))	-28.8	0	AMDS
mmu-miR-181a-2-3p	ACCGACCGUUGACUGUACCUUG	>ae7a1|gi|530105295|gb|APMK01031776.1|:4202-4277_Cricetulus_griseus_strain_17A/GY_chromosome_6_chr6_contig_16838_whole_genome_shotgun_sequence	ccauggaacauucaacgcugucggugaguuugggauuaaaacagaaaaaaaccACCGACCGUUGACUGUACCUUGg	(((.((.(((.((((((..(((((((.((((.................))))))))))))))))).))).)).)))	-28.8	0	APMK
mmu-miR-181a-2-3p	ACCGACCGUUGACUGUACCUUG	>d9f7e|gi|342644589|gb|AFTD01004344.1|:49657-49732_Cricetulus_griseus_scaffold135_9_whole_genome_shotgun_sequence	ccauggaacauucaacgcugucggugaguuugggauuaaaacagaaaaaaaccACCGACCGUUGACUGUACCUUGg	(((.((.(((.((((((..(((((((.((((.................))))))))))))))))).))).)).)))	-28.8	0	AFTD
mmu-miR-183-3p	GUGAAUUACCGAAGGGCCAUAA	>0017b|lcl|NODE_47098420_length_61_cov_17.393442:15-84	cuguguauggcacugguagaauucacugugaacagucucagucaGUGAAUUACCGAAGGGCCAUAAacag	((((.((((((.((((((..(((((((((((......)))..))))))))))))..)).)))))).))))	-26.2	0	K1-BB
mmu-miR-183-3p	GUGAAUUACCGAAGGGCCAUAA	>43a88|gi|529536769|gb|APMK01302402.1|:2055-2124_Cricetulus_griseus_strain_17A/GY_chromosome_1_chr1_contig_13647_whole_genome_shotgun_sequence	cuguguauggcacugguagaauucacugugaacagucucagucaGUGAAUUACCGAAGGGCCAUAAacag	((((.((((((.((((((..(((((((((((......)))..))))))))))))..)).)))))).))))	-26.2	0	APMK
mmu-miR-183-3p	GUGAAUUACCGAAGGGCCAUAA	>6954d|gi|342608706|gb|AFTD01040226.1|:c81039-80970_Cricetulus_griseus_scaffold685_97_whole_genome_shotgun_sequence	cuguguauggcacugguagaauucacugugaacagucucagucaGUGAAUUACCGAAGGGCCAUAAacag	((((.((((((.((((((..(((((((((((......)))..))))))))))))..)).)))))).))))	-26.2	0	AFTD
mmu-miR-183-3p	GUGAAUUACCGAAGGGCCAUAA	>98555|gi|521800581|gb|AMDS01095996.1|:c16439-16370_Cricetulus_griseus_scaffold1805_19_whole_genome_shotgun_sequence	cuguguauggcacugguagaauucacugugaacagucucagucaGUGAAUUACCGAAGGGCCAUAAacag	((((.((((((.((((((..(((((((((((......)))..))))))))))))..)).)))))).))))	-26.2	0	AMDS
mmu-miR-184-5p	CCUUAUCACUUUUCCAGCCAGC	>3ff41|lcl|NODE_36560674_length_191_cov_5.277487:78-146	cguuuCCUUAUCACUUUUCCAGCCAGCuuugugacucuaaguguuggacggagaacugauaaggguagg	....(((((((((.((((((..(((((((((......)))).)))))..)))))).)))))))))....	-25.2	1	K1-BB
mmu-miR-184-5p	CCUUAUCACUUUUCCAGCCAGC	>59c50|gi|530025702|gb|APMK01072116.1|:c574-506_Cricetulus_griseus_strain_17A/GY_chromosome_4_chr4_contig_24266_whole_genome_shotgun_sequence	cguuuCCUUAUCACUUUUCCAGCCAGCuuugugacucuaaguguuggacggagaacugauaaggguagg	....(((((((((.((((((..(((((((((......)))).)))))..)))))).)))))))))....	-25.2	1	APMK
mmu-miR-184-5p	CCUUAUCACUUUUCCAGCCAGC	>7b698|gi|521918803|gb|AMDS01033774.1|:25770-25838_Cricetulus_griseus_scaffold656_20_whole_genome_shotgun_sequence	cguuuCCUUAUCACUUUUCCAGCCAGCuuugugacucuaaguguuggacggagaacugauaaggguagg	....(((((((((.((((((..(((((((((......)))).)))))..)))))).)))))))))....	-25.2	1	AMDS
mmu-miR-184-5p	CCUUAUCACUUUUCCAGCCAGC	>a58a8|gi|342627088|gb|AFTD01021844.1|:86358-86426_Cricetulus_griseus_scaffold272_95_whole_genome_shotgun_sequence	cguuuCCUUAUCACUUUUCCAGCCAGCuuugugacucuaaguguuggacggagaacugauaaggguagg	....(((((((((.((((((..(((((((((......)))).)))))..)))))).)))))))))....	-25.2	1	AFTD
mmu-miR-182-3p	GUGGUUCUAGACUUGCCAACU	>76ef4|gi|521800581|gb|AMDS01095996.1|:c12642-12568_Cricetulus_griseus_scaffold1805_19_whole_genome_shotgun_sequence	acccuuuuuggcaaugguagaacucacaccggugagguacugggacccgGUGGUUCUAGACUUGCCAACUauggu	(((....(((((((...((((((...((((((..............))))))))))))...)))))))....)))	-25.4	0	AMDS
mmu-miR-182-3p	GUGGUUCUAGACUUGCCAACU	>85fd7|lcl|NODE_41442724_length_69_cov_10.463768:46-120	acccuuuuuggcaaugguagaacucacaccggugagguacugggacccgGUGGUUCUAGACUUGCCAACUauggu	(((....(((((((...((((((...((((((..............))))))))))))...)))))))....)))	-25.4	0	K1-BB
mmu-miR-182-3p	GUGGUUCUAGACUUGCCAACU	>b7aae|gi|342608706|gb|AFTD01040226.1|:c77242-77168_Cricetulus_griseus_scaffold685_97_whole_genome_shotgun_sequence	acccuuuuuggcaaugguagaacucacaccggugagguacugggacccgGUGGUUCUAGACUUGCCAACUauggu	(((....(((((((...((((((...((((((..............))))))))))))...)))))))....)))	-25.4	0	AFTD
mmu-miR-182-3p	GUGGUUCUAGACUUGCCAACU	>c0954|gi|529536769|gb|APMK01302402.1|:5852-5926_Cricetulus_griseus_strain_17A/GY_chromosome_1_chr1_contig_13647_whole_genome_shotgun_sequence	acccuuuuuggcaaugguagaacucacaccggugagguacugggacccgGUGGUUCUAGACUUGCCAACUauggu	(((....(((((((...((((((...((((((..............))))))))))))...)))))))....)))	-25.4	0	APMK
mmu-miR-187-5p	AGGCUACAACACAGGACCCGGG	>397a7|lcl|NODE_13421353_length_138_cov_4.514493:35-95	ucAGGCUACAACACAGGACCCGGGcgcuccucugaccccucgugucuuguguugcagccgg	...((((.(((((((((((.((((...((....))...)))).))))))))))).))))..	-28.1	10	K1-BB
mmu-miR-187-5p	AGGCUACAACACAGGACCCGGG	>5991c|gi|521540394|gb|AMDS01206796.1|:c35781-35721_Cricetulus_griseus_scaffold85_167_whole_genome_shotgun_sequence	ucAGGCUACAACACAGGACCCGGGcgcuccucugaccccucgugucuuguguugcagccgg	...((((.(((((((((((.((((...((....))...)))).))))))))))).))))..	-28.1	10	AMDS
mmu-miR-187-5p	AGGCUACAACACAGGACCCGGG	>d8a38|gi|529652815|gb|APMK01249572.1|:c15322-15262_Cricetulus_griseus_strain_17A/GY_chromosome_2_chr2_contig_17135_whole_genome_shotgun_sequence	ucAGGCUACAACACAGGACCCGGGcgcuccucugaccccucgugucuuguguugcagccgg	...((((.(((((((((((.((((...((....))...)))).))))))))))).))))..	-28.1	10	APMK
mmu-miR-187-5p	AGGCUACAACACAGGACCCGGG	>e4920|gi|342637694|gb|AFTD01011239.1|:c15717-15657_Cricetulus_griseus_scaffold202_222_whole_genome_shotgun_sequence	ucAGGCUACAACACAGGACCCGGGcgcuccucugaccccucgugucuuguguugcagccgg	...((((.(((((((((((.((((...((....))...)))).))))))))))).))))..	-28.1	10	AFTD
mmu-miR-190a-3p	ACUAUAUAUCAAGCAUAUUCCU	>325b6|lcl|NODE_15953504_length_2669_cov_9.317722:2376-2442	cugugugauauguuugauauauuagguuguuauuuaauccaACUAUAUAUCAAGCAUAUUCCUacag	(((((.((((((((((((((((..(((((..........)))))))))))))))))))))..)))))	-23	19	K1-BB
mmu-miR-190a-3p	ACUAUAUAUCAAGCAUAUUCCU	>6555c|gi|521848763|gb|AMDS01076793.1|:492-558_Cricetulus_griseus_scaffold1103_213_whole_genome_shotgun_sequence	cugugugauauguuugauauauuagguuguuauuuaauccaACUAUAUAUCAAGCAUAUUCCUacag	(((((.((((((((((((((((..(((((..........)))))))))))))))))))))..)))))	-23	19	AMDS
mmu-miR-190a-3p	ACUAUAUAUCAAGCAUAUUCCU	>9025c|gi|530020316|gb|APMK01074755.1|:2396-2462_Cricetulus_griseus_strain_17A/GY_chromosome_4_chr4_contig_20537_whole_genome_shotgun_sequence	cugugugauauguuugauauauuagguuguuauuuaauccaACUAUAUAUCAAGCAUAUUCCUacag	(((((.((((((((((((((((..(((((..........)))))))))))))))))))))..)))))	-23	19	APMK
mmu-miR-190a-3p	ACUAUAUAUCAAGCAUAUUCCU	>c10f3|gi|342532533|gb|AFTD01102442.1|:7214-7280_Cricetulus_griseus_scaffold2454_28_whole_genome_shotgun_sequence	cugugugauauguuugauauauuagguuguuauuuaauccaACUAUAUAUCAAGCAUAUUCCUacag	(((((.((((((((((((((((..(((((..........)))))))))))))))))))))..)))))	-23	19	AFTD
mmu-miR-188-3p	CUCCCACAUGCAGGGUUUGCA	>1acf2|lcl|NODE_35347351_length_123_cov_6.089431:c151-84	ucucacaucccuugcaugguggagggugagcucucggaaaacccCUCCCACAUGCAGGGUUUGCAgga	(((..((..(((((((((..((((((................))))))..)))))))))..))..)))	-28.6	0	K1-BB
mmu-miR-188-3p	CUCCCACAUGCAGGGUUUGCA	>26997|gi|529668513|gb|APMK01241799.1|:c4147-4080_Cricetulus_griseus_strain_17A/GY_chromosome_X_chrX_contig_10350_whole_genome_shotgun_sequence	ucucacaucccuugcaugguggagggugagcucucggaaaacccCUCCCACAUGCAGGGUUUGCAgga	(((..((..(((((((((..((((((................))))))..)))))))))..))..)))	-28.6	0	APMK
mmu-miR-188-3p	CUCCCACAUGCAGGGUUUGCA	>6fcb8|gi|342618553|gb|AFTD01030379.1|:19857-19924_Cricetulus_griseus_scaffold553_18_whole_genome_shotgun_sequence	ucucacaucccuugcaugguggagggugagcucucggaaaacccCUCCCACAUGCAGGGUUUGCAgga	(((..((..(((((((((..((((((................))))))..)))))))))..))..)))	-28.6	0	AFTD
mmu-miR-188-3p	CUCCCACAUGCAGGGUUUGCA	>9f724|gi|521527870|gb|AMDS01212945.1|:c6109-6042_Cricetulus_griseus_scaffold187_69_whole_genome_shotgun_sequence	ucucacaucccuugcaugguggagggugagcucucggaaaacccCUCCCACAUGCAGGGUUUGCAgga	(((..((..(((((((((..((((((................))))))..)))))))))..))..)))	-28.6	0	AMDS
hsa-miR-192-3p	CUGCCAAUUCCAUAGGUCACAG	>010e9|gi|529816791|gb|APMK01171231.1|:10091-10200_Cricetulus_griseus_strain_17A/GY_chromosome_3_chr3_contig_11718_whole_genome_shotgun_sequence	gccaagauggagugcacagggcucugaccuaugaauugacagccagugcucuggucucuccucuggCUGCCAAUUCCAUAGGUCACAGguauguucgccucaaugccagc	.........(((.(((((...((.((((((((((((((.(((((((................))))))).))))).))))))))).))...)))..))))).........	-38.9	12	APMK
hsa-miR-192-3p	CUGCCAAUUCCAUAGGUCACAG	>24178|lcl|NODE_12286309_length_80_cov_1.275000:17-126	gccaagauggagugcacagggcucugaccuaugaauugccagccggugcgcuggucucuccucgggCUGCCAAUUCCAUAGGUCACAGguauguucgccucaaugccagc	.........(((.(((((...((.((((((((((((((.(((((....((..((.....)).))))))).))))).))))))))).))...)))..))))).........	-36.6	12	K1-BB
hsa-miR-192-3p	CUGCCAAUUCCAUAGGUCACAG	>4ef9a|lcl|NODE_22806964_length_79_cov_12.341772:17-126	gccaagauggagugcacagggcucugaccuaugaauugacagccagugcucuggucucuccucuggCUGCCAAUUCCAUAGGUCACAGguauguucgccucaaugccagc	.........(((.(((((...((.((((((((((((((.(((((((................))))))).))))).))))))))).))...)))..))))).........	-38.9	12	K1-BB
hsa-miR-192-3p	CUGCCAAUUCCAUAGGUCACAG	>7eacf|gi|342516453|gb|AFTD01118120.1|:c12194-12085_Cricetulus_griseus_scaffold3618_15_whole_genome_shotgun_sequence	gccaagauggagugcacagggcucugaccuaugaauugacagccagugcucuggucucuccucuggCUGCCAAUUCCAUAGGUCACAGguauguucgccucaaugccagc	.........(((.(((((...((.((((((((((((((.(((((((................))))))).))))).))))))))).))...)))..))))).........	-38.9	12	AFTD
hsa-miR-192-3p	CUGCCAAUUCCAUAGGUCACAG	>a8b59|gi|521871767|gb|AMDS01065984.1|:c11314-11205_Cricetulus_griseus_scaffold1166_84_whole_genome_shotgun_sequence	gccaagauggagugcacagggcucugaccuaugaauugacagccagugcucuggucucuccucuggCUGCCAAUUCCAUAGGUCACAGguauguucgccucaaugccagc	.........(((.(((((...((.((((((((((((((.(((((((................))))))).))))).))))))))).))...)))..))))).........	-38.9	12	AMDS
mmu-miR-200b-5p	CAUCUUACUGGGCAGCAUUGGA	>199d7|gi|521889384|gb|AMDS01056735.1|:c74987-74918_Cricetulus_griseus_scaffold1002_156_whole_genome_shotgun_sequence	gccguggcCAUCUUACUGGGCAGCAUUGGAuagugucugaucucuaauacugccugguaaugaugacggc	(((((...(((((((((((((((.((((((............)))))).))))))))))).)))))))))	-30.6	3	AMDS
mmu-miR-200b-5p	CAUCUUACUGGGCAGCAUUGGA	>5da5a|gi|529520636|gb|APMK01309605.1|:14230-14299_Cricetulus_griseus_strain_17A/GY_chromosome_2_chr2_contig_37210_whole_genome_shotgun_sequence	gccguggcCAUCUUACUGGGCAGCAUUGGAuagugucugaucucuaauacugccugguaaugaugacggc	(((((...(((((((((((((((.((((((............)))))).))))))))))).)))))))))	-30.6	3	APMK
mmu-miR-200b-5p	CAUCUUACUGGGCAGCAUUGGA	>5dae0|lcl|NODE_43241909_length_505_cov_11.396040:203-272	gccguggcCAUCUUACUGGGCAGCAUUGGAuagugucugaucucuaauacugccugguaaugaugacggc	(((((...(((((((((((((((.((((((............)))))).))))))))))).)))))))))	-30.6	3	K1-BB
mmu-miR-200b-5p	CAUCUUACUGGGCAGCAUUGGA	>bcfc8|gi|342534676|gb|AFTD01100299.1|:14243-14312_Cricetulus_griseus_scaffold2657_7_whole_genome_shotgun_sequence	gccguggcCAUCUUACUGGGCAGCAUUGGAuagugucugaucucuaauacugccugguaaugaugacggc	(((((...(((((((((((((((.((((((............)))))).))))))))))).)))))))))	-30.6	3	AFTD
mmu-miR-199a-5p	CCCAGUGUUCAGACUACCUGUUC	>32228|gi|530169397|gb|APMK01000004.1|:15047-15156_Cricetulus_griseus_strain_17A/GY_chromosome_5_chr5_contig_3918_whole_genome_shotgun_sequence	uggaagcuucuggagauccugcuccgucgcCCCAGUGUUCAGACUACCUGUUCaggacaaugccguuguacaguagucugcacauugguuagacugggcaagggccagca	.........((((...((((((((.(((...(((((((.((((((((.(((.((((......))..)).))))))))))).)))))))...))).)))).))))))))..	-44.8	2695	APMK
mmu-miR-199a-5p	CCCAGUGUUCAGACUACCUGUUC	>52e7b|gi|521938152|gb|AMDS01014425.1|:41754-41863_Cricetulus_griseus_scaffold397_21_whole_genome_shotgun_sequence	uggaagcuucuggagauccugcuccgucgcCCCAGUGUUCAGACUACCUGUUCaggacaaugccguuguacaguagucugcacauugguuagacugggcaagggccagca	.........((((...((((((((.(((...(((((((.((((((((.(((.((((......))..)).))))))))))).)))))))...))).)))).))))))))..	-44.8	2695	AMDS
mmu-miR-199a-5p	CCCAGUGUUCAGACUACCUGUUC	>ae95d|gi|342637034|gb|AFTD01011899.1|:c103343-103234_Cricetulus_griseus_scaffold172_12_whole_genome_shotgun_sequence	uggaagcuucuggagauccugcuccgucgcCCCAGUGUUCAGACUACCUGUUCaggacaaugccguuguacaguagucugcacauugguuagacugggcaagggccagca	.........((((...((((((((.(((...(((((((.((((((((.(((.((((......))..)).))))))))))).)))))))...))).)))).))))))))..	-44.8	2695	AFTD
mmu-miR-205-3p	GAUUUCAGUGGAGUGAAGCUCA	>260a5|gi|521908001|gb|AMDS01044576.1|:c5325-5258_Cricetulus_griseus_scaffold756_137_whole_genome_shotgun_sequence	cucuuguccuucauuccaccggagucugucuuaugccaaccaGAUUUCAGUGGAGUGAAGCUCAggag	((((((..(((((((((((.((((((((............)))))))).)))))))))))..))))))	-33.8	0	AMDS
mmu-miR-205-3p	GAUUUCAGUGGAGUGAAGCUCA	>acad7|gi|529771441|gb|APMK01192960.1|:3512-3579_Cricetulus_griseus_strain_17A/GY_chromosome_5_chr5_contig_3664_whole_genome_shotgun_sequence	cucuuguccuucauuccaccggagucugucuuaugccaaccaGAUUUCAGUGGAGUGAAGCUCAggag	((((((..(((((((((((.((((((((............)))))))).)))))))))))..))))))	-33.8	0	APMK
mmu-miR-205-3p	GAUUUCAGUGGAGUGAAGCUCA	>d0871|gi|342563860|gb|AFTD01071592.1|:c5344-5277_Cricetulus_griseus_scaffold1472_69_whole_genome_shotgun_sequence	cucuuguccuucauuccaccggagucugucuuaugccaaccaGAUUUCAGUGGAGUGAAGCUCAggag	((((((..(((((((((((.((((((((............)))))))).)))))))))))..))))))	-33.8	0	AFTD
mmu-miR-205-3p	GAUUUCAGUGGAGUGAAGCUCA	>fd7be|lcl|NODE_47674776_length_574_cov_9.412892:c515-448	cucuuguccuucauuccaccggagucugucuuaugccaaccaGAUUUCAGUGGAGUGAAGCUCAggag	((((((..(((((((((((.((((((((............)))))))).)))))))))))..))))))	-33.8	0	K1-BB
mmu-miR-202-5p	UUCCUAUGCAUAUACUUCUUU	>0b0c3|gi|529730011|gb|APMK01212857.1|:c1138-1067_Cricetulus_griseus_strain_17A/GY_chromosome_3_chr3_contig_11248_whole_genome_shotgun_sequence	guuccuuuUUCCUAUGCAUAUACUUCUUUguggaacuggucuaaagagguguagugcaugggaaaauggagc	(((((.((((((((((((((((((((((((.((......))))))))))))).))))))))))))).)))))	-36.1	59	APMK
mmu-miR-202-5p	UUCCUAUGCAUAUACUUCUUU	>12006|lcl|NODE_6402298_length_775_cov_7.772903:710-781	guuccuuuUUCCUAUGCAUAUACUUCUUUguggaacuggucuaaagagguguagugcaugggaaaauggagc	(((((.((((((((((((((((((((((((.((......))))))))))))).))))))))))))).)))))	-36.1	59	K1-BB
mmu-miR-202-5p	UUCCUAUGCAUAUACUUCUUU	>bf528|gi|521884723|gb|AMDS01059376.1|:11108-11179_Cricetulus_griseus_scaffold1091_49_whole_genome_shotgun_sequence	guuccuuuUUCCUAUGCAUAUACUUCUUUguggaacuggucuaaagagguguagugcaugggaaaauggagc	(((((.((((((((((((((((((((((((.((......))))))))))))).))))))))))))).)))))	-36.1	59	AMDS
mmu-miR-202-5p	UUCCUAUGCAUAUACUUCUUU	>da62a|gi|342511645|gb|AFTD01122910.1|:c10210-10139_Cricetulus_griseus_scaffold4042_14_whole_genome_shotgun_sequence	guuccuuuUUCCUAUGCAUAUACUUCUUUguggaacuggucuaaagagguguagugcaugggaaaauggagc	(((((.((((((((((((((((((((((((.((......))))))))))))).))))))))))))).)))))	-36.1	59	AFTD
hsa-miR-208a-5p	GAGCUUUUGGCCCGGGUUAUAC	>2acb2|gi|530005306|gb|APMK01082107.1|:c4038-3968_Cricetulus_griseus_strain_17A/GY_chromosome_1_chr1_contig_14033_whole_genome_shotgun_sequence	ugacggguGAGCUUUUGGCCCGGGUUAUACcugacacucacguauaagacgagcaaaaagcuuguugguca	((((.(((((((((((.((.((..((((((.(((...))).))))))..)).)).))))))))))).))))	-26.9	0	APMK
hsa-miR-208a-5p	GAGCUUUUGGCCCGGGUUAUAC	>77cfd|lcl|NODE_37801261_length_458_cov_9.484716:184-254	ugacggguGAGCUUUUGGCCCGGGUUAUACcugacacucacguauaagacgagcaaaaagcuuguugguca	((((.(((((((((((.((.((..((((((.(((...))).))))))..)).)).))))))))))).))))	-26.9	0	K1-BB
hsa-miR-208a-5p	GAGCUUUUGGCCCGGGUUAUAC	>af4ad|gi|521870383|gb|AMDS01066672.1|:9598-9668_Cricetulus_griseus_scaffold1189_96_whole_genome_shotgun_sequence	ugacggguGAGCUUUUGGCCCGGGUUAUACcugacacucacguauaagacgagcaaaaagcuuguugguca	((((.(((((((((((.((.((..((((((.(((...))).))))))..)).)).))))))))))).))))	-26.9	0	AMDS
hsa-miR-208a-5p	GAGCUUUUGGCCCGGGUUAUAC	>f7a91|gi|342472839|gb|AFTD01161632.1|:c4248-4178_Cricetulus_griseus_scaffold13176_1_whole_genome_shotgun_sequence	ugacggguGAGCUUUUGGCCCGGGUUAUACcugacacucacguauaagacgagcaaaaagcuuguugguca	((((.(((((((((((.((.((..((((((.(((...))).))))))..)).)).))))))))))).))))	-26.9	0	AFTD
hsa-miR-148a-3p	UCAGUGCACUACAGAACUUUGU	>14d54|gi|529954026|gb|APMK01103077.1|:893-960_Cricetulus_griseus_strain_17A/GY_chromosome_8_chr8_contig_3157_whole_genome_shotgun_sequence	gaggcaaaguucugagacacuucgacucugaguaugauagaagUCAGUGCACUACAGAACUUUGUcuc	((((((((((((((((.((((..(((((((.......))).))))))))..)).))))))))))))))	-27.9	213	APMK
hsa-miR-148a-3p	UCAGUGCACUACAGAACUUUGU	>56f0b|lcl|NODE_17471221_length_194_cov_6.469072:80-147	gaggcaaaguucugagacacuucgacucugaguaugauagaagUCAGUGCACUACAGAACUUUGUcuc	((((((((((((((((.((((..(((((((.......))).))))))))..)).))))))))))))))	-27.9	213	K1-BB
hsa-miR-148a-3p	UCAGUGCACUACAGAACUUUGU	>5a4b8|gi|342629619|gb|AFTD01019313.1|:10-77_Cricetulus_griseus_scaffold291_44_whole_genome_shotgun_sequence	gaggcaaaguucugagacacuucgacucugaguaugauagaagUCAGUGCACUACAGAACUUUGUcuc	((((((((((((((((.((((..(((((((.......))).))))))))..)).))))))))))))))	-27.9	213	AFTD
hsa-miR-148a-3p	UCAGUGCACUACAGAACUUUGU	>5cc3a|gi|521934133|gb|AMDS01018444.1|:c25287-25220_Cricetulus_griseus_scaffold429_216_whole_genome_shotgun_sequence	gaggcaaaguucugagacacuucgacucugaguaugauagaagUCAGUGCACUACAGAACUUUGUcuc	((((((((((((((((.((((..(((((((.......))).))))))))..)).))))))))))))))	-27.9	213	AMDS
hsa-miR-208a-3p	AUAAGACGAGCAAAAAGCUUGU	>ad82c|gi|521870383|gb|AMDS01066672.1|:9598-9668_Cricetulus_griseus_scaffold1189_96_whole_genome_shotgun_sequence	ugacgggugagcuuuuggcccggguuauaccugacacucacguAUAAGACGAGCAAAAAGCUUGUugguca	((((.(((((((((((.((.((..((((((.(((...))).))))))..)).)).))))))))))).))))	-26.9	0	AMDS
hsa-miR-208a-3p	AUAAGACGAGCAAAAAGCUUGU	>ccb78|lcl|NODE_37801261_length_458_cov_9.484716:184-254	ugacgggugagcuuuuggcccggguuauaccugacacucacguAUAAGACGAGCAAAAAGCUUGUugguca	((((.(((((((((((.((.((..((((((.(((...))).))))))..)).)).))))))))))).))))	-26.9	0	K1-BB
hsa-miR-208a-3p	AUAAGACGAGCAAAAAGCUUGU	>d5fb9|gi|530005306|gb|APMK01082107.1|:c4038-3968_Cricetulus_griseus_strain_17A/GY_chromosome_1_chr1_contig_14033_whole_genome_shotgun_sequence	ugacgggugagcuuuuggcccggguuauaccugacacucacguAUAAGACGAGCAAAAAGCUUGUugguca	((((.(((((((((((.((.((..((((((.(((...))).))))))..)).)).))))))))))).))))	-26.9	0	APMK
hsa-miR-208a-3p	AUAAGACGAGCAAAAAGCUUGU	>da5e7|gi|342472839|gb|AFTD01161632.1|:c4248-4178_Cricetulus_griseus_scaffold13176_1_whole_genome_shotgun_sequence	ugacgggugagcuuuuggcccggguuauaccugacacucacguAUAAGACGAGCAAAAAGCUUGUugguca	((((.(((((((((((.((.((..((((((.(((...))).))))))..)).)).))))))))))).))))	-26.9	0	AFTD
hsa-miR-30c-2-3p	CUGGGAGAAGGCUGUUUACUCU	>2190e|gi|529974421|gb|APMK01093948.1|:2503-2574_Cricetulus_griseus_strain_17A/GY_chromosome_1_chr1_contig_60553_whole_genome_shotgun_sequence	agauacuguaaacauccuacacucucagcugugaaaaguaagaaagCUGGGAGAAGGCUGUUUACUCUcucu	(((....(((((((.(((...(((((((((..............))))))))).))).)))))))....)))	-24.8	6	APMK
hsa-miR-30c-2-3p	CUGGGAGAAGGCUGUUUACUCU	>91159|gi|342638454|gb|AFTD01010479.1|:c11824-11753_Cricetulus_griseus_scaffold144_111_whole_genome_shotgun_sequence	agauacuguaaacauccuacacucucagcugugaaaaguaagaaagCUGGGAGAAGGCUGUUUACUCUcucu	(((....(((((((.(((...(((((((((..............))))))))).))).)))))))....)))	-24.8	6	AFTD
hsa-miR-30c-2-3p	CUGGGAGAAGGCUGUUUACUCU	>abdf8|gi|521906259|gb|AMDS01046318.1|:33016-33087_Cricetulus_griseus_scaffold847_80_whole_genome_shotgun_sequence	agauacuguaaacauccuacacucucagcugugaaaaguaagaaagCUGGGAGAAGGCUGUUUACUCUcucu	(((....(((((((.(((...(((((((((..............))))))))).))).)))))))....)))	-24.8	6	AMDS
hsa-miR-30c-2-3p	CUGGGAGAAGGCUGUUUACUCU	>e4a21|lcl|NODE_11633533_length_2042_cov_7.393242:1087-1158	agauacuguaaacauccuacacucucagcugugaaaaguaagaaagCUGGGAGAAGGCUGUUUACUCUcucu	(((....(((((((.(((...(((((((((..............))))))))).))).)))))))....)))	-24.8	6	K1-BB
mmu-miR-143-5p	GGUGCAGUGCUGCAUCUCUGG	>0d17f|lcl|NODE_28491225_length_101_cov_4.801980:c105-43	ccugaGGUGCAGUGCUGCAUCUCUGGucaguugggagucugagaugaagcacuguagcucagg	((((((.(((((((((.((((((.((((......)).)).)))))).))))))))).))))))	-36.9	3	K1-BB
mmu-miR-143-5p	GGUGCAGUGCUGCAUCUCUGG	>5fe51|gi|529756391|gb|APMK01199840.1|:22568-22630_Cricetulus_griseus_strain_17A/GY_chromosome_2_chr2_contig_7109_whole_genome_shotgun_sequence	ccugaGGUGCAGUGCUGCAUCUCUGGucaguugggagucugagaugaagcacuguagcucagg	((((((.(((((((((.((((((.((((......)).)).)))))).))))))))).))))))	-36.9	3	APMK
mmu-miR-143-5p	GGUGCAGUGCUGCAUCUCUGG	>8a594|gi|521533675|gb|AMDS01210131.1|:23091-23153_Cricetulus_griseus_scaffold164_1_whole_genome_shotgun_sequence	ccugaGGUGCAGUGCUGCAUCUCUGGucaguugggagucugagaugaagcacuguagcucagg	((((((.(((((((((.((((((.((((......)).)).)))))).))))))))).))))))	-36.9	3	AMDS
mmu-miR-143-5p	GGUGCAGUGCUGCAUCUCUGG	>9e831|gi|342511230|gb|AFTD01123325.1|:c3000-2938_Cricetulus_griseus_scaffold3959_30_whole_genome_shotgun_sequence	ccugaGGUGCAGUGCUGCAUCUCUGGucaguugggagucugagaugaagcacuguagcucagg	((((((.(((((((((.((((((.((((......)).)).)))))).))))))))).))))))	-36.9	3	AFTD
mmu-miR-122-3p	AAACGCCAUUAUCACACUAA	>49be5|lcl|NODE_23826466_length_55_cov_1.000000:17-82	agcuguggagugugacaaugguguuuguguccaaacuaccAAACGCCAUUAUCACACUAAauagcu	((((((..(((((((.(((((((((((.((.......))))))))))))).)))))))..))))))	-33	0	K1-BB
mmu-miR-122-3p	AAACGCCAUUAUCACACUAA	>4fbbb|gi|521909419|gb|AMDS01043158.1|:67181-67246_Cricetulus_griseus_scaffold733_86_whole_genome_shotgun_sequence	agcuguggagugugacaaugguguuuguguccaaacuaucAAACGCCAUUAUCACACUAAauagcu	((((((..(((((((.(((((((((((............))))))))))).)))))))..))))))	-32.2	0	AMDS
mmu-miR-122-3p	AAACGCCAUUAUCACACUAA	>d5c5b|gi|530006438|gb|APMK01081461.1|:c4301-4236_Cricetulus_griseus_strain_17A/GY_chromosome_2_chr2_contig_13663_whole_genome_shotgun_sequence	agcuguggagugugacaaugguguuuguguccaaacuaucAAACGCCAUUAUCACACUAAauagcu	((((((..(((((((.(((((((((((............))))))))))).)))))))..))))))	-32.2	0	APMK
mmu-miR-122-3p	AAACGCCAUUAUCACACUAA	>d9813|gi|342562385|gb|AFTD01073067.1|:c12739-12674_Cricetulus_griseus_scaffold1618_98_whole_genome_shotgun_sequence	agcuguggagugugacaaugguguuuguguccaaacuaucAAACGCCAUUAUCACACUAAauagcu	((((((..(((((((.(((((((((((............))))))))))).)))))))..))))))	-32.2	0	AFTD
hsa-miR-34a-3p	CAAUCAGCAAGUAUACUGCCCU	>1f5ea|gi|521924100|gb|AMDS01028477.1|:4792-4901_Cricetulus_griseus_scaffold559_1_whole_genome_shotgun_sequence	gccggcugugagugcuucuuuggcagugucuuagcugguuguugugaguaauagcgaaggaagCAAUCAGCAAGUAUACUGCCCUagaagugcugcacguuaucgggccg	.((((.(((((((((((((..(((((((((((.((((((((((....((....))......))))))))))))).))))))))..))))))))).))))...))))....	-49.5	0	AMDS
hsa-miR-34a-3p	CAAUCAGCAAGUAUACUGCCCU	>65dc2|gi|529610817|gb|APMK01270463.1|:c9730-9621_Cricetulus_griseus_strain_17A/GY_chromosome_2_chr2_contig_3846_whole_genome_shotgun_sequence	gccggcugugagugcuucuuuggcagugucuuagcugguuguugugaguaauagcgaaggaagCAAUCAGCAAGUAUACUGCCCUagaagugcugcacguuaucgggccg	.((((.(((((((((((((..(((((((((((.((((((((((....((....))......))))))))))))).))))))))..))))))))).))))...))))....	-49.5	0	APMK
hsa-miR-34a-3p	CAAUCAGCAAGUAUACUGCCCU	>744e1|gi|342451728|gb|AFTD01182645.1|:c3510-3401_Cricetulus_griseus_scaffold27576_1_whole_genome_shotgun_sequence	gccggcugugagugcuucuuuggcagugucuuagcugguuguugugaguaauagcgaaggaagCAAUCAGCAAGUAUACUGCCCUagaagugcugcacguuaucgggccg	.((((.(((((((((((((..(((((((((((.((((((((((....((....))......))))))))))))).))))))))..))))))))).))))...))))....	-49.5	0	AFTD
hsa-miR-34a-3p	CAAUCAGCAAGUAUACUGCCCU	>dfc0f|lcl|NODE_13295692_length_487_cov_5.574949:152-261	gccggcugugagugcuucuuuggcagugucuuagcugguuguugugaguaauagcgaaggaagCAAUCAGCAAGUAUACUGCCCUagaagugcugcacguuaucgggccg	.((((.(((((((((((((..(((((((((((.((((((((((....((....))......))))))))))))).))))))))..))))))))).))))...))))....	-49.5	0	K1-BB
hsa-miR-217	UACUGCAUCAGGAACUGAUUGGA	>2940b|gi|521904759|gb|AMDS01047818.1|:c13788-13679_Cricetulus_griseus_scaffold884_41_whole_genome_shotgun_sequence	ucaacacaguugucacaguuuuugaugucguagaUACUGCAUCAGGAACUGAUUGGAuaagacaaggucaccaucagucccuaaugcauuaccuucagcaucuaaaaaac	.((((...)))).....(((((((((((...((.((.(((((.(((.((((((.((....(((...))).)))))))).))).))))).)).))...)))))..))))))	-27.5	58	AMDS
hsa-miR-217	UACUGCAUCAGGAACUGAUUGGA	>61aeb|gi|529701335|gb|APMK01227117.1|:1368-1477_Cricetulus_griseus_strain_17A/GY_chromosome_1_chr1_contig_50998_whole_genome_shotgun_sequence	ucaacacaguugucacaguuuuugaugucguagaUACUGCAUCAGGAACUGAUUGGAuaagacaaggucaccaucagucccuaaugcauuaccuucagcaucuaaaaaac	.((((...)))).....(((((((((((...((.((.(((((.(((.((((((.((....(((...))).)))))))).))).))))).)).))...)))))..))))))	-27.5	58	APMK
hsa-miR-217	UACUGCAUCAGGAACUGAUUGGA	>6432e|gi|342552418|gb|AFTD01083034.1|:10363-10472_Cricetulus_griseus_scaffold2036_11_whole_genome_shotgun_sequence	ucaacacaguugucacaguuuuugaugucguagaUACUGCAUCAGGAACUGAUUGGAuaagacaaggucaccaucagucccuaaugcauuaccuucagcaucuaaaaaac	.((((...)))).....(((((((((((...((.((.(((((.(((.((((((.((....(((...))).)))))))).))).))))).)).))...)))))..))))))	-27.5	58	AFTD
hsa-miR-217	UACUGCAUCAGGAACUGAUUGGA	>a9413|lcl|NODE_25587634_length_333_cov_13.912913:150-259	ucaacacaguugucacaguuuuugaugucguagaUACUGCAUCAGGAACUGAUUGGAuaagacaaggucaccaucagucccuaaugcauuaccuucagcaucuaaaaaac	.((((...)))).....(((((((((((...((.((.(((((.(((.((((((.((....(((...))).)))))))).))).))))).)).))...)))))..))))))	-27.5	58	K1-BB
hsa-miR-218-2-3p	CAUGGUUCUGUCAAGCACCGCG	>a2caa|gi|521915859|gb|AMDS01036718.1|:6098-6207_Cricetulus_griseus_scaffold611_98_whole_genome_shotgun_sequence	gaccaguugccgcggggcuuuccuuugugcuugaucuaaccaugugguggaacgauggaaacggaaCAUGGUUCUGUCAAGCACCGCGgaaaguaccguucucuccugca	...(((.....((((.(((((((...(((((((((..((((((((..((............))..))))))))..)))))))))...))))))).))))......)))..	-41.7	0	AMDS
hsa-miR-218-2-3p	CAUGGUUCUGUCAAGCACCGCG	>b2077|lcl|NODE_16312329_length_162_cov_6.135802:15-124	gaccaguugccgcggggcuuuccuuugugcuugaucuaaccaugugguggaacgauggaaacggaaCAUGGUUCUGUCAAGCACCGCGgaaaguaccguucucuccugca	...(((.....((((.(((((((...(((((((((..((((((((..((............))..))))))))..)))))))))...))))))).))))......)))..	-41.7	0	K1-BB
hsa-miR-218-2-3p	CAUGGUUCUGUCAAGCACCGCG	>ed3e9|gi|342620348|gb|AFTD01028584.1|:84-193_Cricetulus_griseus_scaffold466_201_whole_genome_shotgun_sequence	gaccaguugccgcggggcuuuccuuugugcuugaucuaaccaugugguggaacgauggaaacggaaCAUGGUUCUGUCAAGCACCGCGgaaaguaccguucucuccugca	...(((.....((((.(((((((...(((((((((..((((((((..((............))..))))))))..)))))))))...))))))).))))......)))..	-41.7	0	AFTD
hsa-miR-216a-5p	UAAUCUCAGCUGGCAACUGUGA	>43c05|gi|521904759|gb|AMDS01047818.1|:c21386-21277_Cricetulus_griseus_scaffold884_41_whole_genome_shotgun_sequence	gauggcuaugaauuggcuUAAUCUCAGCUGGCAACUGUGAgaugucccuaucaucccucacaguggucucugggauuaugcuaaacagagcaauugccuugaccaccuag	....(((.((..(((((.(((((((((..(((.(((((((((((.......))))..))))))).))).))))))))).))))).)).)))...................	-36.7	2	AMDS
hsa-miR-216a-5p	UAAUCUCAGCUGGCAACUGUGA	>68708|lcl|NODE_26125348_length_106_cov_1.000000:1-103	augaauuggcuUAAUCUCAGCUGGCAACUGUGAgaugucccuaucaucccucacgguggucucugggauuaugcuaaacagagcaauugccuugaccuccuag	.....(((((.(((((((((..(((.(((((((((((.......))))..))))))).))).))))))))).))))).(((.((....)).))).........	-34.5	2	K1-BB
hsa-miR-216a-5p	UAAUCUCAGCUGGCAACUGUGA	>e4413|gi|529696364|gb|APMK01229357.1|:292-401_Cricetulus_griseus_strain_17A/GY_chromosome_1_chr1_contig_50996_whole_genome_shotgun_sequence	gauggcuaugaauuggcuUAAUCUCAGCUGGCAACUGUGAgaugucccuaucaucccucacaguggucucugggauuaugcuaaacagagcaauugccuugaccaccuag	....(((.((..(((((.(((((((((..(((.(((((((((((.......))))..))))))).))).))))))))).))))).)).)))...................	-36.7	2	APMK
hsa-miR-216a-5p	UAAUCUCAGCUGGCAACUGUGA	>e63af|gi|342552418|gb|AFTD01083034.1|:2771-2880_Cricetulus_griseus_scaffold2036_11_whole_genome_shotgun_sequence	gauggcuaugaauuggcuUAAUCUCAGCUGGCAACUGUGAgaugucccuaucaucccucacaguggucucugggauuaugcuaaacagagcaauugccuugaccaccuag	....(((.((..(((((.(((((((((..(((.(((((((((((.......))))..))))))).))).))))))))).))))).)).)))...................	-36.7	2	AFTD
hsa-miR-216a-5p	UAAUCUCAGCUGGCAACUGUGA	>e88a2|lcl|NODE_24656837_length_106_cov_11.924528:1-103	augaauuggcuUAAUCUCAGCUGGCAACUGUGAgaugucccuaucaucccucacaguggucucugggauuaugcuaaacagagcaauugccuugaccaccuag	.....(((((.(((((((((..(((.(((((((((((.......))))..))))))).))).))))))))).))))).(((.((....)).))).........	-35.2	2	K1-BB
hsa-miR-223-5p	CGUGUAUUUGACAAGCUGAGUU	>0e548|gi|529754503|gb|APMK01200779.1|:c8313-8204_Cricetulus_griseus_strain_17A/GY_chromosome_X_chrX_contig_1835_whole_genome_shotgun_sequence	ucuggccuucugcagugucacgcucCGUGUAUUUGACAAGCUGAGUUagacacucugugugguagagugucaguuugucaaauaccccaaguguggcucaugccuaucag	...........(((..((((((((....((((((((((((((......(((((((((.....)))))))))))))))))))))))....))))))))...))).......	-43.2	0	APMK
hsa-miR-223-5p	CGUGUAUUUGACAAGCUGAGUU	>25be8|gi|342618594|gb|AFTD01030338.1|:26894-27003_Cricetulus_griseus_scaffold567_10_whole_genome_shotgun_sequence	ucuggccuucugcagugucacgcucCGUGUAUUUGACAAGCUGAGUUagacacucugugugguagagugucaguuugucaaauaccccaaguguggcucaugccuaucag	...........(((..((((((((....((((((((((((((......(((((((((.....)))))))))))))))))))))))....))))))))...))).......	-43.2	0	AFTD
hsa-miR-223-5p	CGUGUAUUUGACAAGCUGAGUU	>7c980|gi|521947761|gb|AMDS01004816.1|:39459-39568_Cricetulus_griseus_scaffold240_69_whole_genome_shotgun_sequence	ucuggccuucugcagugucacgcucCGUGUAUUUGACAAGCUGAGUUagacacucugugugguagagugucaguuugucaaauaccccaaguguggcucaugccuaucag	...........(((..((((((((....((((((((((((((......(((((((((.....)))))))))))))))))))))))....))))))))...))).......	-43.2	0	AMDS
hsa-miR-223-5p	CGUGUAUUUGACAAGCUGAGUU	>e17c9|lcl|NODE_10913097_length_92_cov_8.369565:10-119	ucuggccuucugcagugucacgcucCGUGUAUUUGACAAGCUGAGUUagacacucugugugguagagugucaguuugucaaauaccccaaguguggcucaugccuaucag	...........(((..((((((((....((((((((((((((......(((((((((.....)))))))))))))))))))))))....))))))))...))).......	-43.2	0	K1-BB
hsa-miR-224-5p	CAAGUCACUAGUGGUUCCGUU	>076ad|gi|529818360|gb|APMK01170517.1|:c7511-7431_Cricetulus_griseus_strain_17A/GY_chromosome_X_chrX_contig_4024_whole_genome_shotgun_sequence	gggcuuuCAAGUCACUAGUGGUUCCGUUuaguagaugauuugcacauuguuucaaaauggugcccuagugacuacaaagcc	.((((((..(((((((((.(((.((((((...(((((((......)))))))..)))))).))))))))))))..))))))	-33.1	0	APMK
hsa-miR-224-5p	CAAGUCACUAGUGGUUCCGUU	>57a5c|lcl|NODE_9285244_length_656_cov_4.237805:397-477	gggcuuuCAAGUCACUAGUGGUUCCGUUuaguagaugauuugcacauuguuucaaaauggugcccuagugacuacaaagcc	.((((((..(((((((((.(((.((((((...(((((((......)))))))..)))))).))))))))))))..))))))	-33.1	0	K1-BB
hsa-miR-224-5p	CAAGUCACUAGUGGUUCCGUU	>da800|gi|521952468|gb|AMDS01000109.1|:1569-1649_Cricetulus_griseus_scaffold275_13_whole_genome_shotgun_sequence	gggcuuuCAAGUCACUAGUGGUUCCGUUuaguagaugauuugcacauuguuucaaaauggugcccuagugacuacaaagcc	.((((((..(((((((((.(((.((((((...(((((((......)))))))..)))))).))))))))))))..))))))	-33.1	0	AMDS
hsa-miR-224-5p	CAAGUCACUAGUGGUUCCGUU	>e07c8|gi|342560105|gb|AFTD01075347.1|:c7492-7412_Cricetulus_griseus_scaffold1757_27_whole_genome_shotgun_sequence	gggcuuuCAAGUCACUAGUGGUUCCGUUuaguagaugauuugcacauuguuucaaaauggugcccuagugacuacaaagcc	.((((((..(((((((((.(((.((((((...(((((((......)))))))..)))))).))))))))))))..))))))	-33.1	0	AFTD
hsa-miR-223-3p	UGUCAGUUUGUCAAAUACCCCA	>3f038|gi|521947761|gb|AMDS01004816.1|:39459-39568_Cricetulus_griseus_scaffold240_69_whole_genome_shotgun_sequence	ucuggccuucugcagugucacgcuccguguauuugacaagcugaguuagacacucugugugguagagUGUCAGUUUGUCAAAUACCCCAaguguggcucaugccuaucag	...........(((..((((((((....((((((((((((((......(((((((((.....)))))))))))))))))))))))....))))))))...))).......	-43.2	0	AMDS
hsa-miR-223-3p	UGUCAGUUUGUCAAAUACCCCA	>61269|gi|529754503|gb|APMK01200779.1|:c8313-8204_Cricetulus_griseus_strain_17A/GY_chromosome_X_chrX_contig_1835_whole_genome_shotgun_sequence	ucuggccuucugcagugucacgcuccguguauuugacaagcugaguuagacacucugugugguagagUGUCAGUUUGUCAAAUACCCCAaguguggcucaugccuaucag	...........(((..((((((((....((((((((((((((......(((((((((.....)))))))))))))))))))))))....))))))))...))).......	-43.2	0	APMK
hsa-miR-223-3p	UGUCAGUUUGUCAAAUACCCCA	>7545f|lcl|NODE_10913097_length_92_cov_8.369565:10-119	ucuggccuucugcagugucacgcuccguguauuugacaagcugaguuagacacucugugugguagagUGUCAGUUUGUCAAAUACCCCAaguguggcucaugccuaucag	...........(((..((((((((....((((((((((((((......(((((((((.....)))))))))))))))))))))))....))))))))...))).......	-43.2	0	K1-BB
hsa-miR-223-3p	UGUCAGUUUGUCAAAUACCCCA	>8a883|gi|342618594|gb|AFTD01030338.1|:26894-27003_Cricetulus_griseus_scaffold567_10_whole_genome_shotgun_sequence	ucuggccuucugcagugucacgcuccguguauuugacaagcugaguuagacacucugugugguagagUGUCAGUUUGUCAAAUACCCCAaguguggcucaugccuaucag	...........(((..((((((((....((((((((((((((......(((((((((.....)))))))))))))))))))))))....))))))))...))).......	-43.2	0	AFTD
hsa-miR-224-3p	AAAAUGGUGCCCUAGUGACUACA	>5f032|lcl|NODE_9285244_length_656_cov_4.237805:398-478	ggcuuucaagucacuagugguuccguuuaguagaugauuugcacauuguuucAAAAUGGUGCCCUAGUGACUACAaagccc	((((((..(((((((((.(((.((((((...(((((((......)))))))..)))))).))))))))))))..)))))).	-33.3	0	K1-BB
hsa-miR-224-3p	AAAAUGGUGCCCUAGUGACUACA	>79192|gi|521952468|gb|AMDS01000109.1|:1570-1650_Cricetulus_griseus_scaffold275_13_whole_genome_shotgun_sequence	ggcuuucaagucacuagugguuccguuuaguagaugauuugcacauuguuucAAAAUGGUGCCCUAGUGACUACAaagccc	((((((..(((((((((.(((.((((((...(((((((......)))))))..)))))).))))))))))))..)))))).	-33.3	0	AMDS
hsa-miR-224-3p	AAAAUGGUGCCCUAGUGACUACA	>ff76a|gi|529818360|gb|APMK01170517.1|:c7510-7430_Cricetulus_griseus_strain_17A/GY_chromosome_X_chrX_contig_4024_whole_genome_shotgun_sequence	ggcuuucaagucacuagugguuccguuuaguagaugauuugcacauuguuucAAAAUGGUGCCCUAGUGACUACAaagccc	((((((..(((((((((.(((.((((((...(((((((......)))))))..)))))).))))))))))))..)))))).	-33.3	0	APMK
hsa-miR-224-3p	AAAAUGGUGCCCUAGUGACUACA	>ff97c|gi|342560105|gb|AFTD01075347.1|:c7491-7411_Cricetulus_griseus_scaffold1757_27_whole_genome_shotgun_sequence	ggcuuucaagucacuagugguuccguuuaguagaugauuugcacauuguuucAAAAUGGUGCCCUAGUGACUACAaagccc	((((((..(((((((((.(((.((((((...(((((((......)))))))..)))))).))))))))))))..)))))).	-33.3	0	AFTD
mmu-miR-292-5p	ACUCAAACUGGGGGCUCUUUUG	>3d246|gi|521914270|gb|AMDS01038307.1|:2996-3077_Cricetulus_griseus_scaffold776_3_whole_genome_shotgun_sequence	caaccugugauACUCAAACUGGGGGCUCUUUUGuuuucuuggaagaaaagugcugccaggcuuugaguguuagugauugaga	(((....(((((((((((((((.(((.(((((.((((...)))).))))).))).))))..)))))))))))....)))...	-30.8	1	AMDS
mmu-miR-292-5p	ACUCAAACUGGGGGCUCUUUUG	>48e45|gi|529690861|gb|APMK01232088.1|:c406-325_Cricetulus_griseus_strain_17A/GY_unplaced_contig_4887_whole_genome_shotgun_sequence	caaccugugauACUCAAACUGGGGGCUCUUUUGuuuuuuuccuggaagaaaagugccgccagguuuugaguguuaccgauug	......((((((((((((((((.(((.(((((.((((......)))).))))).))).))))..))))))))))))......	-35.4	1	APMK
mmu-miR-292-5p	ACUCAAACUGGGGGCUCUUUUG	>57d34|lcl|NODE_26090576_length_797_cov_6.199498:c626-545	caaccugugauACUCAAACUGGGGGCUCUUUUGuuuucuuggaagaaaaagugccgccagauuuugaguguuaccgauugag	(((...((((((((((((((((.(((.(((((.(((((...)))))))))).))).))))..))))))))))))...)))..	-34.4	1	K1-BB
mmu-miR-292-5p	ACUCAAACUGGGGGCUCUUUUG	>59ed6|gi|521688758|gb|AMDS01137712.1|:78-159_Cricetulus_griseus_scaffold4788_2_whole_genome_shotgun_sequence	caaccugugauACUCAAACUGGGGGCUCUUUUGuuuucuuggaagaaaagugcugccaggcuuugaguguuagugauugaga	(((....(((((((((((((((.(((.(((((.((((...)))).))))).))).))))..)))))))))))....)))...	-30.8	1	AMDS
mmu-miR-292-5p	ACUCAAACUGGGGGCUCUUUUG	>5da1d|gi|342536691|gb|AFTD01098284.1|:385-466_Cricetulus_griseus_scaffold2519_12_whole_genome_shotgun_sequence	caaccugugauACUCAAACUGGGGGCUCUUUUGuuuucuuggaagaaaaagugccgccagauuuugaguguuaccgauugag	(((...((((((((((((((((.(((.(((((.(((((...)))))))))).))).))))..))))))))))))...)))..	-34.4	1	AFTD
mmu-miR-292-5p	ACUCAAACUGGGGGCUCUUUUG	>617c4|lcl|NODE_6720936_length_478_cov_4.575314:453-532	caaccugugauACUCAAACUGGGGGCUCUUUUGuuuuuuuccuggaagaaaagugccgccagguuuugaguguuaccgau	......((((((((((((((((.(((.(((((.((((......)))).))))).))).))))..))))))))))))....	-35.4	1	K1-BB
mmu-miR-292-5p	ACUCAAACUGGGGGCUCUUUUG	>8387f|gi|521682929|gb|AMDS01140904.1|:3469-3550_Cricetulus_griseus_scaffold5329_4_whole_genome_shotgun_sequence	caaccugugauACUCAAACUGGGGGCUCUUUUGuuuuuuuccuggaagaaaagugccgccagguuuugaguguuaccgauug	......((((((((((((((((.(((.(((((.((((......)))).))))).))).))))..))))))))))))......	-35.4	1	AMDS
mmu-miR-292-5p	ACUCAAACUGGGGGCUCUUUUG	>842e9|gi|521575256|gb|AMDS01191427.1|:393-474_Cricetulus_griseus_C27798302_1_whole_genome_shotgun_sequence	caaccugugauACUCAAACUGGGGGCUCUUUUGuuuuuuuccuggaagaaaagugccgccagguuuugaguguuaccgauug	......((((((((((((((((.(((.(((((.((((......)))).))))).))).))))..))))))))))))......	-35.4	1	AMDS
mmu-miR-292-5p	ACUCAAACUGGGGGCUCUUUUG	>8cb96|lcl|NODE_14642733_length_84_cov_12.440476:12-93	caaccugugauACUCAAACUGGGGGCUCUUUUGuuuucuuggaagaaaagugcugccaggcuuugaguguuagugauugaga	(((....(((((((((((((((.(((.(((((.((((...)))).))))).))).))))..)))))))))))....)))...	-30.8	1	K1-BB
mmu-miR-292-5p	ACUCAAACUGGGGGCUCUUUUG	>8efc6|gi|529541140|gb|APMK01300336.1|:c12375-12294_Cricetulus_griseus_strain_17A/GY_unplaced_contig_4990_whole_genome_shotgun_sequence	caaccugugauACUCAAACUGGGGGCUCUUUUGuuuucuuggaagaaaaagugccgccagauuuugaguguuaccgauugag	(((...((((((((((((((((.(((.(((((.(((((...)))))))))).))).))))..))))))))))))...)))..	-34.4	1	APMK
mmu-miR-292-5p	ACUCAAACUGGGGGCUCUUUUG	>b966d|gi|521916635|gb|AMDS01035942.1|:3019-3100_Cricetulus_griseus_scaffold717_5_whole_genome_shotgun_sequence	caaccugugauACUCAAACUGGGGGCUCUUUUGuuuucuuggaagaaaaagugccgccagauuuugaguguuaccgauugag	(((...((((((((((((((((.(((.(((((.(((((...)))))))))).))).))))..))))))))))))...)))..	-34.4	1	AMDS
mmu-miR-292-5p	ACUCAAACUGGGGGCUCUUUUG	>d5068|gi|521823587|gb|AMDS01090442.1|:1363-1444_Cricetulus_griseus_scaffold1708_4_whole_genome_shotgun_sequence	caaccugugauACUCAAACUGGGGGCUCUUUUGuuuucuuggaagaaaagugcugccaggcuuugaguguuagugauugaga	(((....(((((((((((((((.(((.(((((.((((...)))).))))).))).))))..)))))))))))....)))...	-30.8	1	AMDS
mmu-miR-292-5p	ACUCAAACUGGGGGCUCUUUUG	>f8613|gi|342536697|gb|AFTD01098278.1|:c135-54_Cricetulus_griseus_scaffold2519_6_whole_genome_shotgun_sequence	caaccugugauACUCAAACUGGGGGCUCUUUUGuuuuuuuccuggaagaaaagugccgccagguuuugaguguuaccgauug	......((((((((((((((((.(((.(((((.((((......)))).))))).))).))))..))))))))))))......	-35.4	1	AFTD
mmu-miR-292-5p	ACUCAAACUGGGGGCUCUUUUG	>ff6e7|gi|521682933|gb|AMDS01140902.1|:2551-2632_Cricetulus_griseus_scaffold5329_2_whole_genome_shotgun_sequence	caaccugugauACUCAAACUGGGGGCUCUUUUGuuuuuuuccuggaagaaaagugccgccagguuuugaguguuaccgauug	......((((((((((((((((.(((.(((((.((((......)))).))))).))).))))..))))))))))))......	-35.4	1	AMDS
mmu-miR-296-5p	AGGGCCCCCCCUCAAUCCUGU	>4a2cc|gi|530140384|gb|APMK01014396.1|:c1077-999_Cricetulus_griseus_strain_17A/GY_chromosome_6_chr6_contig_24005_whole_genome_shotgun_sequence	gggccuuucuggAGGGCCCCCCCUCAAUCCUGUugugcucgcuucagaggguuggguggaggcucuccugaaggagucu	(((((((((.((((((((.((.(((((((((.(((.........)))))))))))).)).)))))))).))))).))))	-41.5	272	APMK
mmu-miR-296-5p	AGGGCCCCCCCUCAAUCCUGU	>69c72|lcl|NODE_46588295_length_181_cov_12.845304:64-142	gggccuuucuggAGGGCCCCCCCUCAAUCCUGUugugcucgcuucagaggguuggguggaggcucuccugaaggagucu	(((((((((.((((((((.((.(((((((((.(((.........)))))))))))).)).)))))))).))))).))))	-41.5	272	K1-BB
mmu-miR-296-5p	AGGGCCCCCCCUCAAUCCUGU	>bb7d8|gi|342635702|gb|AFTD01013231.1|:28131-28209_Cricetulus_griseus_scaffold165_124_whole_genome_shotgun_sequence	gggccuuucuggAGGGCCCCCCCUCAAUCCUGUugugcucgcuucagaggguuggguggaggcucuccugaaggagucu	(((((((((.((((((((.((.(((((((((.(((.........)))))))))))).)).)))))))).))))).))))	-41.5	272	AFTD
mmu-miR-296-5p	AGGGCCCCCCCUCAAUCCUGU	>eeb5f|gi|521930787|gb|AMDS01021790.1|:17193-17271_Cricetulus_griseus_scaffold537_14_whole_genome_shotgun_sequence	gggccuuucuggAGGGCCCCCCCUCAAUCCUGUugugcucgcuucagaggguuggguggaggcucuccugaaggagucu	(((((((((.((((((((.((.(((((((((.(((.........)))))))))))).)).)))))))).))))).))))	-41.5	272	AMDS
mmu-miR-297a-5p	AUGUAUGUGUGCAUGUGCAUGU	>3a1bd|lcl|NODE_13489411_length_88_cov_1.181818:c101-4	gugcaugugcAUGUAUGUGUGCAUGUGCAUGUgugugcauguguguguugcauguguguccauguguguaugugcguguguguauugcaugugugugc	(((((.((((((((((((..(((((((((((((..(((((((((.....)))))))))..))))))))))))))))))))))))))))))........	-33.5	0	K1-BB
mmu-miR-297a-5p	AUGUAUGUGUGCAUGUGCAUGU	>662a4|lcl|NODE_5316307_length_64_cov_1.000000:51-118	guguaugugcAUGUAUGUGUGCAUGUGCAUGUgugugcguguguguauugcauguguguccaugugug	...((((.((((((((((((((((..((((((....))))))))))).))))))))))).))))....	-19.5	0	K1-BB
mmu-miR-297a-5p	AUGUAUGUGUGCAUGUGCAUGU	>83102|lcl|NODE_31258216_length_55_cov_1.181818:c69-1	guacaugugcAUGUAUGUGUGCAUGUGCAUGUguauguacaugugcaugugugugcauguguguaugug	.(((((((((((((((((((((((((((((....)))))))))))))))))))))))))))))......	-34.7	0	K1-BB
mmu-miR-300-5p	UUGAAGAGAGGUUAUCCUUUGU	>08893|gi|521867435|gb|AMDS01067924.1|:31543-31621_Cricetulus_griseus_scaffold1238_6_whole_genome_shotgun_sequence	gcuacUUGAAGAGAGGUUAUCCUUUGUguguuugcuuuacgcgaaaugaauaugcaagggcaagcucucuucgaggagc	(((.(((((((((((.((..((((((((((((((.(((....))).)))))))))))))).)).))))))))))).)))	-34.7	0	AMDS
mmu-miR-300-5p	UUGAAGAGAGGUUAUCCUUUGU	>5e42b|lcl|NODE_25138_length_1968_cov_11.378049:1747-1825	gcuacUUGAAGAGAGGUUAUCCUUUGUguguuugcuuuacgcgaaaugaauaugcaagggcaagcucucuucgaggagc	(((.(((((((((((.((..((((((((((((((.(((....))).)))))))))))))).)).))))))))))).)))	-34.7	0	K1-BB
mmu-miR-300-5p	UUGAAGAGAGGUUAUCCUUUGU	>665d0|gi|529652638|gb|APMK01249713.1|:3209-3287_Cricetulus_griseus_strain_17A/GY_chromosome_5_chr5_contig_19856_whole_genome_shotgun_sequence	gcuacUUGAAGAGAGGUUAUCCUUUGUguguuugcuuuacgcgaaaugaauaugcaagggcaagcucucuucgaggagc	(((.(((((((((((.((..((((((((((((((.(((....))).)))))))))))))).)).))))))))))).)))	-34.7	0	APMK
mmu-miR-300-5p	UUGAAGAGAGGUUAUCCUUUGU	>91f36|gi|342601312|gb|AFTD01047620.1|:23519-23597_Cricetulus_griseus_scaffold913_7_whole_genome_shotgun_sequence	gcuacUUGAAGAGAGGUUAUCCUUUGUguguuugcuuuacgcgaaaugaauaugcaagggcaagcucucuucgaggagc	(((.(((((((((((.((..((((((((((((((.(((....))).)))))))))))))).)).))))))))))).)))	-34.7	0	AFTD
mmu-miR-292-3p	AAAGUGCCGCCAGGUUUUGAGUGU	>142bc|lcl|NODE_11813712_length_190_cov_4.373684:118-199	aaccuguggcacucaacccgggggguuuuuugggguuuuuuuuugaagaAAAGUGCCGCCAGGUUUUGAGUGUuacugauug	.....(((((((((((.((.((.((((((((.(((......))).)))))....))).)).))..)))))))))))......	-26.2	0	K1-BB
mmu-miR-292-3p	AAAGUGCCGCCAGGUUUUGAGUGU	>14c22|gi|521804953|gb|AMDS01094116.1|:c1847-1766_Cricetulus_griseus_scaffold1816_4_whole_genome_shotgun_sequence	augucagccugugguacucaaacgaugacagcacuuauuguucugcaauAAAGUGCCGCCAGGUUUUGAGUGUuaccuacuu	..........((((((((((((...((...(((((((((((...))))).))))))...))...))))))))))))......	-21.6	0	AMDS
mmu-miR-292-3p	AAAGUGCCGCCAGGUUUUGAGUGU	>30a86|lcl|NODE_14143269_length_136_cov_2.279412:c100-19	gaugucagccugugguacucaaacgauggcagcacuuuuguucuggaauAAAGUGCCGCCAGGUUUUGAGUGUuaccuacuu	...........((((((((((((...((((.(((((((...........))))))).))))...))))))))))))......	-26.8	0	K1-BB
mmu-miR-292-3p	AAAGUGCCGCCAGGUUUUGAGUGU	>32e68|gi|342536697|gb|AFTD01098278.1|:c135-54_Cricetulus_griseus_scaffold2519_6_whole_genome_shotgun_sequence	caaccugugauacucaaacugggggcucuuuuguuuuuuuccuggaagaAAAGUGCCGCCAGGUUUUGAGUGUuaccgauug	......((((((((((((((((.(((.(((((.((((......)))).))))).))).))))..))))))))))))......	-35.4	0	AFTD
mmu-miR-292-3p	AAAGUGCCGCCAGGUUUUGAGUGU	>45ff5|gi|521682929|gb|AMDS01140904.1|:3469-3550_Cricetulus_griseus_scaffold5329_4_whole_genome_shotgun_sequence	caaccugugauacucaaacugggggcucuuuuguuuuuuuccuggaagaAAAGUGCCGCCAGGUUUUGAGUGUuaccgauug	......((((((((((((((((.(((.(((((.((((......)))).))))).))).))))..))))))))))))......	-35.4	0	AMDS
mmu-miR-292-3p	AAAGUGCCGCCAGGUUUUGAGUGU	>5425c|gi|342460315|gb|AFTD01174058.1|:c2164-2083_Cricetulus_griseus_scaffold21166_3_whole_genome_shotgun_sequence	gaugucagccugugguacucaaacgauggcagcacuuuuguucuggaauAAAGUGCCGCCAGGUUUUGAGUGUuaccuacuu	...........((((((((((((...((((.(((((((...........))))))).))))...))))))))))))......	-26.8	0	AFTD
mmu-miR-292-3p	AAAGUGCCGCCAGGUUUUGAGUGU	>56634|gi|342476973|gb|AFTD01157498.1|:c1616-1535_Cricetulus_griseus_scaffold11333_6_whole_genome_shotgun_sequence	aacuugugacacucaaccugggggaucuuuuggguuuuuuuuuggaagaAAAGUGCCGCCAGGUUUUGAGUGUuacugauug	.....((((((((((((((((.((..(((((.................)))))..)).))))))..))))))))))......	-33.1	0	AFTD
mmu-miR-292-3p	AAAGUGCCGCCAGGUUUUGAGUGU	>5a5b4|lcl|NODE_20527597_length_106_cov_3.594340:60-141	augucagccugugguacucaaacgaugacagcacuuauuguucugccauAAAGUGCCGCCAGGUUUUGAGUGUuaccuacuu	.....(((((((((((((......(((.(((.((.....)).))).)))..))))))).))))))..(((((.....)))))	-21.9	0	K1-BB
mmu-miR-292-3p	AAAGUGCCGCCAGGUUUUGAGUGU	>651d9|gi|521575256|gb|AMDS01191427.1|:393-474_Cricetulus_griseus_C27798302_1_whole_genome_shotgun_sequence	caaccugugauacucaaacugggggcucuuuuguuuuuuuccuggaagaAAAGUGCCGCCAGGUUUUGAGUGUuaccgauug	......((((((((((((((((.(((.(((((.((((......)))).))))).))).))))..))))))))))))......	-35.4	0	AMDS
mmu-miR-292-3p	AAAGUGCCGCCAGGUUUUGAGUGU	>7e464|gi|521682933|gb|AMDS01140902.1|:2551-2632_Cricetulus_griseus_scaffold5329_2_whole_genome_shotgun_sequence	caaccugugauacucaaacugggggcucuuuuguuuuuuuccuggaagaAAAGUGCCGCCAGGUUUUGAGUGUuaccgauug	......((((((((((((((((.(((.(((((.((((......)))).))))).))).))))..))))))))))))......	-35.4	0	AMDS
mmu-miR-292-3p	AAAGUGCCGCCAGGUUUUGAGUGU	>bbb83|gi|529690861|gb|APMK01232088.1|:c406-325_Cricetulus_griseus_strain_17A/GY_unplaced_contig_4887_whole_genome_shotgun_sequence	caaccugugauacucaaacugggggcucuuuuguuuuuuuccuggaagaAAAGUGCCGCCAGGUUUUGAGUGUuaccgauug	......((((((((((((((((.(((.(((((.((((......)))).))))).))).))))..))))))))))))......	-35.4	0	APMK
mmu-miR-292-3p	AAAGUGCCGCCAGGUUUUGAGUGU	>d1995|lcl|NODE_6720936_length_478_cov_4.575314:453-532	caaccugugauacucaaacugggggcucuuuuguuuuuuuccuggaagaAAAGUGCCGCCAGGUUUUGAGUGUuaccgau	......((((((((((((((((.(((.(((((.((((......)))).))))).))).))))..))))))))))))....	-35.4	0	K1-BB
mmu-miR-292-3p	AAAGUGCCGCCAGGUUUUGAGUGU	>d8a71|gi|342444882|gb|AFTD01189491.1|:497-578_Cricetulus_griseus_scaffold33202_2_whole_genome_shotgun_sequence	cccaaccugugacacucaaccugggggaucuuuuguuuuuuuugaaagaAAAGUGCCGCCAGGUUUUGAGUGUuacugauug	..(((...((((((((((((((((.((..(((((.((((....)))).)))))..)).))))))..))))))))))...)))	-38.3	0	AFTD
mmu-miR-292-3p	AAAGUGCCGCCAGGUUUUGAGUGU	>d8fc5|gi|521557517|gb|AMDS01197214.1|:c1855-1774_Cricetulus_griseus_scaffold26_17_whole_genome_shotgun_sequence	gaugucagccugugguacucaaacgauggcagcacuuuuguucuggaauAAAGUGCCGCCAGGUUUUGAGUGUuaccuacuu	...........((((((((((((...((((.(((((((...........))))))).))))...))))))))))))......	-26.8	0	AMDS
mmu-miR-292-3p	AAAGUGCCGCCAGGUUUUGAGUGU	>d9d38|gi|521694381|gb|AMDS01135089.1|:c4545-4464_Cricetulus_griseus_scaffold4356_8_whole_genome_shotgun_sequence	aacuugugacacucaaccugggggaucuuuuggguuuuuuuuuggaagaAAAGUGCCGCCAGGUUUUGAGUGUuacugauug	.....((((((((((((((((.((..(((((.................)))))..)).))))))..))))))))))......	-33.1	0	AMDS
mmu-miR-106b-5p	UAAAGUGCUGACAGUGCAGAU	>efee7|lcl|NODE_22405474_length_110_cov_1.000000:c142-61	ccugcuggggcUAAAGUGCUGACAGUGCAGAUcgugguccucucugugcuaccgcccuguggggacuuucugcuccagcagg	(((((((((((.(((((.((.((((.((.....(((((.........))))).)).)))).)).)))))..)))))))))))	-39.7	11234	K1-BB
hsa-miR-138-2-3p	GCUAUUUCACGACACCAGGGUU	>355fc|lcl|NODE_38035662_length_66_cov_11.393939:1-69	uguugugaaucaggccgacgagcagcgcauccucuuacccgGCUAUUUCACGACACCAGGGUUgcaucc	(((((((((...(((((..(((.((......)))))...)))))..)))))))))...((((...))))	-18.6	2	K1-BB
mmu-miR-30c-1-3p	CUGGGAGAGGGUUGUUUACUCC	>0207e|lcl|NODE_5683755_length_93_cov_1.161290:c96-8	acccuguuguaguguguggcaacauccuacacucuccgcugggagcucaagguggCUGGGAGAGGGUUGUUUACUCCuucugccaugga	.((....(((((.((((....)))).)))))..((((....))))......(((((.(((((.((((.....)))))))))))))))).	-29.9	662	K1-BB
mmu-miR-30c-1-3p	CUGGGAGAGGGUUGUUUACUCC	>218a4|gi|521785040|gb|AMDS01103023.1|:15422-15510_Cricetulus_griseus_scaffold2017_61_whole_genome_shotgun_sequence	accauguuguaguguguguaaacauccuacacucucagcugugagcucaagguggCUGGGAGAGGGUUGUUUACUCCuucugccaugga	.(((((..((((.....(((((((.(((...(((((((((....(((...)))))))))))).))).))))))).....))))))))).	-34.7	662	AMDS
mmu-miR-30c-1-3p	CUGGGAGAGGGUUGUUUACUCC	>906ab|gi|529671265|gb|APMK01240434.1|:7851-7939_Cricetulus_griseus_strain_17A/GY_chromosome_2_chr2_contig_12921_whole_genome_shotgun_sequence	accauguuguaguguguguaaacauccuacacucucagcugugagcucaagguggCUGGGAGAGGGUUGUUUACUCCuucugccaugga	.(((((..((((.....(((((((.(((...(((((((((....(((...)))))))))))).))).))))))).....))))))))).	-34.7	662	APMK
mmu-miR-30c-1-3p	CUGGGAGAGGGUUGUUUACUCC	>a5bba|lcl|NODE_9426100_length_111_cov_1.216216:c163-75	accauguuguaguguguguaaacauccuacacucucagcugugagcucaaggcggCUGGGAGAGGGUUGUUUACUCCuuuugccaugga	.(((((..((((.....(((((((.(((...(((((((((((.........))))))))))).))).))))))).....))))))))).	-37	662	K1-BB
mmu-miR-30c-1-3p	CUGGGAGAGGGUUGUUUACUCC	>c23df|gi|342616064|gb|AFTD01032868.1|:53915-54003_Cricetulus_griseus_scaffold582_17_whole_genome_shotgun_sequence	accauguuguaguguguguaaacauccuacacucucagcugugagcucaagguggCUGGGAGAGGGUUGUUUACUCCuucugccaugga	.(((((..((((.....(((((((.(((...(((((((((....(((...)))))))))))).))).))))))).....))))))))).	-34.7	662	AFTD
mmu-miR-200a-5p	CAUCUUACCGGACAGUGCUGGA	>6ce57|gi|342534676|gb|AFTD01100299.1|:14979-15068_Cricetulus_griseus_scaffold2657_7_whole_genome_shotgun_sequence	cugggccucugugggCAUCUUACCGGACAGUGCUGGAuuucuugacuugacucuaacacugucugguaacgauguucaaaggugacccac	.(((((((...(((((((((((((((((((((.((((..((.......)).)))).))))))))))))).)))))))).)))...)))).	-41.2	0	AFTD
mmu-miR-200a-5p	CAUCUUACCGGACAGUGCUGGA	>75a0d|gi|521889384|gb|AMDS01056735.1|:c74251-74162_Cricetulus_griseus_scaffold1002_156_whole_genome_shotgun_sequence	cugggccucugugggCAUCUUACCGGACAGUGCUGGAuuucuugacuugacucuaacacugucugguaacgauguucaaaggugacccac	.(((((((...(((((((((((((((((((((.((((..((.......)).)))).))))))))))))).)))))))).)))...)))).	-41.2	0	AMDS
mmu-miR-200a-5p	CAUCUUACCGGACAGUGCUGGA	>7fd63|gi|529520636|gb|APMK01309605.1|:14966-15055_Cricetulus_griseus_strain_17A/GY_chromosome_2_chr2_contig_37210_whole_genome_shotgun_sequence	cugggccucugugggCAUCUUACCGGACAGUGCUGGAuuucuugacuugacucuaacacugucugguaacgauguucaaaggugacccac	.(((((((...(((((((((((((((((((((.((((..((.......)).)))).))))))))))))).)))))))).)))...)))).	-41.2	0	APMK
mmu-miR-200a-5p	CAUCUUACCGGACAGUGCUGGA	>9102e|lcl|NODE_48904995_length_267_cov_27.265917:c278-189	cugggccucugugggCAUCUUACCGGACAGUGCUGGAuuucuugacuugacucuaacacugucugguaacgauguucaaaggugacccac	.(((((((...(((((((((((((((((((((.((((..((.......)).)))).))))))))))))).)))))))).)))...)))).	-41.2	0	K1-BB
mmu-let-7a-1-3p	CUAUACAAUCUACUGUCUUUCC	>036e0|gi|521782750|gb|AMDS01104280.1|:33235-33328_Cricetulus_griseus_scaffold2036_63_whole_genome_shotgun_sequence	ugacggccuuuggggugagguaguagguuguaugguuuugggcucugccccgcucugcgguaaCUAUACAAUCUACUGUCUUUCCugaaguggc	.....((((((.(((.(((((((((((((((((((((...(((...)))((((...)))).))))))))))))))))))))).))).))).)))	-42.1	879	AMDS
mmu-let-7a-1-3p	CUAUACAAUCUACUGUCUUUCC	>09164|gi|530049787|gb|APMK01060022.1|:c20021-19928_Cricetulus_griseus_strain_17A/GY_chromosome_2_chr2_contig_1047_whole_genome_shotgun_sequence	ugacggccuuuggggugagguaguagguuguaugguuuugggcucugccccgcucugcgguaaCUAUACAAUCUACUGUCUUUCCugaaguggc	.....((((((.(((.(((((((((((((((((((((...(((...)))((((...)))).))))))))))))))))))))).))).))).)))	-42.1	879	APMK
mmu-let-7a-1-3p	CUAUACAAUCUACUGUCUUUCC	>834b7|gi|529834860|gb|APMK01162609.1|:c5514-5421_Cricetulus_griseus_strain_17A/GY_chromosome_3_chr3_contig_8789_whole_genome_shotgun_sequence	uucacugugggaugagguaguagguuguauaguuuuagggucacacccaccacugggagauaaCUAUACAAUCUACUGUCUUUCCuaaggugau	.(((((.(((((.(((((((((((((((((((((.....(((...((((....)))).))))))))))))))))))))))))))))).))))).	-41.6	879	APMK
mmu-let-7a-1-3p	CUAUACAAUCUACUGUCUUUCC	>a7eb3|lcl|NODE_31772041_length_103_cov_14.388350:c126-33	ugacggccuuuggggugagguaguagguuguaugguuuugggcucugccccgcucugcgguaaCUAUACAAUCUACUGUCUUUCCugaaguggc	.....((((((.(((.(((((((((((((((((((((...(((...)))((((...)))).))))))))))))))))))))).))).))).)))	-42.1	879	K1-BB
mmu-let-7a-1-3p	CUAUACAAUCUACUGUCUUUCC	>b1640|gi|342621474|gb|AFTD01027458.1|:c14573-14480_Cricetulus_griseus_scaffold373_151_whole_genome_shotgun_sequence	uucacugugggaugagguaguagguuguauaguuuuagggucacacccaccacugggagauaaCUAUACAAUCUACUGUCUUUCCuaaggugau	.(((((.(((((.(((((((((((((((((((((.....(((...((((....)))).))))))))))))))))))))))))))))).))))).	-41.6	879	AFTD
mmu-let-7a-1-3p	CUAUACAAUCUACUGUCUUUCC	>b1cbe|gi|521829337|gb|AMDS01086995.1|:c16196-16103_Cricetulus_griseus_scaffold1620_21_whole_genome_shotgun_sequence	uucacugugggaugagguaguagguuguauaguuuuagggucacacccaccacugggagauaaCUAUACAAUCUACUGUCUUUCCuaaggugau	.(((((.(((((.(((((((((((((((((((((.....(((...((((....)))).))))))))))))))))))))))))))))).))))).	-41.6	879	AMDS
mmu-let-7a-1-3p	CUAUACAAUCUACUGUCUUUCC	>d5dad|gi|342483861|gb|AFTD01150610.1|:12023-12116_Cricetulus_griseus_scaffold8405_5_whole_genome_shotgun_sequence	ugacggccuuuggggugagguaguagguuguaugguuuugggcucugccccgcucugcgguaaCUAUACAAUCUACUGUCUUUCCugaaguggc	.....((((((.(((.(((((((((((((((((((((...(((...)))((((...)))).))))))))))))))))))))).))).))).)))	-42.1	879	AFTD
rno-miR-323-5p	AGGUGGUCCGUGGCGCGUUCGC	>218b2|lcl|NODE_46690499_length_566_cov_11.803887:29-114	uugguacuuggagagAGGUGGUCCGUGGCGCGUUCGCuuuauuuauggcgcacauuacacggucgaccucuuugcgguaucuaauc	..(((((.((.((((((((...(((((....((.((((........)))).))....)))))...)))))))).))))))).....	-34.1	0	K1-BB
rno-miR-323-5p	AGGUGGUCCGUGGCGCGUUCGC	>4af32|gi|529652097|gb|APMK01249979.1|:10322-10407_Cricetulus_griseus_strain_17A/GY_chromosome_5_chr5_contig_19855_whole_genome_shotgun_sequence	uugguacuuggagagAGGUGGUCCGUGGCGCGUUCGCuuuauuuauggcgcacauuacacggucgaccucuuugcgguaucuaauc	..(((((.((.((((((((...(((((....((.((((........)))).))....)))))...)))))))).))))))).....	-34.1	0	APMK
rno-miR-323-5p	AGGUGGUCCGUGGCGCGUUCGC	>a0549|gi|342601312|gb|AFTD01047620.1|:10504-10589_Cricetulus_griseus_scaffold913_7_whole_genome_shotgun_sequence	uugguacuuggagagAGGUGGUCCGUGGCGCGUUCGCuuuauuuauggcgcacauuacacggucgaccucuuugcgguaucuaauc	..(((((.((.((((((((...(((((....((.((((........)))).))....)))))...)))))))).))))))).....	-34.1	0	AFTD
rno-miR-323-5p	AGGUGGUCCGUGGCGCGUUCGC	>d68e6|gi|521867435|gb|AMDS01067924.1|:18581-18666_Cricetulus_griseus_scaffold1238_6_whole_genome_shotgun_sequence	uugguacuuggagagAGGUGGUCCGUGGCGCGUUCGCuuuauuuauggcgcacauuacacggucgaccucuuugcgguaucuaauc	..(((((.((.((((((((...(((((....((.((((........)))).))....)))))...)))))))).))))))).....	-34.1	0	AMDS
rno-miR-323-3p	CACAUUACACGGUCGACCUCU	>aef46|gi|521867435|gb|AMDS01067924.1|:18581-18666_Cricetulus_griseus_scaffold1238_6_whole_genome_shotgun_sequence	uugguacuuggagagaggugguccguggcgcguucgcuuuauuuauggcgCACAUUACACGGUCGACCUCUuugcgguaucuaauc	..(((((.((.((((((((...(((((....((.((((........)))).))....)))))...)))))))).))))))).....	-34.1	0	AMDS
rno-miR-323-3p	CACAUUACACGGUCGACCUCU	>c4f20|gi|342601312|gb|AFTD01047620.1|:10504-10589_Cricetulus_griseus_scaffold913_7_whole_genome_shotgun_sequence	uugguacuuggagagaggugguccguggcgcguucgcuuuauuuauggcgCACAUUACACGGUCGACCUCUuugcgguaucuaauc	..(((((.((.((((((((...(((((....((.((((........)))).))....)))))...)))))))).))))))).....	-34.1	0	AFTD
rno-miR-323-3p	CACAUUACACGGUCGACCUCU	>c7c83|gi|529652097|gb|APMK01249979.1|:10322-10407_Cricetulus_griseus_strain_17A/GY_chromosome_5_chr5_contig_19855_whole_genome_shotgun_sequence	uugguacuuggagagaggugguccguggcgcguucgcuuuauuuauggcgCACAUUACACGGUCGACCUCUuugcgguaucuaauc	..(((((.((.((((((((...(((((....((.((((........)))).))....)))))...)))))))).))))))).....	-34.1	0	APMK
rno-miR-323-3p	CACAUUACACGGUCGACCUCU	>fc14a|lcl|NODE_46690499_length_566_cov_11.803887:29-114	uugguacuuggagagaggugguccguggcgcguucgcuuuauuuauggcgCACAUUACACGGUCGACCUCUuugcgguaucuaauc	..(((((.((.((((((((...(((((....((.((((........)))).))....)))))...)))))))).))))))).....	-34.1	0	K1-BB
mmu-miR-103-1-5p	GGCUUCUUUACAGUGCUGCCUUG	>6abc1|lcl|NODE_20887009_length_1551_cov_4.406189:c1222-1137	uucuuacugcccucGGCUUCUUUACAGUGCUGCCUUGuugcauauggaucaagcagcauuguacagggcuaugaaggcauugagac	.(((((.((((.((((((.((.(((((((((((.(((............)))))))))))))).))))))..)).)))).))))).	-34.1	1	K1-BB
mmu-miR-103-1-5p	GGCUUCUUUACAGUGCUGCCUUG	>b4b49|gi|342620326|gb|AFTD01028606.1|:12765-12850_Cricetulus_griseus_scaffold466_223_whole_genome_shotgun_sequence	uucuuacugcccucGGCUUCUUUACAGUGCUGCCUUGuugcauauggaucaagcagcauuguacagggcuaugaaggcauugagac	.(((((.((((.((((((.((.(((((((((((.(((............)))))))))))))).))))))..)).)))).))))).	-34.1	1	AFTD
mmu-miR-103-1-5p	GGCUUCUUUACAGUGCUGCCUUG	>e39d6|gi|529610818|gb|APMK01270462.1|:c5054-4969_Cricetulus_griseus_strain_17A/GY_chromosome_7_chr7_contig_423_whole_genome_shotgun_sequence	uucuuacugcccucGGCUUCUUUACAGUGCUGCCUUGuugcauauggaucaagcagcauuguacagggcuaugaaggcauugagac	.(((((.((((.((((((.((.(((((((((((.(((............)))))))))))))).))))))..)).)))).))))).	-34.1	1	APMK
mmu-miR-103-1-5p	GGCUUCUUUACAGUGCUGCCUUG	>f04d7|gi|521915839|gb|AMDS01036738.1|:21900-21985_Cricetulus_griseus_scaffold611_118_whole_genome_shotgun_sequence	uucuuacugcccucGGCUUCUUUACAGUGCUGCCUUGuugcauauggaucaagcagcauuguacagggcuaugaaggcauugagac	.(((((.((((.((((((.((.(((((((((((.(((............)))))))))))))).))))))..)).)))).))))).	-34.1	1	AMDS
rno-miR-329-5p	AGAGGUUUUCUGGGUCUCUGUUUC	>71e79|gi|529652097|gb|APMK01249979.1|:11287-11383_Cricetulus_griseus_strain_17A/GY_chromosome_5_chr5_contig_19855_whole_genome_shotgun_sequence	uguucauuggugguacuggaagAGAGGUUUUCUGGGUCUCUGUUUCuuugaugagaaugaaacacacccagcuaaccuuuuuuucaguaucagaucc	..........(((((((((((((((((((..((((((...((((((.((......)).)))))).))))))..))))))))))))))))))).....	-42.3	0	APMK
rno-miR-329-5p	AGAGGUUUUCUGGGUCUCUGUUUC	>ed3b6|gi|342601312|gb|AFTD01047620.1|:11469-11565_Cricetulus_griseus_scaffold913_7_whole_genome_shotgun_sequence	uguucauuggugguacuggaagAGAGGUUUUCUGGGUCUCUGUUUCuuugaugagaaugaaacacacccagcuaaccuuuuuuucaguaucagaucc	..........(((((((((((((((((((..((((((...((((((.((......)).)))))).))))))..))))))))))))))))))).....	-42.3	0	AFTD
rno-miR-329-5p	AGAGGUUUUCUGGGUCUCUGUUUC	>ef79e|gi|521867435|gb|AMDS01067924.1|:19546-19642_Cricetulus_griseus_scaffold1238_6_whole_genome_shotgun_sequence	uguucauuggugguacuggaagAGAGGUUUUCUGGGUCUCUGUUUCuuugaugagaaugaaacacacccagcuaaccuuuuuuucaguaucagaucc	..........(((((((((((((((((((..((((((...((((((.((......)).)))))).))))))..))))))))))))))))))).....	-42.3	0	AMDS
rno-miR-329-5p	AGAGGUUUUCUGGGUCUCUGUUUC	>fe744|lcl|NODE_30146951_length_217_cov_9.589862:79-175	uguucauuggugguacuggaagAGAGGUUUUCUGGGUCUCUGUUUCuuugaugagaaugaaacacacccagcuaaccuuuuuuucaguaucagaucc	..........(((((((((((((((((((..((((((...((((((.((......)).)))))).))))))..))))))))))))))))))).....	-42.3	0	K1-BB
rno-miR-329-3p	AACACACCCAGCUAACCUUUUU	>7375a|gi|521867435|gb|AMDS01067924.1|:19546-19642_Cricetulus_griseus_scaffold1238_6_whole_genome_shotgun_sequence	uguucauuggugguacuggaagagagguuuucugggucucuguuucuuugaugagaaugaAACACACCCAGCUAACCUUUUUuucaguaucagaucc	..........(((((((((((((((((((..((((((...((((((.((......)).)))))).))))))..))))))))))))))))))).....	-42.3	1	AMDS
rno-miR-329-3p	AACACACCCAGCUAACCUUUUU	>80156|gi|529652097|gb|APMK01249979.1|:11287-11383_Cricetulus_griseus_strain_17A/GY_chromosome_5_chr5_contig_19855_whole_genome_shotgun_sequence	uguucauuggugguacuggaagagagguuuucugggucucuguuucuuugaugagaaugaAACACACCCAGCUAACCUUUUUuucaguaucagaucc	..........(((((((((((((((((((..((((((...((((((.((......)).)))))).))))))..))))))))))))))))))).....	-42.3	1	APMK
rno-miR-329-3p	AACACACCCAGCUAACCUUUUU	>81872|lcl|NODE_30146951_length_217_cov_9.589862:79-175	uguucauuggugguacuggaagagagguuuucugggucucuguuucuuugaugagaaugaAACACACCCAGCUAACCUUUUUuucaguaucagaucc	..........(((((((((((((((((((..((((((...((((((.((......)).)))))).))))))..))))))))))))))))))).....	-42.3	1	K1-BB
rno-miR-329-3p	AACACACCCAGCUAACCUUUUU	>e44c9|gi|342601312|gb|AFTD01047620.1|:11469-11565_Cricetulus_griseus_scaffold913_7_whole_genome_shotgun_sequence	uguucauuggugguacuggaagagagguuuucugggucucuguuucuuugaugagaaugaAACACACCCAGCUAACCUUUUUuucaguaucagaucc	..........(((((((((((((((((((..((((((...((((((.((......)).)))))).))))))..))))))))))))))))))).....	-42.3	1	AFTD
mmu-miR-328-5p	GGGGGGCAGGAGGGGCUCAGGG	>18ad8|gi|521863469|gb|AMDS01070125.1|:c10353-10257_Cricetulus_griseus_scaffold1237_24_whole_genome_shotgun_sequence	cugucucggagccuggagcgGGGGGGCAGGAGGGGCUCAGGGagaaagugucuacagccccuggcccucucugcccuuccguccccugacuccaaau	.......((((...((.(((((((((((((.(((((.((((((((.....))).....)))))))))).))))))))))))).))....))))....	-51.4	11	AMDS
mmu-miR-328-5p	GGGGGGCAGGAGGGGCUCAGGG	>641e0|gi|529984358|gb|APMK01089955.1|:11435-11531_Cricetulus_griseus_strain_17A/GY_chromosome_3_chr3_contig_15613_whole_genome_shotgun_sequence	cugucucggagccuggagcgGGGGGGCAGGAGGGGCUCAGGGagaaagugucuacagccccuggcccucucugcccuuccguccccugacuccaaau	.......((((...((.(((((((((((((.(((((.((((((((.....))).....)))))))))).))))))))))))).))....))))....	-51.4	11	APMK
mmu-miR-328-5p	GGGGGGCAGGAGGGGCUCAGGG	>aedc7|lcl|NODE_4073999_length_419_cov_11.589499:c207-111	cugucucggagccuggagcgGGGGGGCAGGAGGGGCUCAGGGagaaagugucuacagccccuggcccucucugcccuuccguccccugacuccaaau	.......((((...((.(((((((((((((.(((((.((((((((.....))).....)))))))))).))))))))))))).))....))))....	-51.4	11	K1-BB
mmu-miR-328-5p	GGGGGGCAGGAGGGGCUCAGGG	>f517d|gi|342618369|gb|AFTD01030563.1|:c18104-18008_Cricetulus_griseus_scaffold570_15_whole_genome_shotgun_sequence	cugucucggagccuggagcgGGGGGGCAGGAGGGGCUCAGGGagaaagugucuacagccccuggcccucucugcccuuccguccccugacuccaaau	.......((((...((.(((((((((((((.(((((.((((((((.....))).....)))))))))).))))))))))))).))....))))....	-51.4	11	AFTD
rno-miR-331-5p	GGUCUUGUUUGGGUUUGUU	>2f8df|gi|529820395|gb|APMK01169723.1|:c33683-33588_Cricetulus_griseus_strain_17A/GY_chromosome_6_chr6_contig_6779_whole_genome_shotgun_sequence	uucauuGGUCUUGUUUGGGUUUGUUuauuuuagcgauaaaggucuuaaauagcucauauagcccaggcuagccuuguauuugcuaucuugccaugg	..((..((.((.(((((((((((.....(((((.(((....)))))))).....))...))))))))).)))).)).....((......)).....	-18.1	0	APMK
rno-miR-331-5p	GGUCUUGUUUGGGUUUGUU	>7f3fa|lcl|NODE_6617698_length_1400_cov_9.634286:c951-856	uucauuGGUCUUGUUUGGGUUUGUUuauuuuagcgauaaaggucuuaaauagcucauauagcccaggcuagccuuguauuugcuaucuugccaugg	..((..((.((.(((((((((((.....(((((.(((....)))))))).....))...))))))))).)))).)).....((......)).....	-18.1	0	K1-BB
rno-miR-331-5p	GGUCUUGUUUGGGUUUGUU	>9ea2f|gi|521795909|gb|AMDS01098240.1|:33879-33974_Cricetulus_griseus_scaffold1899_8_whole_genome_shotgun_sequence	uucauuGGUCUUGUUUGGGUUUGUUuauuuuagcgauaaaggucuuaaauagcucauauagcccaggcuagccuuguauuugcuaucuugccaugg	..((..((.((.(((((((((((.....(((((.(((....)))))))).....))...))))))))).)))).)).....((......)).....	-18.1	0	AMDS
rno-miR-331-5p	GGUCUUGUUUGGGUUUGUU	>bdf8d|gi|342624800|gb|AFTD01024132.1|:c70001-69906_Cricetulus_griseus_scaffold362_61_whole_genome_shotgun_sequence	uucauuGGUCUUGUUUGGGUUUGUUuauuuuagcgauaaaggucuuaaauagcucauauagcccaggcuagccuuguauuugcuaucuugccaugg	..((..((.((.(((((((((((.....(((((.(((....)))))))).....))...))))))))).)))).)).....((......)).....	-18.1	0	AFTD
rno-miR-335	UCAAGAGCAAUAACGAAAAAUGU	>0ee1f|gi|529725623|gb|APMK01215153.1|:c1338-1241_Cricetulus_griseus_strain_17A/GY_chromosome_1_chr1_contig_13553_whole_genome_shotgun_sequence	ucuuuugggcgggggUCAAGAGCAAUAACGAAAAAUGUuuguuuuucguaaaccguuuuucauuauugcuccugaccuccucucauuugcuauacaca	.....((((.((((((((.(((((((((.((((((((...((((.....)))))))))))).))))))))).)))))))).)))).............	-39.2	0	APMK
rno-miR-335	UCAAGAGCAAUAACGAAAAAUGU	>a6d16|gi|342608681|gb|AFTD01040251.1|:3137-3234_Cricetulus_griseus_scaffold685_122_whole_genome_shotgun_sequence	ucuuuugggcgggggUCAAGAGCAAUAACGAAAAAUGUuuguuuuucguaaaccguuuuucauuauugcuccugaccuccucucauuugcuauacaca	.....((((.((((((((.(((((((((.((((((((...((((.....)))))))))))).))))))))).)))))))).)))).............	-39.2	0	AFTD
rno-miR-335	UCAAGAGCAAUAACGAAAAAUGU	>ae6b9|lcl|NODE_7038202_length_1178_cov_4.842105:209-306	ucuuuugggcgggggUCAAGAGCAAUAACGAAAAAUGUuuguuuuucguaaaccguuuuucauuauugcuccugaccuccucucauuugcuauacaca	.....((((.((((((((.(((((((((.((((((((...((((.....)))))))))))).))))))))).)))))))).)))).............	-39.2	0	K1-BB
rno-miR-335	UCAAGAGCAAUAACGAAAAAUGU	>ba752|gi|521800500|gb|AMDS01096033.1|:80969-81066_Cricetulus_griseus_scaffold1805_57_whole_genome_shotgun_sequence	ucuuuugggcgggggUCAAGAGCAAUAACGAAAAAUGUuuguuuuucguaaaccguuuuucauuauugcuccugaccuccucucauuugcuauacaca	.....((((.((((((((.(((((((((.((((((((...((((.....)))))))))))).))))))))).)))))))).)))).............	-39.2	0	AMDS
rno-miR-341	UCGGUCGAUCGGUCGGUCGGU	>13e1d|gi|521653299|gb|AMDS01156031.1|:c1103-1008_Cricetulus_griseus_scaffold13949_4_whole_genome_shotgun_sequence	uaagugaugaugucaguuggccggacggccgaucgcucggucugucaguaccuuggUCGGUCGAUCGGUCGGUCGGUcagucggcuuccuguccuc	..((.(((((.(((.((((((((..((((((((((.((((((............)))))).))))))))))..)))))))).))).))..))))).	-39	0	AMDS
rno-miR-341	UCGGUCGAUCGGUCGGUCGGU	>578bd|lcl|NODE_9184573_length_567_cov_7.088183:c171-76	uaagugaugaugucaguuggccggacggccgaucgcucggucugucaguaccuuggUCGGUCGAUCGGUCGGUCGGUcagucggcuuccuguccuc	..((.(((((.(((.((((((((..((((((((((.((((((............)))))).))))))))))..)))))))).))).))..))))).	-39	0	K1-BB
rno-miR-341	UCGGUCGAUCGGUCGGUCGGU	>71607|gi|342574134|gb|AFTD01062095.1|:1181-1276_Cricetulus_griseus_scaffold1373_60_whole_genome_shotgun_sequence	uaagugaugaugucaguuggccggacggccgaucgcucggucugucaguaccuuggUCGGUCGAUCGGUCGGUCGGUcagucggcuuccuguccuc	..((.(((((.(((.((((((((..((((((((((.((((((............)))))).))))))))))..)))))))).))).))..))))).	-39	0	AFTD
rno-miR-341	UCGGUCGAUCGGUCGGUCGGU	>c8244|gi|530075855|gb|APMK01046916.1|:c807-712_Cricetulus_griseus_strain_17A/GY_chromosome_5_chr5_contig_27031_whole_genome_shotgun_sequence	uaagugaugaugucaguuggccggacggccgaucgcucggucugucaguaccuuggUCGGUCGAUCGGUCGGUCGGUcagucggcuuccuguccuc	..((.(((((.(((.((((((((..((((((((((.((((((............)))))).))))))))))..)))))))).))).))..))))).	-39	0	APMK
rno-miR-344a-5p	UCAGGCUCCUGGCUAGAUUCCAGG	>a2a16|gi|529748156|gb|APMK01203896.1|:c916-819_Cricetulus_griseus_strain_17A/GY_chromosome_3_chr3_contig_23775_whole_genome_shotgun_sequence	uuguagcugaggcuuuuaucagUCAGGCUCCUGGCUAGAUUCCAGGuaccagcuggaaccugaucuagccaaagccugacuauaagcggcuaaagaaa	...((((((.....(((((.(((((((((..(((((((((..(((((.((....)).)))))))))))))).))))))))))))))))))))......	-46	0	APMK
rno-miR-344a-5p	UCAGGCUCCUGGCUAGAUUCCAGG	>da163|lcl|NODE_496720_length_326_cov_5.944785:c204-107	uuguagcugaggcuuuuaucagUCAGGCUCCUGGCUAGAUUCCAGGuacccgcuggaaccugaucuagccaaagccugacuauaagcggcuaaagaaa	...((((((.....(((((.(((((((((..(((((((((..(((((.((....)).)))))))))))))).))))))))))))))))))))......	-45.3	0	K1-BB
rno-miR-344a-5p	UCAGGCUCCUGGCUAGAUUCCAGG	>e8fd8|gi|342563783|gb|AFTD01071669.1|:20553-20650_Cricetulus_griseus_scaffold1660_1_whole_genome_shotgun_sequence	uuguagcugaggcuuuuaucagUCAGGCUCCUGGCUAGAUUCCAGGuaccagcuggaaccugaucuagccaaagccugacuauaagcggcuaaagaaa	...((((((.....(((((.(((((((((..(((((((((..(((((.((....)).)))))))))))))).))))))))))))))))))))......	-46	0	AFTD
rno-miR-344a-5p	UCAGGCUCCUGGCUAGAUUCCAGG	>f95b1|gi|521921031|gb|AMDS01031546.1|:c138181-138084_Cricetulus_griseus_scaffold676_2_whole_genome_shotgun_sequence	uuguagcugaggcuuuuaucagUCAGGCUCCUGGCUAGAUUCCAGGuaccagcuggaaccugaucuagccaaagccugacuauaagcggcuaaagaaa	...((((((.....(((((.(((((((((..(((((((((..(((((.((....)).)))))))))))))).))))))))))))))))))))......	-46	0	AMDS
mmu-miR-346-3p	AGGCAGGGGCUGGGCCUGCAGC	>17d49|gi|530169200|gb|APMK01000100.1|:14557-14654_Cricetulus_griseus_strain_17A/GY_chromosome_1_chr1_contig_40409_whole_genome_shotgun_sequence	ucuguguugggcgucugucugcccgagugccugccucucugcugcucugaaggAGGCAGGGGCUGGGCCUGCAGCugccugggcagagcugcuccugc	(((((..((((((.((((..((((.(((.((((((((.((..........)))))))))).)))))))..)))).)))))).)))))...........	-49.6	0	APMK
mmu-miR-346-3p	AGGCAGGGGCUGGGCCUGCAGC	>4ef4f|lcl|NODE_9538538_length_111_cov_1.000000:1-58	gcugcucugaaggAGGCAGGGGCUGGGCCUGCAGCugccugggcagagcugcucgcgc	((.((((((....((((((..((.......))..))))))...)))))).))......	-26.6	0	K1-BB
mmu-miR-346-3p	AGGCAGGGGCUGGGCCUGCAGC	>6ec3e|gi|521825994|gb|AMDS01088880.1|:c22650-22553_Cricetulus_griseus_scaffold1511_46_whole_genome_shotgun_sequence	ucuguguugggcgucugucugcccgagugccugccucucugcugcucugaaggAGGCAGGGGCUGGGCCUGCAGCugccugggcagagcugcuccugc	(((((..((((((.((((..((((.(((.((((((((.((..........)))))))))).)))))))..)))).)))))).)))))...........	-49.6	0	AMDS
mmu-miR-346-3p	AGGCAGGGGCUGGGCCUGCAGC	>82395|gi|342592051|gb|AFTD01055869.1|:65630-65727_Cricetulus_griseus_scaffold945_133_whole_genome_shotgun_sequence	ucuguguugggcgucugucugcccgagugccugccucucugcugcucugaaggAGGCAGGGGCUGGGCCUGCAGCugccugggcagagcugcuccugc	(((((..((((((.((((..((((.(((.((((((((.((..........)))))))))).)))))))..)))).)))))).)))))...........	-49.6	0	AFTD
mmu-miR-346-5p	UGUCUGCCCGAGUGCCUGCCUCU	>65536|gi|521825994|gb|AMDS01088880.1|:c22650-22553_Cricetulus_griseus_scaffold1511_46_whole_genome_shotgun_sequence	ucuguguugggcgucUGUCUGCCCGAGUGCCUGCCUCUcugcugcucugaaggaggcaggggcugggccugcagcugccugggcagagcugcuccugc	(((((..((((((.((((..((((.(((.((((((((.((..........)))))))))).)))))))..)))).)))))).)))))...........	-49.6	0	AMDS
mmu-miR-346-5p	UGUCUGCCCGAGUGCCUGCCUCU	>843db|gi|530169200|gb|APMK01000100.1|:14557-14654_Cricetulus_griseus_strain_17A/GY_chromosome_1_chr1_contig_40409_whole_genome_shotgun_sequence	ucuguguugggcgucUGUCUGCCCGAGUGCCUGCCUCUcugcugcucugaaggaggcaggggcugggccugcagcugccugggcagagcugcuccugc	(((((..((((((.((((..((((.(((.((((((((.((..........)))))))))).)))))))..)))).)))))).)))))...........	-49.6	0	APMK
mmu-miR-346-5p	UGUCUGCCCGAGUGCCUGCCUCU	>d1087|gi|342592051|gb|AFTD01055869.1|:65630-65727_Cricetulus_griseus_scaffold945_133_whole_genome_shotgun_sequence	ucuguguugggcgucUGUCUGCCCGAGUGCCUGCCUCUcugcugcucugaaggaggcaggggcugggccugcagcugccugggcagagcugcuccugc	(((((..((((((.((((..((((.(((.((((((((.((..........)))))))))).)))))))..)))).)))))).)))))...........	-49.6	0	AFTD
rno-miR-135b-3p	AUGUAGGGCUAAAAGCCAUGGG	>33f19|gi|342642446|gb|AFTD01006487.1|:c20880-20784_Cricetulus_griseus_scaffold133_32_whole_genome_shotgun_sequence	cgcucugcuguggccuauggcuuuucauuccuaugugauugcuguuccgaacucAUGUAGGGCUAAAAGCCAUGGGcuacagugaggggcaagcucc	.((((((((((((((((((((((((...(((((((((((((......)))..))))))))))..)))))))))))))))))))..))))).......	-48.3	0	AFTD
rno-miR-135b-3p	AUGUAGGGCUAAAAGCCAUGGG	>53289|gi|521866409|gb|AMDS01068634.1|:1114-1210_Cricetulus_griseus_scaffold1262_10_whole_genome_shotgun_sequence	cgcucugcuguggccuauggcuuuucauuccuaugugauugcuguuccgaacucAUGUAGGGCUAAAAGCCAUGGGcuacagugaggggcaagcucc	.((((((((((((((((((((((((...(((((((((((((......)))..))))))))))..)))))))))))))))))))..))))).......	-48.3	0	AMDS
rno-miR-135b-3p	AUGUAGGGCUAAAAGCCAUGGG	>6e55c|lcl|NODE_2744999_length_1516_cov_8.992744:311-407	cgcucugcuguggccuauggcuuuucauuccuaugugauugcuguuccgaacucAUGUAGGGCUAAAAGCCAUGGGcuacagugaggggcaagcucc	.((((((((((((((((((((((((...(((((((((((((......)))..))))))))))..)))))))))))))))))))..))))).......	-48.3	0	K1-BB
rno-miR-135b-3p	AUGUAGGGCUAAAAGCCAUGGG	>fc610|gi|530167691|gb|APMK01000852.1|:c15129-15033_Cricetulus_griseus_strain_17A/GY_chromosome_5_chr5_contig_752_whole_genome_shotgun_sequence	cgcucugcuguggccuauggcuuuucauuccuaugugauugcuguuccgaacucAUGUAGGGCUAAAAGCCAUGGGcuacagugaggggcaagcucc	.((((((((((((((((((((((((...(((((((((((((......)))..))))))))))..)))))))))))))))))))..))))).......	-48.3	0	APMK
rno-miR-135b-5p	UAUGGCUUUUCAUUCCUAUGUGA	>1908b|gi|521866409|gb|AMDS01068634.1|:1114-1210_Cricetulus_griseus_scaffold1262_10_whole_genome_shotgun_sequence	cgcucugcuguggccUAUGGCUUUUCAUUCCUAUGUGAuugcuguuccgaacucauguagggcuaaaagccaugggcuacagugaggggcaagcucc	.((((((((((((((((((((((((...(((((((((((((......)))..))))))))))..)))))))))))))))))))..))))).......	-48.3	0	AMDS
rno-miR-135b-5p	UAUGGCUUUUCAUUCCUAUGUGA	>5fb20|gi|342642446|gb|AFTD01006487.1|:c20880-20784_Cricetulus_griseus_scaffold133_32_whole_genome_shotgun_sequence	cgcucugcuguggccUAUGGCUUUUCAUUCCUAUGUGAuugcuguuccgaacucauguagggcuaaaagccaugggcuacagugaggggcaagcucc	.((((((((((((((((((((((((...(((((((((((((......)))..))))))))))..)))))))))))))))))))..))))).......	-48.3	0	AFTD
rno-miR-135b-5p	UAUGGCUUUUCAUUCCUAUGUGA	>c0005|lcl|NODE_2744999_length_1516_cov_8.992744:311-407	cgcucugcuguggccUAUGGCUUUUCAUUCCUAUGUGAuugcuguuccgaacucauguagggcuaaaagccaugggcuacagugaggggcaagcucc	.((((((((((((((((((((((((...(((((((((((((......)))..))))))))))..)))))))))))))))))))..))))).......	-48.3	0	K1-BB
rno-miR-135b-5p	UAUGGCUUUUCAUUCCUAUGUGA	>ed277|gi|530167691|gb|APMK01000852.1|:c15129-15033_Cricetulus_griseus_strain_17A/GY_chromosome_5_chr5_contig_752_whole_genome_shotgun_sequence	cgcucugcuguggccUAUGGCUUUUCAUUCCUAUGUGAuugcuguuccgaacucauguagggcuaaaagccaugggcuacagugaggggcaagcucc	.((((((((((((((((((((((((...(((((((((((((......)))..))))))))))..)))))))))))))))))))..))))).......	-48.3	0	APMK
hsa-miR-200c-5p	CGUCUUACCCAGCAGUGUUUGG	>05666|gi|342600489|gb|AFTD01048443.1|:22460-22527_Cricetulus_griseus_scaffold731_177_whole_genome_shotgun_sequence	cccuCGUCUUACCCAGCAGUGUUUGGgugcugguugggagucucuaauacugccggguaaugauggag	...(((((((((((.((((((((.(((.(((.......)))))).)))))))).)))))).)))))..	-29	2	AFTD
hsa-miR-200c-5p	CGUCUUACCCAGCAGUGUUUGG	>30990|gi|521541233|gb|AMDS01206377.1|:c11131-11064_Cricetulus_griseus_scaffold133_32_whole_genome_shotgun_sequence	cccuCGUCUUACCCAGCAGUGUUUGGgugcugguugggagucucuaauacugccggguaaugauggag	...(((((((((((.((((((((.(((.(((.......)))))).)))))))).)))))).)))))..	-29	2	AMDS
hsa-miR-200c-5p	CGUCUUACCCAGCAGUGUUUGG	>59170|lcl|NODE_21284188_length_349_cov_8.106017:c221-154	cccuCGUCUUACCCAGCAGUGUUUGGgugcugguugggagucucuaauacugccggguaaugauggag	...(((((((((((.((((((((.(((.(((.......)))))).)))))))).)))))).)))))..	-29	2	K1-BB
hsa-miR-200c-5p	CGUCUUACCCAGCAGUGUUUGG	>b931f|gi|529958922|gb|APMK01101339.1|:6237-6304_Cricetulus_griseus_strain_17A/GY_chromosome_8_chr8_contig_6881_whole_genome_shotgun_sequence	cccuCGUCUUACCCAGCAGUGUUUGGgugcugguugggagucucuaauacugccggguaaugauggag	...(((((((((((.((((((((.(((.(((.......)))))).)))))))).)))))).)))))..	-29	2	APMK
mmu-miR-1a-2-5p	ACAUACUUCUUUAUGUACCCAUA	>05c10|gi|342533116|gb|AFTD01101859.1|:c10704-10633_Cricetulus_griseus_scaffold2592_54_whole_genome_shotgun_sequence	ucagagcACAUACUUCUUUAUGUACCCAUAugaacauacacugcuauggaauguaaagaaguacguauuuug	.(((((.((.(((((((((((((..(((((..............))))).))))))))))))).)).)))))	-18.5	0	AFTD
mmu-miR-1a-2-5p	ACAUACUUCUUUAUGUACCCAUA	>48c9b|lcl|NODE_4618791_length_991_cov_3.594349:c374-303	ucagagcACAUACUUCUUUAUGUACCCAUAugaacauacacugcuauggaauguaaagaaguacguauuuug	.(((((.((.(((((((((((((..(((((..............))))).))))))))))))).)).)))))	-18.5	0	K1-BB
mmu-miR-1a-2-5p	ACAUACUUCUUUAUGUACCCAUA	>4ab75|gi|530128314|gb|APMK01020406.1|:c16123-16052_Cricetulus_griseus_strain_17A/GY_chromosome_2_chr2_contig_24928_whole_genome_shotgun_sequence	ucagagcACAUACUUCUUUAUGUACCCAUAugaacauacacugcuauggaauguaaagaaguacguauuuug	.(((((.((.(((((((((((((..(((((..............))))).))))))))))))).)).)))))	-18.5	0	APMK
mmu-miR-1a-2-5p	ACAUACUUCUUUAUGUACCCAUA	>c7b74|gi|521750434|gb|AMDS01115704.1|:c21009-20938_Cricetulus_griseus_scaffold2552_15_whole_genome_shotgun_sequence	ucagagcACAUACUUCUUUAUGUACCCAUAugaacauacacugcuauggaauguaaagaaguacguauuuug	.(((((.((.(((((((((((((..(((((..............))))).))))))))))))).)).)))))	-18.5	0	AMDS
mmu-miR-218-1-3p	AAACAUGGUUCCGUCAAGCACC	>1f1d3|gi|529978048|gb|APMK01092465.1|:c3114-3005_Cricetulus_griseus_strain_17A/GY_chromosome_1_chr1_contig_50590_whole_genome_shotgun_sequence	gugauaauguagcgagauuuucuguugugcuugaucuaaccaugugguugcgagguaugaguaAAACAUGGUUCCGUCAAGCACCauggaacgucacgcagcuuucuaca	(((..((.((.(((.(((.((((((.(((((((((..((((((((..((((.........)))).))))))))..))))))))).)))))).))).))).))))..))).	-39.4	2	APMK
mmu-miR-218-1-3p	AAACAUGGUUCCGUCAAGCACC	>57549|gi|521539292|gb|AMDS01207344.1|:4866-4975_Cricetulus_griseus_scaffold117_92_whole_genome_shotgun_sequence	gugauaauguagcgagauuuucuguugugcuugaucuaaccaugugguugcgagguaugaguaAAACAUGGUUCCGUCAAGCACCauggaacgucacgcagcuuucuaca	(((..((.((.(((.(((.((((((.(((((((((..((((((((..((((.........)))).))))))))..))))))))).)))))).))).))).))))..))).	-39.4	2	AMDS
mmu-miR-218-1-3p	AAACAUGGUUCCGUCAAGCACC	>92630|gi|342480647|gb|AFTD01153824.1|:c52792-52683_Cricetulus_griseus_scaffold9760_1_whole_genome_shotgun_sequence	gugauaauguagcgagauuuucuguugugcuugaucuaaccaugugguugcgagguaugaguaAAACAUGGUUCCGUCAAGCACCauggaacgucacgcagcuuucuaca	(((..((.((.(((.(((.((((((.(((((((((..((((((((..((((.........)))).))))))))..))))))))).)))))).))).))).))))..))).	-39.4	2	AFTD
mmu-miR-218-1-3p	AAACAUGGUUCCGUCAAGCACC	>c14d2|lcl|NODE_19847_length_1302_cov_7.649002:c667-558	gugauaauguagcgagauuuucuguugugcuugaucuaaccaugugguugcgagguaugaguaAAACAUGGUUCCGUCAAGCACCauggaacgucacgcagcuuucuaca	(((..((.((.(((.(((.((((((.(((((((((..((((((((..((((.........)))).))))))))..))))))))).)))))).))).))).))))..))).	-39.4	2	K1-BB
mmu-miR-216a-3p	CACAGUGGUCUCUGGGAUUAUG	>0dad1|gi|342552418|gb|AFTD01083034.1|:2783-2854_Cricetulus_griseus_scaffold2036_11_whole_genome_shotgun_sequence	uuggcuuaaucucagcuggcaacugugagaugucccuaucaucccuCACAGUGGUCUCUGGGAUUAUGcuaa	(((((.(((((((((..(((.(((((((((((.......))))..))))))).))).))))))))).)))))	-31.9	1	AFTD
mmu-miR-216a-3p	CACAGUGGUCUCUGGGAUUAUG	>264e1|lcl|NODE_24656837_length_106_cov_11.924528:6-77	uuggcuuaaucucagcuggcaacugugagaugucccuaucaucccuCACAGUGGUCUCUGGGAUUAUGcuaa	(((((.(((((((((..(((.(((((((((((.......))))..))))))).))).))))))))).)))))	-31.9	1	K1-BB
mmu-miR-216a-3p	CACAGUGGUCUCUGGGAUUAUG	>36d3d|gi|521904759|gb|AMDS01047818.1|:c21374-21303_Cricetulus_griseus_scaffold884_41_whole_genome_shotgun_sequence	uuggcuuaaucucagcuggcaacugugagaugucccuaucaucccuCACAGUGGUCUCUGGGAUUAUGcuaa	(((((.(((((((((..(((.(((((((((((.......))))..))))))).))).))))))))).)))))	-31.9	1	AMDS
mmu-miR-216a-3p	CACAGUGGUCUCUGGGAUUAUG	>a9784|gi|529696364|gb|APMK01229357.1|:304-375_Cricetulus_griseus_strain_17A/GY_chromosome_1_chr1_contig_50996_whole_genome_shotgun_sequence	uuggcuuaaucucagcuggcaacugugagaugucccuaucaucccuCACAGUGGUCUCUGGGAUUAUGcuaa	(((((.(((((((((..(((.(((((((((((.......))))..))))))).))).))))))))).)))))	-31.9	1	APMK
mmu-miR-107-5p	AGCUUCUUUACAGUGUUGCCUUG	>41ad3|gi|529518969|gb|APMK01310302.1|:c15036-14950_Cricetulus_griseus_strain_17A/GY_chromosome_3_chr3_contig_22832_whole_genome_shotgun_sequence	uucucucugcuuucAGCUUCUUUACAGUGUUGCCUUGuggcauggaauucaagcagcauuguacagggcuaucaaagcacugagagc	..(((((((((((.((((.((.(((((((((((.(((............)))))))))))))).))))))...))))))..))))).	-32.8	30	APMK
mmu-miR-107-5p	AGCUUCUUUACAGUGUUGCCUUG	>7f0c2|gi|521874307|gb|AMDS01064728.1|:5716-5802_Cricetulus_griseus_scaffold1150_134_whole_genome_shotgun_sequence	uucucucugcuuucAGCUUCUUUACAGUGUUGCCUUGuggcauggaauucaagcagcauuguacagggcuaucaaagcacugagagc	..(((((((((((.((((.((.(((((((((((.(((............)))))))))))))).))))))...))))))..))))).	-32.8	30	AMDS
mmu-miR-107-5p	AGCUUCUUUACAGUGUUGCCUUG	>91f22|gi|342591583|gb|AFTD01056099.1|:c15213-15127_Cricetulus_griseus_scaffold1117_8_whole_genome_shotgun_sequence	uucucucugcuuucAGCUUCUUUACAGUGUUGCCUUGuggcauggaauucaagcagcauuguacagggcuaucaaagcacugagagc	..(((((((((((.((((.((.(((((((((((.(((............)))))))))))))).))))))...))))))..))))).	-32.8	30	AFTD
mmu-miR-211-5p	UUCCCUUUGUCAUCCUUUGCCU	>08fec|gi|342595979|gb|AFTD01052953.1|:10238-10343_Cricetulus_griseus_scaffold1033_25_whole_genome_shotgun_sequence	cuaccuagaccagugacuugugggcUUCCCUUUGUCAUCCUUUGCCUaggccucugaguggggcaaggacagcaaaggggggcucaguggucaccucuacugcaga	.....((((...((((((..(((((((((((((((..(((((.((((..((......)).)))))))))..)))))))))))))))..)))))).)))).......	-48.7	83	AFTD
mmu-miR-211-5p	UUCCCUUUGUCAUCCUUUGCCU	>34636|gi|529982091|gb|APMK01090750.1|:c5608-5503_Cricetulus_griseus_strain_17A/GY_chromosome_3_chr3_contig_20497_whole_genome_shotgun_sequence	cuaccuagaccagugacuugugggcUUCCCUUUGUCAUCCUUUGCCUaggccucugaguggggcaaggacagcaaaggggggcucaguggucaccucuacugcaga	.....((((...((((((..(((((((((((((((..(((((.((((..((......)).)))))))))..)))))))))))))))..)))))).)))).......	-48.7	83	APMK
mmu-miR-211-5p	UUCCCUUUGUCAUCCUUUGCCU	>68f90|lcl|NODE_15867347_length_2084_cov_7.569098:c1346-1241	cuaccuagaccagugacuugugggcUUCCCUUUGUCAUCCUUUGCCUaggccucugaguggggcaaggacagcaaaggggggcucaguggucaccucuacugcaga	.....((((...((((((..(((((((((((((((..(((((.((((..((......)).)))))))))..)))))))))))))))..)))))).)))).......	-48.7	83	K1-BB
mmu-miR-211-5p	UUCCCUUUGUCAUCCUUUGCCU	>e825e|gi|521687152|gb|AMDS01138843.1|:25822-25927_Cricetulus_griseus_scaffold4661_13_whole_genome_shotgun_sequence	cuaccuagaccagugacuugugggcUUCCCUUUGUCAUCCUUUGCCUaggccucugaguggggcaaggacagcaaaggggggcucaguggucaccucuacugcaga	.....((((...((((((..(((((((((((((((..(((((.((((..((......)).)))))))))..)))))))))))))))..)))))).)))).......	-48.7	83	AMDS
mmu-miR-211-3p	GCAAGGACAGCAAAGGGGGGC	>1696c|lcl|NODE_15867347_length_2084_cov_7.569098:c1346-1241	cuaccuagaccagugacuugugggcuucccuuugucauccuuugccuaggccucugagugggGCAAGGACAGCAAAGGGGGGCucaguggucaccucuacugcaga	.....((((...((((((..(((((((((((((((..(((((.((((..((......)).)))))))))..)))))))))))))))..)))))).)))).......	-48.7	0	K1-BB
mmu-miR-211-3p	GCAAGGACAGCAAAGGGGGGC	>221bf|gi|529982091|gb|APMK01090750.1|:c5608-5503_Cricetulus_griseus_strain_17A/GY_chromosome_3_chr3_contig_20497_whole_genome_shotgun_sequence	cuaccuagaccagugacuugugggcuucccuuugucauccuuugccuaggccucugagugggGCAAGGACAGCAAAGGGGGGCucaguggucaccucuacugcaga	.....((((...((((((..(((((((((((((((..(((((.((((..((......)).)))))))))..)))))))))))))))..)))))).)))).......	-48.7	0	APMK
mmu-miR-211-3p	GCAAGGACAGCAAAGGGGGGC	>d4d49|gi|521687152|gb|AMDS01138843.1|:25822-25927_Cricetulus_griseus_scaffold4661_13_whole_genome_shotgun_sequence	cuaccuagaccagugacuugugggcuucccuuugucauccuuugccuaggccucugagugggGCAAGGACAGCAAAGGGGGGCucaguggucaccucuacugcaga	.....((((...((((((..(((((((((((((((..(((((.((((..((......)).)))))))))..)))))))))))))))..)))))).)))).......	-48.7	0	AMDS
mmu-miR-211-3p	GCAAGGACAGCAAAGGGGGGC	>f694c|gi|342595979|gb|AFTD01052953.1|:10238-10343_Cricetulus_griseus_scaffold1033_25_whole_genome_shotgun_sequence	cuaccuagaccagugacuugugggcuucccuuugucauccuuugccuaggccucugagugggGCAAGGACAGCAAAGGGGGGCucaguggucaccucuacugcaga	.....((((...((((((..(((((((((((((((..(((((.((((..((......)).)))))))))..)))))))))))))))..)))))).)))).......	-48.7	0	AFTD
mmu-miR-135a-2-3p	UGUAGGGAUGGAAGCCAUGAA	>34249|gi|529521256|gb|APMK01309301.1|:37427-37526_Cricetulus_griseus_strain_17A/GY_chromosome_1_chr1_contig_50742_whole_genome_shotgun_sequence	agagaaauucacucuagugcuuuauggcuuuuuauuccuaugugaucguaauaaagucucaUGUAGGGAUGGAAGCCAUGAAauacauugugaaaauuca	...(((.(((((....(((.((((((((((((.((((((((((((.............)))))))))))))))))))))))).)))...)))))..))).	-33.7	0	APMK
mmu-miR-135a-2-3p	UGUAGGGAUGGAAGCCAUGAA	>8e9da|gi|521918066|gb|AMDS01034511.1|:c56098-55999_Cricetulus_griseus_scaffold644_43_whole_genome_shotgun_sequence	agagaaauucacucuagugcuuuauggcuuuuuauuccuaugugaucguaauaaagucucaUGUAGGGAUGGAAGCCAUGAAauacauugugaaaauuca	...(((.(((((....(((.((((((((((((.((((((((((((.............)))))))))))))))))))))))).)))...)))))..))).	-33.7	0	AMDS
mmu-miR-135a-2-3p	UGUAGGGAUGGAAGCCAUGAA	>95939|gi|342563952|gb|AFTD01071500.1|:201451-201550_Cricetulus_griseus_scaffold1616_4_whole_genome_shotgun_sequence	agagaaauucacucuagugcuuuauggcuuuuuauuccuaugugaucguaauaaagucucaUGUAGGGAUGGAAGCCAUGAAauacauugugaaaauuca	...(((.(((((....(((.((((((((((((.((((((((((((.............)))))))))))))))))))))))).)))...)))))..))).	-33.7	0	AFTD
mmu-miR-135a-2-3p	UGUAGGGAUGGAAGCCAUGAA	>a4564|lcl|NODE_18846796_length_656_cov_8.355183:504-603	agagaaauucacucuagugcuuuauggcuuuuuauuccuaugugaucguaauaaagucucaUGUAGGGAUGGAAGCCAUGAAauacauugugaaaauuca	...(((.(((((....(((.((((((((((((.((((((((((((.............)))))))))))))))))))))))).)))...)))))..))).	-33.7	0	K1-BB
hsa-miR-302a-5p	ACUUAAACGUGGAUGUACUUGCU	>969a4|gi|521664348|gb|AMDS01150367.1|:c7856-7788_Cricetulus_griseus_scaffold6960_28_whole_genome_shotgun_sequence	ccauuACUUAAACGUGGAUGUACUUGCUuugggauuaagaaaguaagugcucccauguuuuggugaugg	((((((((.((((((((..(((((((((((.........)))))))))))..)))))))).))))))))	-34.3	0	AMDS
hsa-miR-302a-5p	ACUUAAACGUGGAUGUACUUGCU	>bef9a|lcl|NODE_215536_length_849_cov_3.772674:570-638	ccauuACUUAAACGUGGAUGUACUUGCUuugggauuaagaaaguaagugcucccauguuuuggugaugg	((((((((.((((((((..(((((((((((.........)))))))))))..)))))))).))))))))	-34.3	0	K1-BB
hsa-miR-302a-5p	ACUUAAACGUGGAUGUACUUGCU	>e1178|gi|342517278|gb|AFTD01117386.1|:c7409-7341_Cricetulus_griseus_scaffold3615_40_whole_genome_shotgun_sequence	ccauuACUUAAACGUGGAUGUACUUGCUuugggauuaagaaaguaagugcucccauguuuuggugaugg	((((((((.((((((((..(((((((((((.........)))))))))))..)))))))).))))))))	-34.3	0	AFTD
hsa-miR-302a-5p	ACUUAAACGUGGAUGUACUUGCU	>ff39b|gi|529983244|gb|APMK01090281.1|:c9566-9498_Cricetulus_griseus_strain_17A/GY_chromosome_1_chr1_contig_53000_whole_genome_shotgun_sequence	ccauuACUUAAACGUGGAUGUACUUGCUuugggauuaagaaaguaagugcucccauguuuuggugaugg	((((((((.((((((((..(((((((((((.........)))))))))))..)))))))).))))))))	-34.3	0	APMK
hsa-miR-26a-2-3p	CCUAUUCUUGAUUACUUGUUUC	>0b552|gi|529852689|gb|APMK01153754.1|:3612-3695_Cricetulus_griseus_strain_17A/GY_chromosome_1_chr1_contig_49751_whole_genome_shotgun_sequence	ggcuguggcuggauucaaguaauccaggauaggcuguuuccaugugugaggCCUAUUCUUGAUUACUUGUUUCuggaggcagcu	((((((..(((((..(((((((((.((((((((((..............)))))))))).)))))))))..)))))..))))))	-41.3	245	APMK
hsa-miR-26a-2-3p	CCUAUUCUUGAUUACUUGUUUC	>53fec|gi|521948780|gb|AMDS01003797.1|:c12205-12122_Cricetulus_griseus_scaffold297_4_whole_genome_shotgun_sequence	ggcuguggcuggauucaaguaauccaggauaggcuguuuccaugugugaggCCUAUUCUUGAUUACUUGUUUCuggaggcagcu	((((((..(((((..(((((((((.((((((((((..............)))))))))).)))))))))..)))))..))))))	-41.3	245	AMDS
hsa-miR-26a-2-3p	CCUAUUCUUGAUUACUUGUUUC	>85b87|gi|342571950|gb|AFTD01063502.1|:c42531-42448_Cricetulus_griseus_scaffold1397_46_whole_genome_shotgun_sequence	ggcuguggcuggauucaaguaauccaggauaggcuguuuccaugugugaggCCUAUUCUUGAUUACUUGUUUCuggaggcagcu	((((((..(((((..(((((((((.((((((((((..............)))))))))).)))))))))..)))))..))))))	-41.3	245	AFTD
hsa-miR-26a-2-3p	CCUAUUCUUGAUUACUUGUUUC	>e9792|lcl|NODE_32573251_length_1315_cov_14.088213:c372-289	ggcuguggcuggauucaaguaauccaggauaggcuguuuccaugugugaggCCUAUUCUUGAUUACUUGUUUCuggaggcagcu	((((((..(((((..(((((((((.((((((((((..............)))))))))).)))))))))..)))))..))))))	-41.3	245	K1-BB
hsa-miR-363-5p	CGGGUGGAUCACGAUGCAAUUU	>00865|lcl|NODE_17628377_length_377_cov_3.641910:78-152	uguuauCGGGUGGAUCACGAUGCAAUUUugguuaguaugauaggagaaaaauugcacgguauccaucuguaaacc	.(((..(((((((((..((.(((((((((..(((......)))....)))))))))))..)))))))))..))).	-25.5	0	K1-BB
hsa-miR-363-5p	CGGGUGGAUCACGAUGCAAUUU	>09e5c|gi|342562140|gb|AFTD01073312.1|:c15364-15290_Cricetulus_griseus_scaffold1588_153_whole_genome_shotgun_sequence	uguuauCGGGUGGAUCACGAUGCAAUUUugguuaguaugauaggagaaaaauugcacgguauccaucuguaaacc	.(((..(((((((((..((.(((((((((..(((......)))....)))))))))))..)))))))))..))).	-25.5	0	AFTD
hsa-miR-363-5p	CGGGUGGAUCACGAUGCAAUUU	>5903c|gi|529807703|gb|APMK01175604.1|:1248-1322_Cricetulus_griseus_strain_17A/GY_chromosome_X_chrX_contig_2805_whole_genome_shotgun_sequence	uguuauCGGGUGGAUCACGAUGCAAUUUugguuaguaugauaggagaaaaauugcacgguauccaucuguaaacc	.(((..(((((((((..((.(((((((((..(((......)))....)))))))))))..)))))))))..))).	-25.5	0	APMK
hsa-miR-363-5p	CGGGUGGAUCACGAUGCAAUUU	>fc407|gi|521756242|gb|AMDS01113578.1|:c17048-16974_Cricetulus_griseus_scaffold2338_40_whole_genome_shotgun_sequence	uguuauCGGGUGGAUCACGAUGCAAUUUugguuaguaugauaggagaaaaauugcacgguauccaucuguaaacc	.(((..(((((((((..((.(((((((((..(((......)))....)))))))))))..)))))))))..))).	-25.5	0	AMDS
hsa-miR-302c-3p	UAAGUGCUUCCAUGUUUCAGUGG	>2f764|gi|521664348|gb|AMDS01150367.1|:c8008-7941_Cricetulus_griseus_scaffold6960_28_whole_genome_shotgun_sequence	cuucugcuuuaacauggggauaccugcuguguuaaauuaaagUAAGUGCUUCCAUGUUUCAGUGGagg	((((((((..(((((((((.(((.((((............)))).))).)))))))))..))))))))	-23.8	0	AMDS
hsa-miR-302c-3p	UAAGUGCUUCCAUGUUUCAGUGG	>8080b|gi|529983244|gb|APMK01090281.1|:c9718-9651_Cricetulus_griseus_strain_17A/GY_chromosome_1_chr1_contig_53000_whole_genome_shotgun_sequence	cuucugcuuuaacauggggauaccugcuguguuaaauuaaagUAAGUGCUUCCAUGUUUCAGUGGagg	((((((((..(((((((((.(((.((((............)))).))).)))))))))..))))))))	-23.8	0	APMK
hsa-miR-302c-3p	UAAGUGCUUCCAUGUUUCAGUGG	>b2e24|lcl|NODE_215536_length_849_cov_3.772674:418-485	cuucugcuuuaacauggggauaccugcuguguuaaauuaaagUAAGUGCUUCCAUGUUUCAGUGGagg	((((((((..(((((((((.(((.((((............)))).))).)))))))))..))))))))	-23.8	0	K1-BB
hsa-miR-302c-3p	UAAGUGCUUCCAUGUUUCAGUGG	>b8485|gi|342517278|gb|AFTD01117386.1|:c7561-7494_Cricetulus_griseus_scaffold3615_40_whole_genome_shotgun_sequence	cuucugcuuuaacauggggauaccugcuguguuaaauuaaagUAAGUGCUUCCAUGUUUCAGUGGagg	((((((((..(((((((((.(((.((((............)))).))).)))))))))..))))))))	-23.8	0	AFTD
hsa-miR-302d-5p	ACUUUAACAUGGAGGCACUUGC	>74309|gi|521664348|gb|AMDS01150367.1|:c7723-7656_Cricetulus_griseus_scaffold6960_28_whole_genome_shotgun_sequence	ccuuuACUUUAACAUGGAGGCACUUGCugugaccuuauaaaaauaagugcuuucauguuugagugugg	((..(((((.((((((((((((((((.((((....))))....)))))))))))))))).))))).))	-24.5	0	AMDS
hsa-miR-302d-5p	ACUUUAACAUGGAGGCACUUGC	>be376|gi|342517278|gb|AFTD01117386.1|:c7276-7209_Cricetulus_griseus_scaffold3615_40_whole_genome_shotgun_sequence	ccuuuACUUUAACAUGGAGGCACUUGCugugaccuuauaaaaauaagugcuuucauguuugagugugg	((..(((((.((((((((((((((((.((((....))))....)))))))))))))))).))))).))	-24.5	0	AFTD
hsa-miR-302d-5p	ACUUUAACAUGGAGGCACUUGC	>c0d8d|gi|529983244|gb|APMK01090281.1|:c9433-9366_Cricetulus_griseus_strain_17A/GY_chromosome_1_chr1_contig_53000_whole_genome_shotgun_sequence	ccuuuACUUUAACAUGGAGGCACUUGCugugaccuuauaaaaauaagugcuuucauguuugagugugg	((..(((((.((((((((((((((((.((((....))))....)))))))))))))))).))))).))	-24.5	0	APMK
hsa-miR-302d-5p	ACUUUAACAUGGAGGCACUUGC	>d31ca|lcl|NODE_215536_length_849_cov_3.772674:703-770	ccuuuACUUUAACAUGGAGGCACUUGCugugaccuuauaaaaauaagugcuuucauguuugagugugg	((..(((((.((((((((((((((((.((((....))))....)))))))))))))))).))))).))	-24.5	0	K1-BB
mmu-miR-362-3p	AACACACCUGUUCAAGGAUUCA	>0e121|gi|521527872|gb|AMDS01212944.1|:c2567-2503_Cricetulus_griseus_scaffold187_68_whole_genome_shotgun_sequence	cucgaauccuuggaaccuaggugugagugcugcuucagugcAACACACCUGUUCAAGGAUUCAaa	...(((((((((((...((((((((.((((((...))))))..)))))))))))))))))))...	-30.9	1	AMDS
mmu-miR-362-3p	AACACACCUGUUCAAGGAUUCA	>15b5a|lcl|NODE_24320311_length_70_cov_7.871428:c91-27	cucgaauccuuggaaccuaggugugagugcugcuucagugcAACACACCUGUUCAAGGAUUCAaa	...(((((((((((...((((((((.((((((...))))))..)))))))))))))))))))...	-30.9	1	K1-BB
mmu-miR-362-3p	AACACACCUGUUCAAGGAUUCA	>4c049|gi|342618553|gb|AFTD01030379.1|:26894-26958_Cricetulus_griseus_scaffold553_18_whole_genome_shotgun_sequence	cucgaauccuuggaaccuaggugugagugcugcuucagugcAACACACCUGUUCAAGGAUUCAaa	...(((((((((((...((((((((.((((((...))))))..)))))))))))))))))))...	-30.9	1	AFTD
mmu-miR-362-3p	AACACACCUGUUCAAGGAUUCA	>d9638|lcl|NODE_13948896_length_82_cov_1.000000:c91-27	cucgaaucccuggaaccuaagugugagugccgcuucugugcAACACACCUGUUCAAGGAUUCAaa	...((((((...((((....(((((..(((.((....))))).)))))..))))..))))))...	-19.1	1	K1-BB
hsa-miR-376c-5p	GGUGGAUAUUCCUUCUAUGUU	>104db|gi|521867435|gb|AMDS01067924.1|:29994-30059_Cricetulus_griseus_scaffold1238_6_whole_genome_shotgun_sequence	aaaaGGUGGAUAUUCCUUCUAUGUUuaugguauuuaugauuaaacauagaggaaauuucacguuuu	.(((.(((((..(((((.(((((((((.............))))))))))))))..))))).))).	-22.1	0	AMDS
hsa-miR-376c-5p	GGUGGAUAUUCCUUCUAUGUU	>7bf4f|gi|529652638|gb|APMK01249713.1|:1660-1725_Cricetulus_griseus_strain_17A/GY_chromosome_5_chr5_contig_19856_whole_genome_shotgun_sequence	aaaaGGUGGAUAUUCCUUCUAUGUUuaugguauuuaugauuaaacauagaggaaauuucacguuuu	.(((.(((((..(((((.(((((((((.............))))))))))))))..))))).))).	-22.1	0	APMK
hsa-miR-376c-5p	GGUGGAUAUUCCUUCUAUGUU	>d1257|lcl|NODE_25138_length_1968_cov_11.378049:198-263	aaaaGGUGGAUAUUCCUUCUAUGUUuaugguauuuaugauuaaacauagaggaaauuucacguuuu	.(((.(((((..(((((.(((((((((.............))))))))))))))..))))).))).	-22.1	0	K1-BB
hsa-miR-376c-5p	GGUGGAUAUUCCUUCUAUGUU	>f5c7f|gi|342601312|gb|AFTD01047620.1|:21970-22035_Cricetulus_griseus_scaffold913_7_whole_genome_shotgun_sequence	aaaaGGUGGAUAUUCCUUCUAUGUUuaugguauuuaugauuaaacauagaggaaauuucacguuuu	.(((.(((((..(((((.(((((((((.............))))))))))))))..))))).))).	-22.1	0	AFTD
hsa-miR-367-5p	ACUGUUGCUAAUAUGCAACUCU	>10d83|gi|529983244|gb|APMK01090281.1|:c9323-9256_Cricetulus_griseus_strain_17A/GY_chromosome_1_chr1_contig_53000_whole_genome_shotgun_sequence	ccgucACUGUUGCUAAUAUGCAACUCUguuaaauagaaauuggaauugcacuuuagcaauggugaugg	((((((((((((((((..(((((.((((............)))).)))))..))))))))))))))))	-30.4	0	APMK
hsa-miR-367-5p	ACUGUUGCUAAUAUGCAACUCU	>2921e|lcl|NODE_215536_length_849_cov_3.772674:813-880	ccgucACUGUUGCUAAUAUGCAACUCUguuaaauagaaauuggaauugcacuuuagcaauggugaugg	((((((((((((((((..(((((.((((............)))).)))))..))))))))))))))))	-30.4	0	K1-BB
hsa-miR-367-5p	ACUGUUGCUAAUAUGCAACUCU	>51eb4|gi|342517278|gb|AFTD01117386.1|:c7166-7099_Cricetulus_griseus_scaffold3615_40_whole_genome_shotgun_sequence	ccgucACUGUUGCUAAUAUGCAACUCUguuaaauagaaauuggaauugcacuuuagcaauggugaugg	((((((((((((((((..(((((.((((............)))).)))))..))))))))))))))))	-30.4	0	AFTD
hsa-miR-367-5p	ACUGUUGCUAAUAUGCAACUCU	>869f4|gi|521664348|gb|AMDS01150367.1|:c7613-7546_Cricetulus_griseus_scaffold6960_28_whole_genome_shotgun_sequence	ccgucACUGUUGCUAAUAUGCAACUCUguuaaauagaaauuggaauugcacuuuagcaauggugaugg	((((((((((((((((..(((((.((((............)))).)))))..))))))))))))))))	-30.4	0	AMDS
hsa-miR-367-3p	AAUUGCACUUUAGCAAUGGUGA	>40119|gi|521664348|gb|AMDS01150367.1|:c7613-7546_Cricetulus_griseus_scaffold6960_28_whole_genome_shotgun_sequence	ccgucacuguugcuaauaugcaacucuguuaaauagaaauuggAAUUGCACUUUAGCAAUGGUGAugg	((((((((((((((((..(((((.((((............)))).)))))..))))))))))))))))	-30.4	0	AMDS
hsa-miR-367-3p	AAUUGCACUUUAGCAAUGGUGA	>c22b7|lcl|NODE_215536_length_849_cov_3.772674:813-880	ccgucacuguugcuaauaugcaacucuguuaaauagaaauuggAAUUGCACUUUAGCAAUGGUGAugg	((((((((((((((((..(((((.((((............)))).)))))..))))))))))))))))	-30.4	0	K1-BB
hsa-miR-367-3p	AAUUGCACUUUAGCAAUGGUGA	>c2d56|gi|529983244|gb|APMK01090281.1|:c9323-9256_Cricetulus_griseus_strain_17A/GY_chromosome_1_chr1_contig_53000_whole_genome_shotgun_sequence	ccgucacuguugcuaauaugcaacucuguuaaauagaaauuggAAUUGCACUUUAGCAAUGGUGAugg	((((((((((((((((..(((((.((((............)))).)))))..))))))))))))))))	-30.4	0	APMK
hsa-miR-367-3p	AAUUGCACUUUAGCAAUGGUGA	>c8ef6|gi|342517278|gb|AFTD01117386.1|:c7166-7099_Cricetulus_griseus_scaffold3615_40_whole_genome_shotgun_sequence	ccgucacuguugcuaauaugcaacucuguuaaauagaaauuggAAUUGCACUUUAGCAAUGGUGAugg	((((((((((((((((..(((((.((((............)))).)))))..))))))))))))))))	-30.4	0	AFTD
hsa-miR-370-3p	GCCUGCUGGGGUGGAACCUGGU	>797d5|gi|521679617|gb|AMDS01142793.1|:c2908-2834_Cricetulus_griseus_scaffold5784_4_whole_genome_shotgun_sequence	agacagagagaccaggucacgucucugcagucacacagcucaugaguGCCUGCUGGGGUGGAACCUGGUuugucu	....(((.(((((((((..((((((.((((.(((.((.....)).))).)))).))))))..))))))))).)))	-35.1	0	AMDS
hsa-miR-370-3p	GCCUGCUGGGGUGGAACCUGGU	>98257|lcl|NODE_42743911_length_216_cov_12.703704:c270-205	gaccaggucacgucucugcagucacacagcucaugaguGCCUGCUGGGGUGGAACCUGGUuugucu	((((((((..((((((.((((.(((.((.....)).))).)))).))))))..)))))))).....	-29.8	0	K1-BB
hsa-miR-370-3p	GCCUGCUGGGGUGGAACCUGGU	>ca9f8|gi|342596813|gb|AFTD01052119.1|:c30927-30853_Cricetulus_griseus_scaffold1100_6_whole_genome_shotgun_sequence	agacagagagaccaggucacgucucugcagucacacagcucaugaguGCCUGCUGGGGUGGAACCUGGUuugucu	....(((.(((((((((..((((((.((((.(((.((.....)).))).)))).))))))..))))))))).)))	-35.1	0	AFTD
hsa-miR-370-3p	GCCUGCUGGGGUGGAACCUGGU	>f5546|gi|530108669|gb|APMK01030099.1|:c24273-24199_Cricetulus_griseus_strain_17A/GY_chromosome_5_chr5_contig_25949_whole_genome_shotgun_sequence	agacagagagaccaggucacgucucugcagucacacagcucaugaguGCCUGCUGGGGUGGAACCUGGUuugucu	....(((.(((((((((..((((((.((((.(((.((.....)).))).)))).))))))..))))))))).)))	-35.1	0	APMK
hsa-miR-371a-5p	ACUCAAACUGUGGGGGCACU	>ec906|lcl|NODE_33269030_length_55_cov_9.545455:c67-1	gugguACUCAAACUGUGGGGGCACUuuguguucuggaauaaugugucaccauguuuugaggguuacc	((((..((((((.(((((.(((((.((((........)))).))))).))))).))))))..)))).	-23	0	K1-BB
hsa-miR-379-3p	UAUGUAACAUGGUCCACUAACU	>51d61|gi|342601312|gb|AFTD01047620.1|:7090-7156_Cricetulus_griseus_scaffold913_7_whole_genome_shotgun_sequence	aagagaugguagacuauggaacguaggcguuauguuuuugaccUAUGUAACAUGGUCCACUAACUcu	.((((.((((.(((((((..(((((((((.........)).)))))))..))))))).)))).))))	-27.4	0	AFTD
hsa-miR-379-3p	UAUGUAACAUGGUCCACUAACU	>5ab6c|lcl|NODE_860280_length_921_cov_13.279044:206-272	aagagaugguagacuauggaacguaggcguuauguuuuugaccUAUGUAACAUGGUCCACUAACUcu	.((((.((((.(((((((..(((((((((.........)).)))))))..))))))).)))).))))	-27.4	0	K1-BB
hsa-miR-379-3p	UAUGUAACAUGGUCCACUAACU	>748b9|gi|521867435|gb|AMDS01067924.1|:15166-15232_Cricetulus_griseus_scaffold1238_6_whole_genome_shotgun_sequence	aagagaugguagacuauggaacguaggcguuauguuuuugaccUAUGUAACAUGGUCCACUAACUcu	.((((.((((.(((((((..(((((((((.........)).)))))))..))))))).)))).))))	-27.4	0	AMDS
hsa-miR-379-3p	UAUGUAACAUGGUCCACUAACU	>f8de0|gi|529652097|gb|APMK01249979.1|:6907-6973_Cricetulus_griseus_strain_17A/GY_chromosome_5_chr5_contig_19855_whole_genome_shotgun_sequence	aagagaugguagacuauggaacguaggcguuauguuuuugaccUAUGUAACAUGGUCCACUAACUcu	.((((.((((.(((((((..(((((((((.........)).)))))))..))))))).)))).))))	-27.4	0	APMK
hsa-miR-381-5p	AGCGAGGUUGCCCUUUGUAUAU	>4ff1d|gi|529652638|gb|APMK01249713.1|:5619-5693_Cricetulus_griseus_strain_17A/GY_chromosome_5_chr5_contig_19856_whole_genome_shotgun_sequence	uacuuaaAGCGAGGUUGCCCUUUGUAUAUucgguuuauugacauggaauauacaagggcaagcucucugugagua	((((((.((.(((.((((((((.((((((((.((........)).)))))))))))))))).))).)).))))))	-35.5	0	APMK
hsa-miR-381-5p	AGCGAGGUUGCCCUUUGUAUAU	>99464|gi|342601312|gb|AFTD01047620.1|:25929-26003_Cricetulus_griseus_scaffold913_7_whole_genome_shotgun_sequence	uacuuaaAGCGAGGUUGCCCUUUGUAUAUucgguuuauugacauggaauauacaagggcaagcucucugugagua	((((((.((.(((.((((((((.((((((((.((........)).)))))))))))))))).))).)).))))))	-35.5	0	AFTD
hsa-miR-381-5p	AGCGAGGUUGCCCUUUGUAUAU	>ef468|lcl|NODE_21799366_length_952_cov_16.553572:425-499	uacuuaaAGCGAGGUUGCCCUUUGUAUAUucgguuuauugacauggaauauacaagggcaagcucucugugagua	((((((.((.(((.((((((((.((((((((.((........)).)))))))))))))))).))).)).))))))	-35.5	0	K1-BB
hsa-miR-381-5p	AGCGAGGUUGCCCUUUGUAUAU	>f83d3|gi|521867435|gb|AMDS01067924.1|:33953-34027_Cricetulus_griseus_scaffold1238_6_whole_genome_shotgun_sequence	uacuuaaAGCGAGGUUGCCCUUUGUAUAUucgguuuauugacauggaauauacaagggcaagcucucugugagua	((((((.((.(((.((((((((.((((((((.((........)).)))))))))))))))).))).)).))))))	-35.5	0	AMDS
hsa-miR-383-5p	AGAUCAGAAGGUGAUUGUGGCU	>03252|gi|529974861|gb|APMK01093758.1|:1390-1462_Cricetulus_griseus_strain_17A/GY_chromosome_1_chr1_contig_58481_whole_genome_shotgun_sequence	cuccucAGAUCAGAAGGUGAUUGUGGCUuuggguggauaguaaugagccacagcacugccuggucagaaagag	(((.((.((((((..((((.(((((((((...............)))))))))))))..)))))).))..)))	-28.2	0	APMK
hsa-miR-383-5p	AGAUCAGAAGGUGAUUGUGGCU	>706b6|lcl|NODE_9985912_length_330_cov_8.842424:c322-250	cuccucAGAUCAGAAGGUGAUUGUGGCUuuggguggauaguaaugagccacagcacugccuggucagaaagag	(((.((.((((((..((((.(((((((((...............)))))))))))))..)))))).))..)))	-28.2	0	K1-BB
hsa-miR-383-5p	AGAUCAGAAGGUGAUUGUGGCU	>b5a93|gi|521846434|gb|AMDS01077906.1|:18215-18287_Cricetulus_griseus_scaffold1382_38_whole_genome_shotgun_sequence	cuccucAGAUCAGAAGGUGAUUGUGGCUuuggguggauaguaaugagccacagcacugccuggucagaaagag	(((.((.((((((..((((.(((((((((...............)))))))))))))..)))))).))..)))	-28.2	0	AMDS
hsa-miR-383-5p	AGAUCAGAAGGUGAUUGUGGCU	>f8cca|gi|342620746|gb|AFTD01028186.1|:c56982-56910_Cricetulus_griseus_scaffold472_83_whole_genome_shotgun_sequence	cuccucAGAUCAGAAGGUGAUUGUGGCUuuggguggauaguaaugagccacagcacugccuggucagaaagag	(((.((.((((((..((((.(((((((((...............)))))))))))))..)))))).))..)))	-28.2	0	AFTD
hsa-miR-383-3p	ACAGCACUGCCUGGUCAGA	>1f3b1|lcl|NODE_9985912_length_330_cov_8.842424:c322-250	cuccucagaucagaaggugauuguggcuuuggguggauaguaaugagccACAGCACUGCCUGGUCAGAaagag	(((.((.((((((..((((.(((((((((...............)))))))))))))..)))))).))..)))	-28.2	0	K1-BB
hsa-miR-383-3p	ACAGCACUGCCUGGUCAGA	>338f2|gi|521846434|gb|AMDS01077906.1|:18215-18287_Cricetulus_griseus_scaffold1382_38_whole_genome_shotgun_sequence	cuccucagaucagaaggugauuguggcuuuggguggauaguaaugagccACAGCACUGCCUGGUCAGAaagag	(((.((.((((((..((((.(((((((((...............)))))))))))))..)))))).))..)))	-28.2	0	AMDS
hsa-miR-383-3p	ACAGCACUGCCUGGUCAGA	>b2809|gi|529974861|gb|APMK01093758.1|:1390-1462_Cricetulus_griseus_strain_17A/GY_chromosome_1_chr1_contig_58481_whole_genome_shotgun_sequence	cuccucagaucagaaggugauuguggcuuuggguggauaguaaugagccACAGCACUGCCUGGUCAGAaagag	(((.((.((((((..((((.(((((((((...............)))))))))))))..)))))).))..)))	-28.2	0	APMK
hsa-miR-383-3p	ACAGCACUGCCUGGUCAGA	>e6753|gi|342620746|gb|AFTD01028186.1|:c56982-56910_Cricetulus_griseus_scaffold472_83_whole_genome_shotgun_sequence	cuccucagaucagaaggugauuguggcuuuggguggauaguaaugagccACAGCACUGCCUGGUCAGAaagag	(((.((.((((((..((((.(((((((((...............)))))))))))))..)))))).))..)))	-28.2	0	AFTD
mmu-miR-380-3p	UAUGUAGUAUGGUCCACAUCUU	>4c395|lcl|NODE_42121946_length_949_cov_13.929399:c320-260	aagaugguugaccauaaaacaugcgcuaccucugugucgUAUGUAGUAUGGUCCACAUCUU	.(((((...(((((((..(((((((.(((....))).)))))))..)))))))..))))).	-25.5	0	K1-BB
mmu-miR-380-3p	UAUGUAGUAUGGUCCACAUCUU	>71fd1|gi|529652097|gb|APMK01249979.1|:9629-9689_Cricetulus_griseus_strain_17A/GY_chromosome_5_chr5_contig_19855_whole_genome_shotgun_sequence	aagaugguugaccauaaaacaugcgcuaccucugugucgUAUGUAGUAUGGUCCACAUCUU	.(((((...(((((((..(((((((.(((....))).)))))))..)))))))..))))).	-25.5	0	APMK
mmu-miR-380-3p	UAUGUAGUAUGGUCCACAUCUU	>9ec23|gi|521867435|gb|AMDS01067924.1|:17888-17948_Cricetulus_griseus_scaffold1238_6_whole_genome_shotgun_sequence	aagaugguugaccauaaaacaugcgcuaccucugugucgUAUGUAGUAUGGUCCACAUCUU	.(((((...(((((((..(((((((.(((....))).)))))))..)))))))..))))).	-25.5	0	AMDS
mmu-miR-380-3p	UAUGUAGUAUGGUCCACAUCUU	>fce82|gi|342601312|gb|AFTD01047620.1|:9811-9871_Cricetulus_griseus_scaffold913_7_whole_genome_shotgun_sequence	aagaugguugaccauaaaacaugcgcuaccucugugucgUAUGUAGUAUGGUCCACAUCUU	.(((((...(((((((..(((((((.(((....))).)))))))..)))))))..))))).	-25.5	0	AFTD
mmu-miR-133b-5p	GCUGGUCAAACGGAACCAAGUC	>38ae8|gi|530068652|gb|APMK01050556.1|:c8176-8058_Cricetulus_griseus_strain_17A/GY_chromosome_1_chr1_contig_15450_whole_genome_shotgun_sequence	ccucccaagggaguggcccccugcucugGCUGGUCAAACGGAACCAAGUCcgucuuccugagagguuugguccccuucaaccagcuacagcagggcuggcaaaacccggucuucaaaga	.((((....))))..((((((((((.((((((((..((.((.((((((.((.((((...)))))))))))).)).))..)))))))).)))))))..)))...................	-50.6	0	APMK
mmu-miR-133b-5p	GCUGGUCAAACGGAACCAAGUC	>3d863|gi|521926619|gb|AMDS01025958.1|:c13417-13299_Cricetulus_griseus_scaffold544_28_whole_genome_shotgun_sequence	ccucccaagggaguggcccccugcucugGCUGGUCAAACGGAACCAAGUCcgucuuccugagagguuugguccccuucaaccagcuacagcagggcuggcaaaacccggucuucaaaga	.((((....))))..((((((((((.((((((((..((.((.((((((.((.((((...)))))))))))).)).))..)))))))).)))))))..)))...................	-50.6	0	AMDS
mmu-miR-133b-5p	GCUGGUCAAACGGAACCAAGUC	>7252a|gi|342520369|gb|AFTD01114563.1|:c59081-58963_Cricetulus_griseus_scaffold3333_27_whole_genome_shotgun_sequence	ccucccaagggaguggcccccugcucugGCUGGUCAAACGGAACCAAGUCcgucuuccugagagguuugguccccuucaaccagcuacagcagggcuggcaaaacccggucuucaaaga	.((((....))))..((((((((((.((((((((..((.((.((((((.((.((((...)))))))))))).)).))..)))))))).)))))))..)))...................	-50.6	0	AFTD
mmu-miR-133b-5p	GCUGGUCAAACGGAACCAAGUC	>d5bdd|lcl|NODE_549945_length_654_cov_9.752294:c269-151	ccucccaagggaguggcccccugcucugGCUGGUCAAACGGAACCAAGUCcgucuuccugagagguuugguccccuucaaccagcuacagcagggcuggcaaaacccggucuucaaaga	.((((....))))..((((((((((.((((((((..((.((.((((((.((.((((...)))))))))))).)).))..)))))))).)))))))..)))...................	-50.6	0	K1-BB
mmu-miR-133b-3p	UUUGGUCCCCUUCAACCAGCUA	>01929|gi|530068652|gb|APMK01050556.1|:c8176-8058_Cricetulus_griseus_strain_17A/GY_chromosome_1_chr1_contig_15450_whole_genome_shotgun_sequence	ccucccaagggaguggcccccugcucuggcuggucaaacggaaccaaguccgucuuccugagaggUUUGGUCCCCUUCAACCAGCUAcagcagggcuggcaaaacccggucuucaaaga	.((((....))))..((((((((((.((((((((..((.((.((((((.((.((((...)))))))))))).)).))..)))))))).)))))))..)))...................	-50.6	0	APMK
mmu-miR-133b-3p	UUUGGUCCCCUUCAACCAGCUA	>07924|lcl|NODE_549945_length_654_cov_9.752294:c269-151	ccucccaagggaguggcccccugcucuggcuggucaaacggaaccaaguccgucuuccugagaggUUUGGUCCCCUUCAACCAGCUAcagcagggcuggcaaaacccggucuucaaaga	.((((....))))..((((((((((.((((((((..((.((.((((((.((.((((...)))))))))))).)).))..)))))))).)))))))..)))...................	-50.6	0	K1-BB
mmu-miR-133b-3p	UUUGGUCCCCUUCAACCAGCUA	>42b35|gi|342520369|gb|AFTD01114563.1|:c59081-58963_Cricetulus_griseus_scaffold3333_27_whole_genome_shotgun_sequence	ccucccaagggaguggcccccugcucuggcuggucaaacggaaccaaguccgucuuccugagaggUUUGGUCCCCUUCAACCAGCUAcagcagggcuggcaaaacccggucuucaaaga	.((((....))))..((((((((((.((((((((..((.((.((((((.((.((((...)))))))))))).)).))..)))))))).)))))))..)))...................	-50.6	0	AFTD
mmu-miR-133b-3p	UUUGGUCCCCUUCAACCAGCUA	>f1397|gi|521926619|gb|AMDS01025958.1|:c13417-13299_Cricetulus_griseus_scaffold544_28_whole_genome_shotgun_sequence	ccucccaagggaguggcccccugcucuggcuggucaaacggaaccaaguccgucuuccugagaggUUUGGUCCCCUUCAACCAGCUAcagcagggcuggcaaaacccggucuucaaaga	.((((....))))..((((((((((.((((((((..((.((.((((((.((.((((...)))))))))))).)).))..)))))))).)))))))..)))...................	-50.6	0	AMDS
rno-miR-129-1-3p	AAGCCCUUACCCCAAAAAG	>1826d|gi|521905861|gb|AMDS01046716.1|:c5825-5754_Cricetulus_griseus_scaffold858_22_whole_genome_shotgun_sequence	gcgaaucuuuuugcggucugggcuugcuguacauaacucaaaagccggAAGCCCUUACCCCAAAAAGcauuc	..(((((((((((.(((..(((((((((..............)))...))))))..))).))))))).))))	-24.6	0	AMDS
rno-miR-129-1-3p	AAGCCCUUACCCCAAAAAG	>7c45c|gi|342497135|gb|AFTD01137336.1|:1534-1605_Cricetulus_griseus_scaffold5385_4_whole_genome_shotgun_sequence	gcgaaucuuuuugcggucugggcuugcuguacauaacucaaaagccggAAGCCCUUACCCCAAAAAGcauuc	..(((((((((((.(((..(((((((((..............)))...))))))..))).))))))).))))	-24.6	0	AFTD
rno-miR-129-1-3p	AAGCCCUUACCCCAAAAAG	>99806|gi|529540833|gb|APMK01300494.1|:2223-2294_Cricetulus_griseus_strain_17A/GY_chromosome_6_chr6_contig_5794_whole_genome_shotgun_sequence	gcgaaucuuuuugcggucugggcuugcuguacauaacucaaaagccggAAGCCCUUACCCCAAAAAGcauuc	..(((((((((((.(((..(((((((((..............)))...))))))..))).))))))).))))	-24.6	0	APMK
rno-miR-128-2-5p	GGGGGCCGAUGCACUGUAAGA	>3959b|gi|530134202|gb|APMK01017492.1|:c342-259_Cricetulus_griseus_strain_17A/GY_chromosome_4_chr4_contig_37613_whole_genome_shotgun_sequence	ugugcagugggaagGGGGGCCGAUGCACUGUAAGAgagugaguagcaggucucacagugaaccggucucuuucccugcuguguc	...((((((((.((((((((((...((((((..((((.((.....))..))))))))))...)))))))))).))))))))...	-37.9	11	APMK
rno-miR-128-2-5p	GGGGGCCGAUGCACUGUAAGA	>56909|gi|342547300|gb|AFTD01088152.1|:c137-54_Cricetulus_griseus_scaffold1871_8_whole_genome_shotgun_sequence	ugugcagugggaagGGGGGCCGAUGCACUGUAAGAgagugaguagcaggucucacagugaaccuuccucuuucccugcuguguc	...((((((((((((((((......((((((..((((.((.....))..)))))))))).....))))))))))).)))))...	-34.2	11	AFTD
rno-miR-128-2-5p	GGGGGCCGAUGCACUGUAAGA	>75800|lcl|NODE_22912764_length_552_cov_8.168478:c332-249	ugugcagugggaagGGGGGCCGAUGCACUGUAAGAgagugaguagcaggucucacagugaaccggucucuuucccugcuguguc	...((((((((.((((((((((...((((((..((((.((.....))..))))))))))...)))))))))).))))))))...	-37.9	11	K1-BB
rno-miR-211-3p	GGCAAGGACAGCAAAGGGGG	>40f9e|gi|521762722|gb|AMDS01110531.1|:8860-8965_Cricetulus_griseus_scaffold2273_26_whole_genome_shotgun_sequence	auuuuaugucccucuccuucacccuagacaugggacacucagaucuaaaucuauaauguuaGGCAAGGACAGCAAAGGGGGaggaaacuaagaugagugcaacaac	((((((.((.(((((((((.....((((..((((...))))..))))...(((......)))((.......))..)))))))))..))))))))............	-20.9	0	AMDS
rno-miR-211-3p	GGCAAGGACAGCAAAGGGGG	>6cdbe|gi|342603254|gb|AFTD01045678.1|:c25464-25359_Cricetulus_griseus_scaffold641_134_whole_genome_shotgun_sequence	auuuuaugucccucuccuucacccuagacaugggacacucagaucuaaaucuauaauguuaGGCAAGGACAGCAAAGGGGGaggaaacuaagaugagugcaacaac	((((((.((.(((((((((.....((((..((((...))))..))))...(((......)))((.......))..)))))))))..))))))))............	-20.9	0	AFTD
rno-miR-211-3p	GGCAAGGACAGCAAAGGGGG	>7520d|gi|529884461|gb|APMK01137587.1|:721-826_Cricetulus_griseus_strain_17A/GY_chromosome_8_chr8_contig_6637_whole_genome_shotgun_sequence	auuuuaugucccucuccuucacccuagacaugggacacucagaucuaaaucuauaauguuaGGCAAGGACAGCAAAGGGGGaggaaacuaagaugagugcaacaac	((((((.((.(((((((((.....((((..((((...))))..))))...(((......)))((.......))..)))))))))..))))))))............	-20.9	0	APMK
rno-miR-211-3p	GGCAAGGACAGCAAAGGGGG	>bb902|lcl|NODE_4998079_length_712_cov_7.886236:182-287	auuuuaugucccucuccuucacccuagacaugggacacucagaucuaaaucuauaauguuaGGCAAGGACAGCAAAGGGGGaggaaacuaagaugagugcaacaac	((((((.((.(((((((((.....((((..((((...))))..))))...(((......)))((.......))..)))))))))..))))))))............	-20.9	0	K1-BB
rno-miR-297	AUGUAUGUGUGCAUGUAUGCAUG	>02f43|gi|529517254|gb|APMK01311164.1|:1323-1388_Cricetulus_griseus_strain_17A/GY_chromosome_3_chr3_contig_11005_whole_genome_shotgun_sequence	aucuAUGUAUGUGUGCAUGUAUGCAUGugugugugugugcucgcauguaugcacauacaugcacaa	.....((((((((((..((((((((((((.((......)).))))))))))))))))))))))...	-29.4	0	APMK
rno-miR-297	AUGUAUGUGUGCAUGUAUGCAUG	>0b087|gi|342621407|gb|AFTD01027525.1|:c20772-20707_Cricetulus_griseus_scaffold477_28_whole_genome_shotgun_sequence	aucuAUGUAUGUGUGCAUGUAUGCAUGugugugugugugcucgcauguaugcacauacaugcacaa	.....((((((((((..((((((((((((.((......)).))))))))))))))))))))))...	-29.4	0	AFTD
rno-miR-297	AUGUAUGUGUGCAUGUAUGCAUG	>0f4c5|lcl|NODE_19417723_length_277_cov_12.628159:139-204	aucuAUGUAUGUGUGCAUGUAUGCAUGugugugugugugcucgcauguaugcacauacaugcacaa	.....((((((((((..((((((((((((.((......)).))))))))))))))))))))))...	-29.4	0	K1-BB
rno-miR-297	AUGUAUGUGUGCAUGUAUGCAUG	>367e3|gi|342525226|gb|AFTD01109749.1|:12711-12776_Cricetulus_griseus_scaffold3199_1_whole_genome_shotgun_sequence	auauAUGUAUGUGUGCAUGUAUGCAUGuauguaugugugcauguauauauguauguguacaaauau	((((.(((((((((((((((((((((((((......))))))))))))))))))))))))).))))	-27.7	0	AFTD
rno-miR-297	AUGUAUGUGUGCAUGUAUGCAUG	>4e833|lcl|NODE_5769644_length_55_cov_1.000000:c59-1	auguAUGUAUGUGUGCAUGUAUGCAUGugucggugugcaugcauguauguuuaugcaug	...((((((((.((((((((((((((........))))))))))))))...))))))))	-24.6	0	K1-BB
rno-miR-297	AUGUAUGUGUGCAUGUAUGCAUG	>78fd6|lcl|NODE_16255288_length_55_cov_1.000000:12-77	auauAUGUAUGUGUGCAUGUAUGCAUGuauguaugugugcauggauauauguauguguacaaauau	((((.(((((((((((((((((.(((((((......))))))).))))))))))))))))).))))	-25.6	0	K1-BB
rno-miR-297	AUGUAUGUGUGCAUGUAUGCAUG	>a21e1|gi|521761907|gb|AMDS01111346.1|:c5696-5631_Cricetulus_griseus_scaffold2351_52_whole_genome_shotgun_sequence	auauAUGUAUGUGUGCAUGUAUGCAUGuauguaugugugcauguauauauguauguguacauauau	((((((((((((((((((((((((((((((......))))))))))))))))))))))))))))))	-32	0	AMDS
rno-miR-297	AUGUAUGUGUGCAUGUAUGCAUG	>d7cb3|gi|529878325|gb|APMK01140623.1|:4644-4709_Cricetulus_griseus_strain_17A/GY_chromosome_3_chr3_contig_3695_whole_genome_shotgun_sequence	auauAUGUAUGUGUGCAUGUAUGCAUGuauguaugugugcauguauauauguauguguacauauau	((((((((((((((((((((((((((((((......))))))))))))))))))))))))))))))	-32	0	APMK
rno-miR-297	AUGUAUGUGUGCAUGUAUGCAUG	>e59da|gi|342573829|gb|AFTD01062196.1|:c30695-30630_Cricetulus_griseus_scaffold1336_42_whole_genome_shotgun_sequence	guauAUGUAUGUGUGCAUGUAUGCAUGuaugcaugugcaugugugcgugugugcgcgugugugugu	.(((((((((((((((((((((((((((((....))))))))))))))))..))))))))))))).	-29.3	0	AFTD
rno-miR-297	AUGUAUGUGUGCAUGUAUGCAUG	>e8ba5|gi|521902187|gb|AMDS01050281.1|:9764-9829_Cricetulus_griseus_scaffold913_40_whole_genome_shotgun_sequence	aucuAUGUAUGUGUGCAUGUAUGCAUGugugugugugugcucgcauguaugcacauacaugcacaa	.....((((((((((..((((((((((((.((......)).))))))))))))))))))))))...	-29.4	0	AMDS
rno-miR-297	AUGUAUGUGUGCAUGUAUGCAUG	>ed0c2|lcl|NODE_30683293_length_999_cov_4.500501:c69-4	guauAUGUAUGUGUGCAUGUAUGCAUGuaugcaugugcaugugugcgugugugcacgugugugugu	.(((((((((((((((((((((((((((((....))))))))))))))))..))))))))))))).	-29.7	0	K1-BB
mmu-miR-376b-5p	GUGGAUAUUCCUUCUAUGGUUA	>2e41e|gi|342601312|gb|AFTD01047620.1|:22693-22774_Cricetulus_griseus_scaffold913_7_whole_genome_shotgun_sequence	ugguauuuaaaagGUGGAUAUUCCUUCUAUGGUUAcgugcuugcuggauaaucauagaggaacauccacuuuuucaguauca	(((((((.(((((((((((.(((((.(((((((((.............)))))))))))))).))))))))))).)))))))	-32.8	0	AFTD
mmu-miR-376b-5p	GUGGAUAUUCCUUCUAUGGUUA	>8e7bb|gi|529652638|gb|APMK01249713.1|:2383-2464_Cricetulus_griseus_strain_17A/GY_chromosome_5_chr5_contig_19856_whole_genome_shotgun_sequence	ugguauuuaaaagGUGGAUAUUCCUUCUAUGGUUAcgugcuugcuggauaaucauagaggaacauccacuuuuucaguauca	(((((((.(((((((((((.(((((.(((((((((.............)))))))))))))).))))))))))).)))))))	-32.8	0	APMK
mmu-miR-376b-5p	GUGGAUAUUCCUUCUAUGGUUA	>9499d|gi|521867435|gb|AMDS01067924.1|:30717-30798_Cricetulus_griseus_scaffold1238_6_whole_genome_shotgun_sequence	ugguauuuaaaagGUGGAUAUUCCUUCUAUGGUUAcgugcuugcuggauaaucauagaggaacauccacuuuuucaguauca	(((((((.(((((((((((.(((((.(((((((((.............)))))))))))))).))))))))))).)))))))	-32.8	0	AMDS
mmu-miR-376b-5p	GUGGAUAUUCCUUCUAUGGUUA	>a4a14|lcl|NODE_25138_length_1968_cov_11.378049:921-1002	ugguauuuaaaagGUGGAUAUUCCUUCUAUGGUUAcgugcuugcuggauaaucauagaggaacauccacuuuuucaguauca	(((((((.(((((((((((.(((((.(((((((((.............)))))))))))))).))))))))))).)))))))	-32.8	0	K1-BB
mmu-miR-376b-3p	AUCAUAGAGGAACAUCCACUU	>80d8b|gi|342601312|gb|AFTD01047620.1|:22693-22774_Cricetulus_griseus_scaffold913_7_whole_genome_shotgun_sequence	ugguauuuaaaagguggauauuccuucuaugguuacgugcuugcuggauaAUCAUAGAGGAACAUCCACUUuuucaguauca	(((((((.(((((((((((.(((((.(((((((((.............)))))))))))))).))))))))))).)))))))	-32.8	0	AFTD
mmu-miR-376b-3p	AUCAUAGAGGAACAUCCACUU	>837f1|lcl|NODE_25138_length_1968_cov_11.378049:921-1002	ugguauuuaaaagguggauauuccuucuaugguuacgugcuugcuggauaAUCAUAGAGGAACAUCCACUUuuucaguauca	(((((((.(((((((((((.(((((.(((((((((.............)))))))))))))).))))))))))).)))))))	-32.8	0	K1-BB
mmu-miR-376b-3p	AUCAUAGAGGAACAUCCACUU	>c0699|gi|521867435|gb|AMDS01067924.1|:30717-30798_Cricetulus_griseus_scaffold1238_6_whole_genome_shotgun_sequence	ugguauuuaaaagguggauauuccuucuaugguuacgugcuugcuggauaAUCAUAGAGGAACAUCCACUUuuucaguauca	(((((((.(((((((((((.(((((.(((((((((.............)))))))))))))).))))))))))).)))))))	-32.8	0	AMDS
mmu-miR-376b-3p	AUCAUAGAGGAACAUCCACUU	>fd7dd|gi|529652638|gb|APMK01249713.1|:2383-2464_Cricetulus_griseus_strain_17A/GY_chromosome_5_chr5_contig_19856_whole_genome_shotgun_sequence	ugguauuuaaaagguggauauuccuucuaugguuacgugcuugcuggauaAUCAUAGAGGAACAUCCACUUuuucaguauca	(((((((.(((((((((((.(((((.(((((((((.............)))))))))))))).))))))))))).)))))))	-32.8	0	APMK
rno-miR-421-5p	GGCCUCAUUAAAUGUUUGUUG	>03dac|gi|521930110|gb|AMDS01022467.1|:31690-31768_Cricetulus_griseus_scaffold524_130_whole_genome_shotgun_sequence	cacauuguaGGCCUCAUUAAAUGUUUGUUGaaugaaaaaaugaaucaucaacagauauuaauugggcgccugcucuguc	.(((..((((((((((...((((((((((((.(((.........)))))))))))))))...)))).))))))..))).	-29.9	1	AMDS
rno-miR-421-5p	GGCCUCAUUAAAUGUUUGUUG	>179e3|gi|530028219|gb|APMK01070829.1|:7303-7381_Cricetulus_griseus_strain_17A/GY_chromosome_X_chrX_contig_5099_whole_genome_shotgun_sequence	cacauuguaGGCCUCAUUAAAUGUUUGUUGaaugaaaaaaugaaucaucaacagauauuaauugggcgccugcucuguc	.(((..((((((((((...((((((((((((.(((.........)))))))))))))))...)))).))))))..))).	-29.9	1	APMK
rno-miR-421-5p	GGCCUCAUUAAAUGUUUGUUG	>35182|gi|342601052|gb|AFTD01047880.1|:44020-44098_Cricetulus_griseus_scaffold936_71_whole_genome_shotgun_sequence	cacauuguaGGCCUCAUUAAAUGUUUGUUGaaugaaaaaaugaaucaucaacagauauuaauugggcgccugcucuguc	.(((..((((((((((...((((((((((((.(((.........)))))))))))))))...)))).))))))..))).	-29.9	1	AFTD
rno-miR-421-5p	GGCCUCAUUAAAUGUUUGUUG	>a3c1f|lcl|NODE_7483417_length_914_cov_4.954048:85-163	cacauuguaGGCCUCAUUAAAUGUUUGUUGaaugaaaaaaugaaucaucaacagauauuaauugggcgccugcucuguc	.(((..((((((((((...((((((((((((.(((.........)))))))))))))))...)))).))))))..))).	-29.9	1	K1-BB
xla-miR-18	UAAGGUGCAUCUAGUGCAGUUAG	>8161f|lcl|NODE_10869722_length_1051_cov_7.100856:c436-358	ucuuguguUAAGGUGCAUCUAGUGCAGUUAGugaagcagcuuagacucuacugcccuaaaugccccuucucgcacaggc	.(((((((.((((.((((.(((.(((((.(((.(((...)))..)))..))))).))).)))).))))...))))))).	-28.6	5	K1-BB
xla-miR-18	UAAGGUGCAUCUAGUGCAGUUAG	>8974f|gi|529807703|gb|APMK01175604.1|:606-684_Cricetulus_griseus_strain_17A/GY_chromosome_X_chrX_contig_2805_whole_genome_shotgun_sequence	ucuuguguUAAGGUGCAUCUAGUGCAGUUAGugaagcagcuuagacucuacugcccuaaaugccccuucucgcacaggc	.(((((((.((((.((((.(((.(((((.(((.(((...)))..)))..))))).))).)))).))))...))))))).	-28.6	5	APMK
xla-miR-18	UAAGGUGCAUCUAGUGCAGUUAG	>ab266|gi|342562140|gb|AFTD01073312.1|:c16006-15928_Cricetulus_griseus_scaffold1588_153_whole_genome_shotgun_sequence	ucuuguguUAAGGUGCAUCUAGUGCAGUUAGugaagcagcuuagacucuacugcccuaaaugccccuucucgcacaggc	.(((((((.((((.((((.(((.(((((.(((.(((...)))..)))..))))).))).)))).))))...))))))).	-28.6	5	AFTD
xla-miR-18	UAAGGUGCAUCUAGUGCAGUUAG	>b6ed0|gi|521756242|gb|AMDS01113578.1|:c17690-17612_Cricetulus_griseus_scaffold2338_40_whole_genome_shotgun_sequence	ucuuguguUAAGGUGCAUCUAGUGCAGUUAGugaagcagcuuagacucuacugcccuaaaugccccuucucgcacaggc	.(((((((.((((.((((.(((.(((((.(((.(((...)))..)))..))))).))).)))).))))...))))))).	-28.6	5	AMDS
xla-miR-20	CAAAGUGCUCAUAGUGCAGGUAG	>11da6|lcl|NODE_10869722_length_1051_cov_7.100856:c213-140	guaguacCAAAGUGCUCAUAGUGCAGGUAGuuuugcaucauucuacugcacugugagcacuuccaguacucuug	..(((((..(((((((((((((((((.(((............))))))))))))))))))))...)))))....	-35.2	5	K1-BB
xla-miR-20	CAAAGUGCUCAUAGUGCAGGUAG	>31e02|gi|342562140|gb|AFTD01073312.1|:c15783-15710_Cricetulus_griseus_scaffold1588_153_whole_genome_shotgun_sequence	guaguacCAAAGUGCUCAUAGUGCAGGUAGuuuugcaucauucuacugcacugugagcacuuccaguacucuug	..(((((..(((((((((((((((((.(((............))))))))))))))))))))...)))))....	-35.2	5	AFTD
xla-miR-20	CAAAGUGCUCAUAGUGCAGGUAG	>dca45|gi|529807703|gb|APMK01175604.1|:829-902_Cricetulus_griseus_strain_17A/GY_chromosome_X_chrX_contig_2805_whole_genome_shotgun_sequence	guaguacCAAAGUGCUCAUAGUGCAGGUAGuuuugcaucauucuacugcacugugagcacuuccaguacucuug	..(((((..(((((((((((((((((.(((............))))))))))))))))))))...)))))....	-35.2	5	APMK
xla-miR-20	CAAAGUGCUCAUAGUGCAGGUAG	>ebaf6|gi|521756242|gb|AMDS01113578.1|:c17467-17394_Cricetulus_griseus_scaffold2338_40_whole_genome_shotgun_sequence	guaguacCAAAGUGCUCAUAGUGCAGGUAGuuuugcaucauucuacugcacugugagcacuuccaguacucuug	..(((((..(((((((((((((((((.(((............))))))))))))))))))))...)))))....	-35.2	5	AMDS
mmu-miR-431-3p	CAGGUCGUCUUGCAGGGCUUCU	>163ab|gi|342574143|gb|AFTD01062092.1|:8164-8254_Cricetulus_griseus_scaffold1373_57_whole_genome_shotgun_sequence	cguccugcgaggugucuugcaggccgucaugcaggccacucugacgguaacguugCAGGUCGUCUUGCAGGGCUUCUcgcaagacgacauc	((((.(((((((.((((((((((.((...((((((((........)))....)))))...)).)))))))))).))))))).)))).....	-43.5	0	AFTD
mmu-miR-431-3p	CAGGUCGUCUUGCAGGGCUUCU	>2cf35|gi|529938472|gb|APMK01110536.1|:c16710-16620_Cricetulus_griseus_strain_17A/GY_chromosome_5_chr5_contig_27034_whole_genome_shotgun_sequence	cguccugcgaggugucuugcaggccgucaugcaggccacucugacgguaacguugCAGGUCGUCUUGCAGGGCUUCUcgcaagacgacauc	((((.(((((((.((((((((((.((...((((((((........)))....)))))...)).)))))))))).))))))).)))).....	-43.5	0	APMK
mmu-miR-431-3p	CAGGUCGUCUUGCAGGGCUUCU	>b42ea|lcl|NODE_28210117_length_372_cov_9.432796:c309-219	cguccugcgaggugucuugcaggccgucaugcaggccacucugacgguaacguugCAGGUCGUCUUGCAGGGCUUCUcgcaagacgacauc	((((.(((((((.((((((((((.((...((((((((........)))....)))))...)).)))))))))).))))))).)))).....	-43.5	0	K1-BB
mmu-miR-431-3p	CAGGUCGUCUUGCAGGGCUUCU	>bd554|gi|521845368|gb|AMDS01078564.1|:15-105_Cricetulus_griseus_scaffold1456_14_whole_genome_shotgun_sequence	cguccugcgaggugucuugcaggccgucaugcaggccacucugacgguaacguugCAGGUCGUCUUGCAGGGCUUCUcgcaagacgacauc	((((.(((((((.((((((((((.((...((((((((........)))....)))))...)).)))))))))).))))))).)))).....	-43.5	0	AMDS
mmu-miR-431-3p	CAGGUCGUCUUGCAGGGCUUCU	>ef01c|gi|521845368|gb|AMDS01078564.1|:2726-2816_Cricetulus_griseus_scaffold1456_14_whole_genome_shotgun_sequence	cguccugcgaggugucuugcaggccgucaugcaggccacucugacgguaacguugCAGGUCGUCUUGCAGGGCUUCUcgcaagacgacauc	((((.(((((((.((((((((((.((...((((((((........)))....)))))...)).)))))))))).))))))).)))).....	-43.5	0	AMDS
oar-miR-431	UGUCUUGCAGGCCGUCAUGCAGG	>596f4|gi|521845368|gb|AMDS01078564.1|:15-105_Cricetulus_griseus_scaffold1456_14_whole_genome_shotgun_sequence	cguccugcgaggUGUCUUGCAGGCCGUCAUGCAGGccacucugacgguaacguugcaggucgucuugcagggcuucucgcaagacgacauc	((((.(((((((.((((((((((.((...((((((((........)))....)))))...)).)))))))))).))))))).)))).....	-43.5	0	AMDS
oar-miR-431	UGUCUUGCAGGCCGUCAUGCAGG	>69277|gi|521845368|gb|AMDS01078564.1|:2726-2816_Cricetulus_griseus_scaffold1456_14_whole_genome_shotgun_sequence	cguccugcgaggUGUCUUGCAGGCCGUCAUGCAGGccacucugacgguaacguugcaggucgucuugcagggcuucucgcaagacgacauc	((((.(((((((.((((((((((.((...((((((((........)))....)))))...)).)))))))))).))))))).)))).....	-43.5	0	AMDS
oar-miR-431	UGUCUUGCAGGCCGUCAUGCAGG	>78ce6|lcl|NODE_28210117_length_372_cov_9.432796:c309-219	cguccugcgaggUGUCUUGCAGGCCGUCAUGCAGGccacucugacgguaacguugcaggucgucuugcagggcuucucgcaagacgacauc	((((.(((((((.((((((((((.((...((((((((........)))....)))))...)).)))))))))).))))))).)))).....	-43.5	0	K1-BB
oar-miR-431	UGUCUUGCAGGCCGUCAUGCAGG	>8dbc1|gi|342574143|gb|AFTD01062092.1|:8164-8254_Cricetulus_griseus_scaffold1373_57_whole_genome_shotgun_sequence	cguccugcgaggUGUCUUGCAGGCCGUCAUGCAGGccacucugacgguaacguugcaggucgucuugcagggcuucucgcaagacgacauc	((((.(((((((.((((((((((.((...((((((((........)))....)))))...)).)))))))))).))))))).)))).....	-43.5	0	AFTD
oar-miR-431	UGUCUUGCAGGCCGUCAUGCAGG	>e6e87|gi|529938472|gb|APMK01110536.1|:c16710-16620_Cricetulus_griseus_strain_17A/GY_chromosome_5_chr5_contig_27034_whole_genome_shotgun_sequence	cguccugcgaggUGUCUUGCAGGCCGUCAUGCAGGccacucugacgguaacguugcaggucgucuugcagggcuucucgcaagacgacauc	((((.(((((((.((((((((((.((...((((((((........)))....)))))...)).)))))))))).))))))).)))).....	-43.5	0	APMK
mmu-miR-433-5p	UACGGUGAGCCUGUCAUUAUUC	>969bc|gi|342574143|gb|AFTD01062092.1|:9102-9225_Cricetulus_griseus_scaffold1373_57_whole_genome_shotgun_sequence	ugcccggggagaagUACGGUGAGCCUGUCAUUAUUCagagaggcuagauccucuguguugagaaggaucaugaugggcuccucgguguucuccagguagcggcaccacaccaugaaggaagccc	((((...((((((...(((.(((((((((((.(((((.(((((......))))).))........))).))))))))))).)))...)))))).))))..(((.((..........))..))).	-44.1	0	AFTD
mmu-miR-433-5p	UACGGUGAGCCUGUCAUUAUUC	>d5d88|gi|521845368|gb|AMDS01078564.1|:3664-3787_Cricetulus_griseus_scaffold1456_14_whole_genome_shotgun_sequence	ugcccggggagaagUACGGUGAGCCUGUCAUUAUUCagagaggcuagauccucuguguugagaaggaucaugaugggcuccucgguguucuccagguagcggcaccacaccaugaaggaagccc	((((...((((((...(((.(((((((((((.(((((.(((((......))))).))........))).))))))))))).)))...)))))).))))..(((.((..........))..))).	-44.1	0	AMDS
mmu-miR-433-5p	UACGGUGAGCCUGUCAUUAUUC	>ee386|gi|529938472|gb|APMK01110536.1|:c15772-15649_Cricetulus_griseus_strain_17A/GY_chromosome_5_chr5_contig_27034_whole_genome_shotgun_sequence	ugcccggggagaagUACGGUGAGCCUGUCAUUAUUCagagaggcuagauccucuguguugagaaggaucaugaugggcuccucgguguucuccagguagcggcaccacaccaugaaggaagccc	((((...((((((...(((.(((((((((((.(((((.(((((......))))).))........))).))))))))))).)))...)))))).))))..(((.((..........))..))).	-44.1	0	APMK
mmu-miR-433-3p	AUCAUGAUGGGCUCCUCGGUGU	>0e45d|gi|529938472|gb|APMK01110536.1|:c15772-15649_Cricetulus_griseus_strain_17A/GY_chromosome_5_chr5_contig_27034_whole_genome_shotgun_sequence	ugcccggggagaaguacggugagccugucauuauucagagaggcuagauccucuguguugagaaggAUCAUGAUGGGCUCCUCGGUGUucuccagguagcggcaccacaccaugaaggaagccc	((((...((((((...(((.(((((((((((.(((((.(((((......))))).))........))).))))))))))).)))...)))))).))))..(((.((..........))..))).	-44.1	0	APMK
mmu-miR-433-3p	AUCAUGAUGGGCUCCUCGGUGU	>8964a|gi|342574143|gb|AFTD01062092.1|:9102-9225_Cricetulus_griseus_scaffold1373_57_whole_genome_shotgun_sequence	ugcccggggagaaguacggugagccugucauuauucagagaggcuagauccucuguguugagaaggAUCAUGAUGGGCUCCUCGGUGUucuccagguagcggcaccacaccaugaaggaagccc	((((...((((((...(((.(((((((((((.(((((.(((((......))))).))........))).))))))))))).)))...)))))).))))..(((.((..........))..))).	-44.1	0	AFTD
mmu-miR-433-3p	AUCAUGAUGGGCUCCUCGGUGU	>e7de6|gi|521845368|gb|AMDS01078564.1|:3664-3787_Cricetulus_griseus_scaffold1456_14_whole_genome_shotgun_sequence	ugcccggggagaaguacggugagccugucauuauucagagaggcuagauccucuguguugagaaggAUCAUGAUGGGCUCCUCGGUGUucuccagguagcggcaccacaccaugaaggaagccc	((((...((((((...(((.(((((((((((.(((((.(((((......))))).))........))).))))))))))).)))...)))))).))))..(((.((..........))..))).	-44.1	0	AMDS
rno-miR-448-3p	UUGCAUAUGUAGGAUGUCCCA	>d194b|lcl|NODE_38465589_length_721_cov_6.460472:425-536	acagggagguugaacauccugcauagugcugccaggaaaucccuacuucauacuaagagggggcuggcuggUUGCAUAUGUAGGAUGUCCCAucuccccgcccacuucguca	...(((((((...((((((((((((.(((.(((((....(((((.(((......)))))))).....))))).)))))))))))))))...)))))))..............	-49.7	0	K1-BB
rno-miR-448-3p	UUGCAUAUGUAGGAUGUCCCA	>d3283|gi|529938942|gb|APMK01110303.1|:c2773-2662_Cricetulus_griseus_strain_17A/GY_chromosome_X_chrX_contig_8182_whole_genome_shotgun_sequence	acagggagguugaacauccugcauagugcugccaggaaaucccuacuucauacuaagagggggcuggcuggUUGCAUAUGUAGGAUGUCCCAucuccccgcccacuucguca	...(((((((...((((((((((((.(((.(((((....(((((.(((......)))))))).....))))).)))))))))))))))...)))))))..............	-49.7	0	APMK
rno-miR-448-3p	UUGCAUAUGUAGGAUGUCCCA	>dd3f7|gi|521913984|gb|AMDS01038593.1|:c60993-60882_Cricetulus_griseus_scaffold759_26_whole_genome_shotgun_sequence	acagggagguugaacauccugcauagugcugccaggaaaucccuacuucauacuaagagggggcuggcuggUUGCAUAUGUAGGAUGUCCCAucuccccgcccacuucguca	...(((((((...((((((((((((.(((.(((((....(((((.(((......)))))))).....))))).)))))))))))))))...)))))))..............	-49.7	0	AMDS
rno-miR-448-3p	UUGCAUAUGUAGGAUGUCCCA	>f90a5|gi|342541857|gb|AFTD01093118.1|:108-219_Cricetulus_griseus_scaffold2342_41_whole_genome_shotgun_sequence	acagggagguugaacauccugcauagugcugccaggaaaucccuacuucauacuaagagggggcuggcuggUUGCAUAUGUAGGAUGUCCCAucuccccgcccacuucguca	...(((((((...((((((((((((.(((.(((((....(((((.(((......)))))))).....))))).)))))))))))))))...)))))))..............	-49.7	0	AFTD
mmu-miR-365-2-5p	AGGGACUUUCAGGGGCAGCUGUG	>5250a|gi|521804600|gb|AMDS01094292.1|:11527-11638_Cricetulus_griseus_scaffold1795_16_whole_genome_shotgun_sequence	cgcauguucaaggacagcaagaaaaaugAGGGACUUUCAGGGGCAGCUGUGuuuucugacucagucauaaugccccuaaaaauccuuauuguucuugcagugugcaucaggc	.((((........((.(((((((.((((((((..(((.(((((((((((.(((....))).)))).....))))))).))).)))))))).))))))).)))))).......	-39	2251	AMDS
mmu-miR-365-2-5p	AGGGACUUUCAGGGGCAGCUGUG	>93475|gi|530068699|gb|APMK01050533.1|:c15009-14898_Cricetulus_griseus_strain_17A/GY_chromosome_7_chr7_contig_5275_whole_genome_shotgun_sequence	cgcauguucaaggacagcaagaaaaaugAGGGACUUUCAGGGGCAGCUGUGuuuucugacucagucauaaugccccuaaaaauccuuauuguucuugcagugugcaucaggc	.((((........((.(((((((.((((((((..(((.(((((((((((.(((....))).)))).....))))))).))).)))))))).))))))).)))))).......	-39	2251	APMK
mmu-miR-365-2-5p	AGGGACUUUCAGGGGCAGCUGUG	>f044f|lcl|NODE_18761017_length_265_cov_4.354717:73-184	cgcauguucaaggacagcaagaaaaaugAGGGACUUUCAGGGGCAGCUGUGuuuucugacucagucauaaugccccuaaaaauccuuauuguucuugcagugugcaucaggc	.((((........((.(((((((.((((((((..(((.(((((((((((.(((....))).)))).....))))))).))).)))))))).))))))).)))))).......	-39	2251	K1-BB
mmu-miR-429-5p	GUCUUACCAGACAUGGUUAGA	>0c690|gi|529520636|gb|APMK01309605.1|:16019-16101_Cricetulus_griseus_strain_17A/GY_chromosome_2_chr2_contig_37210_whole_genome_shotgun_sequence	ccugcugauggauGUCUUACCAGACAUGGUUAGAucuggaugcucugucuaauacugucugguaaugccguccauccauggcc	...((((((((((((.((((((((((..(((((((..(((...))))))))))..)))))))))).)).)))))))...))).	-33.1	0	APMK
mmu-miR-429-5p	GUCUUACCAGACAUGGUUAGA	>1fe64|lcl|NODE_22726918_length_60_cov_38.549999:c96-14	ccugcugauggauGUCUUACCAGACAUGGUUAGAucuggaugcucugucuaauacugucugguaaugccguccauccauggcc	...((((((((((((.((((((((((..(((((((..(((...))))))))))..)))))))))).)).)))))))...))).	-33.1	0	K1-BB
mmu-miR-429-5p	GUCUUACCAGACAUGGUUAGA	>7a9df|gi|521889384|gb|AMDS01056735.1|:c73198-73116_Cricetulus_griseus_scaffold1002_156_whole_genome_shotgun_sequence	ccugcugauggauGUCUUACCAGACAUGGUUAGAucuggaugcucugucuaauacugucugguaaugccguccauccauggcc	...((((((((((((.((((((((((..(((((((..(((...))))))))))..)))))))))).)).)))))))...))).	-33.1	0	AMDS
mmu-miR-429-5p	GUCUUACCAGACAUGGUUAGA	>c81cc|gi|342534676|gb|AFTD01100299.1|:16032-16114_Cricetulus_griseus_scaffold2657_7_whole_genome_shotgun_sequence	ccugcugauggauGUCUUACCAGACAUGGUUAGAucuggaugcucugucuaauacugucugguaaugccguccauccauggcc	...((((((((((((.((((((((((..(((((((..(((...))))))))))..)))))))))).)).)))))))...))).	-33.1	0	AFTD
rno-miR-448-5p	AACAUCCUGCAUAGUGCUGCCA	>1fc0d|gi|529938942|gb|APMK01110303.1|:c2773-2662_Cricetulus_griseus_strain_17A/GY_chromosome_X_chrX_contig_8182_whole_genome_shotgun_sequence	acagggagguugAACAUCCUGCAUAGUGCUGCCAggaaaucccuacuucauacuaagagggggcuggcugguugcauauguaggaugucccaucuccccgcccacuucguca	...(((((((...((((((((((((.(((.(((((....(((((.(((......)))))))).....))))).)))))))))))))))...)))))))..............	-49.7	0	APMK
rno-miR-448-5p	AACAUCCUGCAUAGUGCUGCCA	>39b04|lcl|NODE_38465589_length_721_cov_6.460472:425-536	acagggagguugAACAUCCUGCAUAGUGCUGCCAggaaaucccuacuucauacuaagagggggcuggcugguugcauauguaggaugucccaucuccccgcccacuucguca	...(((((((...((((((((((((.(((.(((((....(((((.(((......)))))))).....))))).)))))))))))))))...)))))))..............	-49.7	0	K1-BB
rno-miR-448-5p	AACAUCCUGCAUAGUGCUGCCA	>559b8|gi|521913984|gb|AMDS01038593.1|:c60993-60882_Cricetulus_griseus_scaffold759_26_whole_genome_shotgun_sequence	acagggagguugAACAUCCUGCAUAGUGCUGCCAggaaaucccuacuucauacuaagagggggcuggcugguugcauauguaggaugucccaucuccccgcccacuucguca	...(((((((...((((((((((((.(((.(((((....(((((.(((......)))))))).....))))).)))))))))))))))...)))))))..............	-49.7	0	AMDS
rno-miR-448-5p	AACAUCCUGCAUAGUGCUGCCA	>dce1f|gi|342541857|gb|AFTD01093118.1|:108-219_Cricetulus_griseus_scaffold2342_41_whole_genome_shotgun_sequence	acagggagguugAACAUCCUGCAUAGUGCUGCCAggaaaucccuacuucauacuaagagggggcuggcugguugcauauguaggaugucccaucuccccgcccacuucguca	...(((((((...((((((((((((.(((.(((((....(((((.(((......)))))))).....))))).)))))))))))))))...)))))))..............	-49.7	0	AFTD
hsa-miR-449a	UGGCAGUGUAUUGUUAGCUGGU	>1f343|gi|530148033|gb|APMK01010507.1|:c9573-9483_Cricetulus_griseus_strain_17A/GY_chromosome_2_chr2_contig_42380_whole_genome_shotgun_sequence	cugugugugacggguUGGCAGUGUAUUGUUAGCUGGUugaauaugugaaaggcaccagcuaacaugcaacugcuauccugucgcacauaca	.(((((((((((((.(((((((((((.((((((((((................)))))))))))))).))))))).)))))))))))))..	-50.2	31	APMK
hsa-miR-449a	UGGCAGUGUAUUGUUAGCUGGU	>65868|lcl|NODE_16759510_length_84_cov_1.000000:c138-57	acggguUGGCAGUGUAUUGUUAGCUGGUugaauaugugaaaggcaccagcuaaccugcaacugcuauccugucgcacauaca	(((((.((((((((((..((((((((((................)))))))))).))).))))))).)))))..........	-32.6	31	K1-BB
hsa-miR-449a	UGGCAGUGUAUUGUUAGCUGGU	>82452|gi|521825185|gb|AMDS01089283.1|:30991-31081_Cricetulus_griseus_scaffold1549_35_whole_genome_shotgun_sequence	cugugugugacggguUGGCAGUGUAUUGUUAGCUGGUugaauaugugaaaggcaccagcuaacaugcaacugcuauccugucgcacauaca	.(((((((((((((.(((((((((((.((((((((((................)))))))))))))).))))))).)))))))))))))..	-50.2	31	AMDS
hsa-miR-449a	UGGCAGUGUAUUGUUAGCUGGU	>ffbf7|gi|342523979|gb|AFTD01110996.1|:c12721-12631_Cricetulus_griseus_scaffold3254_11_whole_genome_shotgun_sequence	cugugugugacggguUGGCAGUGUAUUGUUAGCUGGUugaauaugugaaaggcaccagcuaacaugcaacugcuauccugucgcacauaca	.(((((((((((((.(((((((((((.((((((((((................)))))))))))))).))))))).)))))))))))))..	-50.2	31	AFTD
hsa-miR-451a	AAACCGUUACCAUUACUGAGUU	>41d1a|gi|521767785|gb|AMDS01107287.1|:37720-37791_Cricetulus_griseus_scaffold2169_51_whole_genome_shotgun_sequence	cuuggggauggcgaggAAACCGUUACCAUUACUGAGUUuaguaaugguaacgguucucuugcugcucccaaa	.((((((.((((((((.(((((((((((((((((....))))))))))))))))).)))))))).)))))).	-43.3	10	AMDS
hsa-miR-451a	AAACCGUUACCAUUACUGAGUU	>c3e2b|gi|342473872|gb|AFTD01160599.1|:12683-12754_Cricetulus_griseus_scaffold11161_16_whole_genome_shotgun_sequence	cuuggggauggcgaggAAACCGUUACCAUUACUGAGUUuaguaaugguaacgguucucuugcugcucccaaa	.((((((.((((((((.(((((((((((((((((....))))))))))))))))).)))))))).)))))).	-43.3	10	AFTD
hsa-miR-451a	AAACCGUUACCAUUACUGAGUU	>fd47b|lcl|NODE_36599749_length_451_cov_9.643016:c383-312	cuuggggauggcgaggAAACCGUUACCAUUACUGAGUUuaguaaugguaacgggucucuugcugcucccaaa	.((((((.(((((((((..(((((((((((((((....))))))))))))))).)).))))))).)))))).	-40.6	10	K1-BB
hsa-miR-452-5p	AACUGUUUGCAGAGGAAACUGA	>199d0|gi|342560105|gb|AFTD01075347.1|:c8495-8411_Cricetulus_griseus_scaffold1757_27_whole_genome_shotgun_sequence	gcuaagcacuuacAACUGUUUGCAGAGGAAACUGAgaccuuguagcuaugucucagucucaucuacaaagaaguaagugcuuugc	((.((((((((((.....((((.(((.((.((((((((...........)))))))).)).))).))))...)))))))))).))	-32.4	0	AFTD
hsa-miR-452-5p	AACUGUUUGCAGAGGAAACUGA	>40860|gi|529818360|gb|APMK01170517.1|:c8514-8430_Cricetulus_griseus_strain_17A/GY_chromosome_X_chrX_contig_4024_whole_genome_shotgun_sequence	gcuaagcacuuacAACUGUUUGCAGAGGAAACUGAgaccuuguagcuaugucucagucucaucuacaaagaaguaagugcuuugc	((.((((((((((.....((((.(((.((.((((((((...........)))))))).)).))).))))...)))))))))).))	-32.4	0	APMK
hsa-miR-452-5p	AACUGUUUGCAGAGGAAACUGA	>489bd|lcl|NODE_4959837_length_429_cov_7.219114:386-470	gcuaagcacuuacAACUGUUUGCAGAGGAAACUGAgaccuuguagcuaugucucagucucaucuacaaagaaguaagugcuuugc	((.((((((((((.....((((.(((.((.((((((((...........)))))))).)).))).))))...)))))))))).))	-32.4	0	K1-BB
hsa-miR-452-5p	AACUGUUUGCAGAGGAAACUGA	>7cc13|gi|521952468|gb|AMDS01000109.1|:566-650_Cricetulus_griseus_scaffold275_13_whole_genome_shotgun_sequence	gcuaagcacuuacAACUGUUUGCAGAGGAAACUGAgaccuuguagcuaugucucagucucaucuacaaagaaguaagugcuuugc	((.((((((((((.....((((.(((.((.((((((((...........)))))))).)).))).))))...)))))))))).))	-32.4	0	AMDS
ptc-miR482a.1	CCUACUCCUCCCAUUCC	>41626|lcl|NODE_30306571_length_855_cov_7.511111:c563-457	uauuaauagggagauaauuagccucucacuggaggugggggagguagggggagguaugaccaucuuacuuucCCUACUCCUCCCAUUCCagcccaguaacggagccu	........(((((.........))))).((((((.((((((.(((((((((((..............))))))))))).)))))))))))).((......)).....	-40.7	0	K1-BB
ptc-miR482a.1	CCUACUCCUCCCAUUCC	>4762b|gi|529848566|gb|APMK01155829.1|:c1516-1410_Cricetulus_griseus_strain_17A/GY_chromosome_1_chr1_contig_27049_whole_genome_shotgun_sequence	uauuaauagggagauaauuagccucucacuggaggugggggagguagggggagguaugaccaucuuacuuucCCUACUCCUCCCAUUCCagcccaguaacggagccu	........(((((.........))))).((((((.((((((.(((((((((((..............))))))))))).)))))))))))).((......)).....	-40.7	0	APMK
ptc-miR482a.1	CCUACUCCUCCCAUUCC	>888cf|gi|342499244|gb|AFTD01135227.1|:c13659-13553_Cricetulus_griseus_scaffold5413_10_whole_genome_shotgun_sequence	uauuaauagggagauaauuagccucucacuggaggugggggagguagggggagguaugaccaucuuacuuucCCUACUCCUCCCAUUCCagcccaguaacggagccu	........(((((.........))))).((((((.((((((.(((((((((((..............))))))))))).)))))))))))).((......)).....	-40.7	0	AFTD
mml-miR-96	UUUGGCACUAGCACAUUUUUGC	>97958|gi|521800581|gb|AMDS01095996.1|:c16233-16156_Cricetulus_griseus_scaffold1805_19_whole_genome_shotgun_sequence	uggccgauUUUGGCACUAGCACAUUUUUGCuugugucucuccgcucugagcaaucaugugcagugccaauaugggaaa	...((.((.((((((((.((((((..(((((((((......)))...))))))..)))))))))))))).)).))...	-34.9	2	AMDS
mml-miR-96	UUUGGCACUAGCACAUUUUUGC	>97dd5|lcl|NODE_23706723_length_89_cov_1.292135:c143-73	uUUUGGCACUAGCACAUUUUUGCuugugucucuccgcucugagcaaucaugugccgugccaauaugggaaa	..(((((((..((((((..(((((((((......)))...))))))..)))))).))))))).........	-26.5	2	K1-BB
mml-miR-96	UUUGGCACUAGCACAUUUUUGC	>a53d7|gi|529536769|gb|APMK01302402.1|:2261-2338_Cricetulus_griseus_strain_17A/GY_chromosome_1_chr1_contig_13647_whole_genome_shotgun_sequence	uggccgauUUUGGCACUAGCACAUUUUUGCuugugucucuccgcucugagcaaucaugugcagugccaauaugggaaa	...((.((.((((((((.((((((..(((((((((......)))...))))))..)))))))))))))).)).))...	-34.9	2	APMK
mml-miR-96	UUUGGCACUAGCACAUUUUUGC	>c8d77|gi|342608706|gb|AFTD01040226.1|:c80833-80756_Cricetulus_griseus_scaffold685_97_whole_genome_shotgun_sequence	uggccgauUUUGGCACUAGCACAUUUUUGCuugugucucuccgcucugagcaaucaugugcagugccaauaugggaaa	...((.((.((((((((.((((((..(((((((((......)))...))))))..)))))))))))))).)).))...	-34.9	2	AFTD
hsa-miR-488-5p	CCCAGAUAAUGGCACUCUCAA	>51bab|gi|521843503|gb|AMDS01079624.1|:c55056-54974_Cricetulus_griseus_scaffold1279_170_whole_genome_shotgun_sequence	gagaaucaucucuCCCAGAUAAUGGCACUCUCAAacaaguuuccaaguuguuugaaaggcuguuucuuggucagaagacucuc	((((.((.(((..((.(((.((((((.((.((((((((.((...)).)))))))).))))))))))).))..))).)).))))	-27.7	0	AMDS
hsa-miR-488-5p	CCCAGAUAAUGGCACUCUCAA	>68b9b|gi|529542711|gb|APMK01299592.1|:16343-16425_Cricetulus_griseus_strain_17A/GY_chromosome_5_chr5_contig_5324_whole_genome_shotgun_sequence	gagaaucaucucuCCCAGAUAAUGGCACUCUCAAacaaguuuccaaguuguuugaaaggcuguuucuuggucagaagacucuc	((((.((.(((..((.(((.((((((.((.((((((((.((...)).)))))))).))))))))))).))..))).)).))))	-27.7	0	APMK
hsa-miR-488-5p	CCCAGAUAAUGGCACUCUCAA	>6a203|gi|342623712|gb|AFTD01025220.1|:18217-18299_Cricetulus_griseus_scaffold442_28_whole_genome_shotgun_sequence	gagaaucaucucuCCCAGAUAAUGGCACUCUCAAacaaguuuccaaguuguuugaaaggcuguuucuuggucagaagacucuc	((((.((.(((..((.(((.((((((.((.((((((((.((...)).)))))))).))))))))))).))..))).)).))))	-27.7	0	AFTD
hsa-miR-488-5p	CCCAGAUAAUGGCACUCUCAA	>beb07|lcl|NODE_22893241_length_1049_cov_10.259295:c474-392	gagaaucaucucuCCCAGAUAAUGGCACUCUCAAacaaguuuccaaguuguuugaaaggcuguuucuuggucagaagacucuc	((((.((.(((..((.(((.((((((.((.((((((((.((...)).)))))))).))))))))))).))..))).)).))))	-27.7	0	K1-BB
hsa-miR-490-3p	CAACCUGGAGGACUCCAUGCUG	>0bd37|gi|530169220|gb|APMK01000090.1|:35713-35840_Cricetulus_griseus_strain_17A/GY_chromosome_1_chr1_contig_41643_whole_genome_shotgun_sequence	uggaagccuggcugguuuggaaaguucauuguucgacaccauggaucuccaggugggucacguuuagagauacacCAACCUGGAGGACUCCAUGCUGuugagcuguucacaagcagcggaacgucuaa	((((......((((.(((((((........((((((((.(((((((((((((((.(((...((........))))).)))))))))..)))))).))))))))..))).))))))))......)))).	-47.7	0	APMK
hsa-miR-490-3p	CAACCUGGAGGACUCCAUGCUG	>a9729|lcl|NODE_2533192_length_2009_cov_8.133898:1447-1574	uggaagccuggcugguuuggaaaguucauuguucgacaccauggaucuccaggugggucacguuuagagauacacCAACCUGGAGGACUCCAUGCUGuugagcuguucacaagcagcggaacgucuaa	((((......((((.(((((((........((((((((.(((((((((((((((.(((...((........))))).)))))))))..)))))).))))))))..))).))))))))......)))).	-47.7	0	K1-BB
hsa-miR-490-3p	CAACCUGGAGGACUCCAUGCUG	>b2e21|gi|521825259|gb|AMDS01089246.1|:c12372-12245_Cricetulus_griseus_scaffold1641_61_whole_genome_shotgun_sequence	uggaagccuggcugguuuggaaaguucauuguucgacaccauggaucuccaggugggucacguuuagagauacacCAACCUGGAGGACUCCAUGCUGuugagcuguucacaagcagcggaacgucuaa	((((......((((.(((((((........((((((((.(((((((((((((((.(((...((........))))).)))))))))..)))))).))))))))..))).))))))))......)))).	-47.7	0	AMDS
hsa-miR-490-3p	CAACCUGGAGGACUCCAUGCUG	>b2f55|gi|342643665|gb|AFTD01005268.1|:c43854-43727_Cricetulus_griseus_scaffold99_32_whole_genome_shotgun_sequence	uggaagccuggcugguuuggaaaguucauuguucgacaccauggaucuccaggugggucacguuuagagauacacCAACCUGGAGGACUCCAUGCUGuugagcuguucacaagcagcggaacgucuaa	((((......((((.(((((((........((((((((.(((((((((((((((.(((...((........))))).)))))))))..)))))).))))))))..))).))))))))......)))).	-47.7	0	AFTD
hsa-miR-491-3p	CUUAUGCAAGAUUCCCUUCUAC	>3f83e|gi|342623211|gb|AFTD01025721.1|:17996-18079_Cricetulus_griseus_scaffold399_112_whole_genome_shotgun_sequence	auugacuuaguuuggaagcgggaacccuuccaugaggaguagaacauucCUUAUGCAAGAUUCCCUUCUACcuggcuggguugg	...(((((((((.((.((.(((((..(((.((((((((((.....)))))))))).))).)))))..)).)).)))))))))..	-31.7	0	AFTD
hsa-miR-491-3p	CUUAUGCAAGAUUCCCUUCUAC	>a2535|gi|530089035|gb|APMK01039997.1|:17966-18049_Cricetulus_griseus_strain_17A/GY_chromosome_2_chr2_contig_20380_whole_genome_shotgun_sequence	auugacuuaguuuggaagcgggaacccuuccaugaggaguagaacauucCUUAUGCAAGAUUCCCUUCUACcuggcuggguugg	...(((((((((.((.((.(((((..(((.((((((((((.....)))))))))).))).)))))..)).)).)))))))))..	-31.7	0	APMK
hsa-miR-491-3p	CUUAUGCAAGAUUCCCUUCUAC	>a433d|gi|521789612|gb|AMDS01100937.1|:c13730-13647_Cricetulus_griseus_scaffold1753_164_whole_genome_shotgun_sequence	auugacuuaguuuggaagcgggaacccuuccaugaggaguagaacauucCUUAUGCAAGAUUCCCUUCUACcuggcuggguugg	...(((((((((.((.((.(((((..(((.((((((((((.....)))))))))).))).)))))..)).)).)))))))))..	-31.7	0	AMDS
hsa-miR-491-3p	CUUAUGCAAGAUUCCCUUCUAC	>e8593|lcl|NODE_24468821_length_386_cov_6.339378:c115-32	auugacuuaguuuggaagcgggaacccuuccaugaggaguagaacauucCUUAUGCAAGAUUCCCUUCUACcuggcuggguugg	...(((((((((.((.((.(((((..(((.((((((((((.....)))))))))).))).)))))..)).)).)))))))))..	-31.7	0	K1-BB
hsa-miR-490-5p	CCAUGGAUCUCCAGGUGGGU	>5bd64|lcl|NODE_2533192_length_2009_cov_8.133898:1447-1574	uggaagccuggcugguuuggaaaguucauuguucgacaCCAUGGAUCUCCAGGUGGGUcacguuuagagauacaccaaccuggaggacuccaugcuguugagcuguucacaagcagcggaacgucuaa	((((......((((.(((((((........((((((((.(((((((((((((((.(((...((........))))).)))))))))..)))))).))))))))..))).))))))))......)))).	-47.7	0	K1-BB
hsa-miR-490-5p	CCAUGGAUCUCCAGGUGGGU	>6ed8f|gi|530169220|gb|APMK01000090.1|:35713-35840_Cricetulus_griseus_strain_17A/GY_chromosome_1_chr1_contig_41643_whole_genome_shotgun_sequence	uggaagccuggcugguuuggaaaguucauuguucgacaCCAUGGAUCUCCAGGUGGGUcacguuuagagauacaccaaccuggaggacuccaugcuguugagcuguucacaagcagcggaacgucuaa	((((......((((.(((((((........((((((((.(((((((((((((((.(((...((........))))).)))))))))..)))))).))))))))..))).))))))))......)))).	-47.7	0	APMK
hsa-miR-490-5p	CCAUGGAUCUCCAGGUGGGU	>9dd19|gi|342643665|gb|AFTD01005268.1|:c43854-43727_Cricetulus_griseus_scaffold99_32_whole_genome_shotgun_sequence	uggaagccuggcugguuuggaaaguucauuguucgacaCCAUGGAUCUCCAGGUGGGUcacguuuagagauacaccaaccuggaggacuccaugcuguugagcuguucacaagcagcggaacgucuaa	((((......((((.(((((((........((((((((.(((((((((((((((.(((...((........))))).)))))))))..)))))).))))))))..))).))))))))......)))).	-47.7	0	AFTD
hsa-miR-490-5p	CCAUGGAUCUCCAGGUGGGU	>ff569|gi|521825259|gb|AMDS01089246.1|:c12372-12245_Cricetulus_griseus_scaffold1641_61_whole_genome_shotgun_sequence	uggaagccuggcugguuuggaaaguucauuguucgacaCCAUGGAUCUCCAGGUGGGUcacguuuagagauacaccaaccuggaggacuccaugcuguugagcuguucacaagcagcggaacgucuaa	((((......((((.(((((((........((((((((.(((((((((((((((.(((...((........))))).)))))))))..)))))).))))))))..))).))))))))......)))).	-47.7	0	AMDS
hsa-miR-493-5p	UUGUACAUGGUAGGCUUUCAUU	>17341|lcl|NODE_11755025_length_138_cov_14.876812:c97-9	cuggcggccagggccUUGUACAUGGUAGGCUUUCAUUcauucguuugcacauucggugaaggucuacugugugccaggcccugugccag	((((((..((((((((.((((((((((((((((((((.................)))))))))))))))))))).))))))))))))))	-51	0	K1-BB
hsa-miR-493-5p	UUGUACAUGGUAGGCUUUCAUU	>503f9|gi|521845372|gb|AMDS01078560.1|:1969-2057_Cricetulus_griseus_scaffold1456_9_whole_genome_shotgun_sequence	cuggcggccagggccUUGUACAUGGUAGGCUUUCAUUcauucguuugcacauucggugaaggucuacugugugccaggcccugugccag	((((((..((((((((.((((((((((((((((((((.................)))))))))))))))))))).))))))))))))))	-51	0	AMDS
hsa-miR-493-5p	UUGUACAUGGUAGGCUUUCAUU	>57685|gi|529892480|gb|APMK01133628.1|:c3658-3570_Cricetulus_griseus_strain_17A/GY_chromosome_5_chr5_contig_23983_whole_genome_shotgun_sequence	cuggcggccagggccUUGUACAUGGUAGGCUUUCAUUcauucguuugcacauucggugaaggucuacugugugccaggcccugugccag	((((((..((((((((.((((((((((((((((((((.................)))))))))))))))))))).))))))))))))))	-51	0	APMK
hsa-miR-493-5p	UUGUACAUGGUAGGCUUUCAUU	>7cd77|gi|342574149|gb|AFTD01062090.1|:2059-2147_Cricetulus_griseus_scaffold1373_55_whole_genome_shotgun_sequence	cuggcggccagggccUUGUACAUGGUAGGCUUUCAUUcauucguuugcacauucggugaaggucuacugugugccaggcccugugccag	((((((..((((((((.((((((((((((((((((((.................)))))))))))))))))))).))))))))))))))	-51	0	AFTD
hsa-miR-495-3p	AAACAAACAUGGUGCACUUCUU	>01a31|lcl|NODE_12344784_length_195_cov_8.369231:c73-1	gguaccugaaaagaaguugcccguguuauuuucgcuuuuauuugugacgAAACAAACAUGGUGCACUUCUUuu	........(((((((((.(((((((((..(((((.((........)))))))..))))))).)))))))))))	-23.7	0	K1-BB
hsa-miR-495-3p	AAACAAACAUGGUGCACUUCUU	>37775|gi|529652097|gb|APMK01249979.1|:17608-17689_Cricetulus_griseus_strain_17A/GY_chromosome_5_chr5_contig_19855_whole_genome_shotgun_sequence	gguaccugaaaagaaguugcccguguuauuuucgcuuuuauuugugacgAAACAAACAUGGUGCACUUCUUuuucgauauca	((((...((((((((((.(((((((((..(((((.((........)))))))..))))))).))))))))))))...)))).	-27.2	0	APMK
hsa-miR-495-3p	AAACAAACAUGGUGCACUUCUU	>54ceb|gi|521867435|gb|AMDS01067924.1|:25867-25948_Cricetulus_griseus_scaffold1238_6_whole_genome_shotgun_sequence	gguaccugaaaagaaguugcccguguuauuuucgcuuuuauuugugacgAAACAAACAUGGUGCACUUCUUuuucgauauca	((((...((((((((((.(((((((((..(((((.((........)))))))..))))))).))))))))))))...)))).	-27.2	0	AMDS
hsa-miR-495-3p	AAACAAACAUGGUGCACUUCUU	>a163b|gi|342601312|gb|AFTD01047620.1|:17795-17876_Cricetulus_griseus_scaffold913_7_whole_genome_shotgun_sequence	gguaccugaaaagaaguugcccguguuauuuucgcuuuuauuugugacgAAACAAACAUGGUGCACUUCUUuuucgauauca	((((...((((((((((.(((((((((..(((((.((........)))))))..))))))).))))))))))))...)))).	-27.2	0	AFTD
hsa-miR-493-3p	UGAAGGUCUACUGUGUGCCAGG	>7f179|gi|521845372|gb|AMDS01078560.1|:1969-2057_Cricetulus_griseus_scaffold1456_9_whole_genome_shotgun_sequence	cuggcggccagggccuuguacaugguaggcuuucauucauucguuugcacauucggUGAAGGUCUACUGUGUGCCAGGcccugugccag	((((((..((((((((.((((((((((((((((((((.................)))))))))))))))))))).))))))))))))))	-51	0	AMDS
hsa-miR-493-3p	UGAAGGUCUACUGUGUGCCAGG	>80707|gi|342574149|gb|AFTD01062090.1|:2059-2147_Cricetulus_griseus_scaffold1373_55_whole_genome_shotgun_sequence	cuggcggccagggccuuguacaugguaggcuuucauucauucguuugcacauucggUGAAGGUCUACUGUGUGCCAGGcccugugccag	((((((..((((((((.((((((((((((((((((((.................)))))))))))))))))))).))))))))))))))	-51	0	AFTD
hsa-miR-493-3p	UGAAGGUCUACUGUGUGCCAGG	>99a6b|lcl|NODE_11755025_length_138_cov_14.876812:c97-9	cuggcggccagggccuuguacaugguaggcuuucauucauucguuugcacauucggUGAAGGUCUACUGUGUGCCAGGcccugugccag	((((((..((((((((.((((((((((((((((((((.................)))))))))))))))))))).))))))))))))))	-51	0	K1-BB
hsa-miR-493-3p	UGAAGGUCUACUGUGUGCCAGG	>a9816|gi|529892480|gb|APMK01133628.1|:c3658-3570_Cricetulus_griseus_strain_17A/GY_chromosome_5_chr5_contig_23983_whole_genome_shotgun_sequence	cuggcggccagggccuuguacaugguaggcuuucauucauucguuugcacauucggUGAAGGUCUACUGUGUGCCAGGcccugugccag	((((((..((((((((.((((((((((((((((((((.................)))))))))))))))))))).))))))))))))))	-51	0	APMK
hsa-miR-539-3p	AUCAUACAAGGACAAUUUCUUU	>141bc|lcl|NODE_29615968_length_697_cov_10.846485:c242-165	ucauacuugaagagaaauuauccuugguguguucgcuuuuuuggaugaAUCAUACAAGGACAAUUUCUUUuugaguau	..(((((((((((((((((.((((((.((((((((((.....)).)))).)))))))))).)))))))))))))))))	-30.6	0	K1-BB
hsa-miR-539-3p	AUCAUACAAGGACAAUUUCUUU	>20fc5|gi|529652638|gb|APMK01249713.1|:6969-7046_Cricetulus_griseus_strain_17A/GY_chromosome_5_chr5_contig_19856_whole_genome_shotgun_sequence	ucauacuugaagagaaauuauccuugguguguucgcuuuuuuggaugaAUCAUACAAGGACAAUUUCUUUuugaguau	..(((((((((((((((((.((((((.((((((((((.....)).)))).)))))))))).)))))))))))))))))	-30.6	0	APMK
hsa-miR-539-3p	AUCAUACAAGGACAAUUUCUUU	>90bb0|gi|342601312|gb|AFTD01047620.1|:27279-27356_Cricetulus_griseus_scaffold913_7_whole_genome_shotgun_sequence	ucauacuugaagagaaauuauccuugguguguucgcuuuuuuggaugaAUCAUACAAGGACAAUUUCUUUuugaguau	..(((((((((((((((((.((((((.((((((((((.....)).)))).)))))))))).)))))))))))))))))	-30.6	0	AFTD
hsa-miR-539-3p	AUCAUACAAGGACAAUUUCUUU	>cbd03|gi|521867435|gb|AMDS01067924.1|:35303-35380_Cricetulus_griseus_scaffold1238_6_whole_genome_shotgun_sequence	ucauacuugaagagaaauuauccuugguguguucgcuuuuuuggaugaAUCAUACAAGGACAAUUUCUUUuugaguau	..(((((((((((((((((.((((((.((((((((((.....)).)))).)))))))))).)))))))))))))))))	-30.6	0	AMDS
mmu-miR-543-3p	AAACAUUCGCGGUGCACUUCUU	>14825|gi|521867435|gb|AMDS01067924.1|:24337-24412_Cricetulus_griseus_scaffold1238_6_whole_genome_shotgun_sequence	ugcuuaaugagaaguugcccguguuuuuuucgcuuuauaugugacgAAACAUUCGCGGUGCACUUCUUuuucagca	((((.((.(((((((.(((((((.((((.((((.......)))).))))....))))).))))))))).)).))))	-25.4	0	AMDS
mmu-miR-543-3p	AAACAUUCGCGGUGCACUUCUU	>198b1|gi|342601312|gb|AFTD01047620.1|:16265-16340_Cricetulus_griseus_scaffold913_7_whole_genome_shotgun_sequence	ugcuuaaugagaaguugcccguguuuuuuucgcuuuauaugugacgAAACAUUCGCGGUGCACUUCUUuuucagca	((((.((.(((((((.(((((((.((((.((((.......)))).))))....))))).))))))))).)).))))	-25.4	0	AFTD
mmu-miR-543-3p	AAACAUUCGCGGUGCACUUCUU	>4507f|gi|529652097|gb|APMK01249979.1|:16078-16153_Cricetulus_griseus_strain_17A/GY_chromosome_5_chr5_contig_19855_whole_genome_shotgun_sequence	ugcuuaaugagaaguugcccguguuuuuuucgcuuuauaugugacgAAACAUUCGCGGUGCACUUCUUuuucagca	((((.((.(((((((.(((((((.((((.((((.......)))).))))....))))).))))))))).)).))))	-25.4	0	APMK
mmu-miR-543-3p	AAACAUUCGCGGUGCACUUCUU	>9277d|lcl|NODE_10296669_length_303_cov_12.141914:c189-114	ugcuuaaugagaaguugcccguguuuuuuucgcuuuauaugugacgAAACAUUCGCGGUGCACUUCUUuuucagca	((((.((.(((((((.(((((((.((((.((((.......)))).))))....))))).))))))))).)).))))	-25.4	0	K1-BB
hsa-miR-487b-3p	AAUCGUACAGGGUCAUCCACUU	>1101b|gi|342601312|gb|AFTD01047620.1|:26485-26568_Cricetulus_griseus_scaffold913_7_whole_genome_shotgun_sequence	uugguacuuggagagugguuaucccuguccucuucguuucacucaugucgAAUCGUACAGGGUCAUCCACUUuuucaguaucaa	((((((((.(((((((((....((((((....((((............))))....))))))....))))))))).))))))))	-31.3	0	AFTD
hsa-miR-487b-3p	AAUCGUACAGGGUCAUCCACUU	>41b52|gi|521867435|gb|AMDS01067924.1|:34509-34592_Cricetulus_griseus_scaffold1238_6_whole_genome_shotgun_sequence	uugguacuuggagagugguuaucccuguccucuucguuucacucaugucgAAUCGUACAGGGUCAUCCACUUuuucaguaucaa	((((((((.(((((((((....((((((....((((............))))....))))))....))))))))).))))))))	-31.3	0	AMDS
hsa-miR-487b-3p	AAUCGUACAGGGUCAUCCACUU	>f9ed4|lcl|NODE_21799367_length_97_cov_6.515464:29-112	uugguacuuggagagugguuaucccuguccucuucguuucacucaugucgAAUCGUACAGGGUCAUCCACUUuuucaguaucaa	((((((((.(((((((((....((((((....((((............))))....))))))....))))))))).))))))))	-31.3	0	K1-BB
hsa-miR-487b-3p	AAUCGUACAGGGUCAUCCACUU	>ffbf9|gi|529652638|gb|APMK01249713.1|:6175-6258_Cricetulus_griseus_strain_17A/GY_chromosome_5_chr5_contig_19856_whole_genome_shotgun_sequence	uugguacuuggagagugguuaucccuguccucuucguuucacucaugucgAAUCGUACAGGGUCAUCCACUUuuucaguaucaa	((((((((.(((((((((....((((((....((((............))))....))))))....))))))))).))))))))	-31.3	0	APMK
mmu-miR-487b-5p	UGGUUAUCCCUGUCCUCUUCG	>13497|gi|521867435|gb|AMDS01067924.1|:34510-34591_Cricetulus_griseus_scaffold1238_6_whole_genome_shotgun_sequence	ugguacuuggagagUGGUUAUCCCUGUCCUCUUCGuuucacucaugucgaaucguacagggucauccacuuuuucaguauca	(((((((.(((((((((....((((((....((((............))))....))))))....))))))))).)))))))	-30.4	0	AMDS
mmu-miR-487b-5p	UGGUUAUCCCUGUCCUCUUCG	>3c48a|gi|342601312|gb|AFTD01047620.1|:26486-26567_Cricetulus_griseus_scaffold913_7_whole_genome_shotgun_sequence	ugguacuuggagagUGGUUAUCCCUGUCCUCUUCGuuucacucaugucgaaucguacagggucauccacuuuuucaguauca	(((((((.(((((((((....((((((....((((............))))....))))))....))))))))).)))))))	-30.4	0	AFTD
mmu-miR-487b-5p	UGGUUAUCCCUGUCCUCUUCG	>46b23|gi|529652638|gb|APMK01249713.1|:6176-6257_Cricetulus_griseus_strain_17A/GY_chromosome_5_chr5_contig_19856_whole_genome_shotgun_sequence	ugguacuuggagagUGGUUAUCCCUGUCCUCUUCGuuucacucaugucgaaucguacagggucauccacuuuuucaguauca	(((((((.(((((((((....((((((....((((............))))....))))))....))))))))).)))))))	-30.4	0	APMK
mmu-miR-487b-5p	UGGUUAUCCCUGUCCUCUUCG	>59765|lcl|NODE_21799367_length_97_cov_6.515464:30-111	ugguacuuggagagUGGUUAUCCCUGUCCUCUUCGuuucacucaugucgaaucguacagggucauccacuuuuucaguauca	(((((((.(((((((((....((((((....((((............))))....))))))....))))))))).)))))))	-30.4	0	K1-BB
mmu-miR-376c-3p	AACAUAGAGGAAAUUUCACGU	>1ea29|gi|529652638|gb|APMK01249713.1|:1650-1735_Cricetulus_griseus_strain_17A/GY_chromosome_5_chr5_contig_19856_whole_genome_shotgun_sequence	uuugguauuuaaaagguggauauuccuucuauguuuaugguauuuaugauuaAACAUAGAGGAAAUUUCACGUuuucagugucaaa	(((((((((.((((.(((((..(((((.(((((((((.............))))))))))))))..))))).)))).)))))))))	-27.2	3	APMK
mmu-miR-376c-3p	AACAUAGAGGAAAUUUCACGU	>abf16|lcl|NODE_25138_length_1968_cov_11.378049:188-273	uuugguauuuaaaagguggauauuccuucuauguuuaugguauuuaugauuaAACAUAGAGGAAAUUUCACGUuuucagugucaaa	(((((((((.((((.(((((..(((((.(((((((((.............))))))))))))))..))))).)))).)))))))))	-27.2	3	K1-BB
mmu-miR-376c-3p	AACAUAGAGGAAAUUUCACGU	>bed39|gi|521867435|gb|AMDS01067924.1|:29984-30069_Cricetulus_griseus_scaffold1238_6_whole_genome_shotgun_sequence	uuugguauuuaaaagguggauauuccuucuauguuuaugguauuuaugauuaAACAUAGAGGAAAUUUCACGUuuucagugucaaa	(((((((((.((((.(((((..(((((.(((((((((.............))))))))))))))..))))).)))).)))))))))	-27.2	3	AMDS
mmu-miR-376c-3p	AACAUAGAGGAAAUUUCACGU	>ef480|gi|342601312|gb|AFTD01047620.1|:21960-22045_Cricetulus_griseus_scaffold913_7_whole_genome_shotgun_sequence	uuugguauuuaaaagguggauauuccuucuauguuuaugguauuuaugauuaAACAUAGAGGAAAUUUCACGUuuucagugucaaa	(((((((((.((((.(((((..(((((.(((((((((.............))))))))))))))..))))).)))).)))))))))	-27.2	3	AFTD
rno-miR-376a-5p	GGUAGAUUCUCCUUCUAUGAG	>12da7|gi|521867435|gb|AMDS01067924.1|:31015-31096_Cricetulus_griseus_scaffold1238_6_whole_genome_shotgun_sequence	ugauauuuaaaaGGUAGAUUCUCCUUCUAUGAGuacaauauuaaugacuaaucguagaggaaaauccacguuuucaguauca	(((((((.((((.((.((((.((((.((((((...................)))))))))).)))).)).)))).)))))))	-23.1	0	AMDS
rno-miR-376a-5p	GGUAGAUUCUCCUUCUAUGAG	>7e51b|gi|529652638|gb|APMK01249713.1|:2681-2762_Cricetulus_griseus_strain_17A/GY_chromosome_5_chr5_contig_19856_whole_genome_shotgun_sequence	ugauauuuaaaaGGUAGAUUCUCCUUCUAUGAGuacaauauuaaugacuaaucguagaggaaaauccacguuuucaguauca	(((((((.((((.((.((((.((((.((((((...................)))))))))).)))).)).)))).)))))))	-23.1	0	APMK
rno-miR-376a-5p	GGUAGAUUCUCCUUCUAUGAG	>8652e|lcl|NODE_25138_length_1968_cov_11.378049:1219-1300	ugauauuuaaaaGGUAGAUUCUCCUUCUAUGAGuacaauauuaaugacuaaucguagaggaaaauccacguuuucaguauca	(((((((.((((.((.((((.((((.((((((...................)))))))))).)))).)).)))).)))))))	-23.1	0	K1-BB
rno-miR-376a-5p	GGUAGAUUCUCCUUCUAUGAG	>98faf|gi|342601312|gb|AFTD01047620.1|:22991-23072_Cricetulus_griseus_scaffold913_7_whole_genome_shotgun_sequence	ugauauuuaaaaGGUAGAUUCUCCUUCUAUGAGuacaauauuaaugacuaaucguagaggaaaauccacguuuucaguauca	(((((((.((((.((.((((.((((.((((((...................)))))))))).)))).)).)))).)))))))	-23.1	0	AFTD
rno-miR-494-3p	UGAAACAUACACGGGAAACCUCU	>512be|gi|521867435|gb|AMDS01067924.1|:22134-22216_Cricetulus_griseus_scaffold1238_6_whole_genome_shotgun_sequence	ugauacuugaaggagagguaguccgcguugucuucucuuuauuuaugaUGAAACAUACACGGGAAACCUCUuuuuuaguauca	(((((((.(((((((((((..((((.(((((.(((((.........)).)))))).)).))))..))))))))))))))))))	-29.9	2	AMDS
rno-miR-494-3p	UGAAACAUACACGGGAAACCUCU	>7eb38|gi|529652097|gb|APMK01249979.1|:13875-13957_Cricetulus_griseus_strain_17A/GY_chromosome_5_chr5_contig_19855_whole_genome_shotgun_sequence	ugauacuugaaggagagguaguccgcguugucuucucuuuauuuaugaUGAAACAUACACGGGAAACCUCUuuuuuaguauca	(((((((.(((((((((((..((((.(((((.(((((.........)).)))))).)).))))..))))))))))))))))))	-29.9	2	APMK
rno-miR-494-3p	UGAAACAUACACGGGAAACCUCU	>9108c|lcl|NODE_40858241_length_1097_cov_8.272561:c180-98	ugauacuugaaggagagguaguccgcguugucuucucuuuauuuaugaUGAAACAUACACGGGAAACCUCUuuuuuaguauca	(((((((.(((((((((((..((((.(((((.(((((.........)).)))))).)).))))..))))))))))))))))))	-29.9	2	K1-BB
rno-miR-494-3p	UGAAACAUACACGGGAAACCUCU	>a09a3|gi|342601312|gb|AFTD01047620.1|:14057-14139_Cricetulus_griseus_scaffold913_7_whole_genome_shotgun_sequence	ugauacuugaaggagagguaguccgcguugucuucucuuuauuuaugaUGAAACAUACACGGGAAACCUCUuuuuuaguauca	(((((((.(((((((((((..((((.(((((.(((((.........)).)))))).)).))))..))))))))))))))))))	-29.9	2	AFTD
rno-miR-363-3p	AAUUGCACGGUAUCCAUCUGU	>626ab|lcl|NODE_17628377_length_377_cov_3.641910:72-158	uuuugcuguuaucggguggaucacgaugcaauuuugguuaguaugauaggagaaaAAUUGCACGGUAUCCAUCUGUaaaccgcagga	((((((.(((..(((((((((..((.(((((((((..(((......)))....)))))))))))..)))))))))..))).))))))	-31.4	2	K1-BB
rno-miR-363-3p	AAUUGCACGGUAUCCAUCUGU	>7143f|gi|529807703|gb|APMK01175604.1|:1242-1328_Cricetulus_griseus_strain_17A/GY_chromosome_X_chrX_contig_2805_whole_genome_shotgun_sequence	uuuugcuguuaucggguggaucacgaugcaauuuugguuaguaugauaggagaaaAAUUGCACGGUAUCCAUCUGUaaaccgcagga	((((((.(((..(((((((((..((.(((((((((..(((......)))....)))))))))))..)))))))))..))).))))))	-31.4	2	APMK
rno-miR-363-3p	AAUUGCACGGUAUCCAUCUGU	>b8ab7|gi|521756242|gb|AMDS01113578.1|:c17054-16968_Cricetulus_griseus_scaffold2338_40_whole_genome_shotgun_sequence	uuuugcuguuaucggguggaucacgaugcaauuuugguuaguaugauaggagaaaAAUUGCACGGUAUCCAUCUGUaaaccgcagga	((((((.(((..(((((((((..((.(((((((((..(((......)))....)))))))))))..)))))))))..))).))))))	-31.4	2	AMDS
rno-miR-363-3p	AAUUGCACGGUAUCCAUCUGU	>e0bcf|gi|342562140|gb|AFTD01073312.1|:c15370-15284_Cricetulus_griseus_scaffold1588_153_whole_genome_shotgun_sequence	uuuugcuguuaucggguggaucacgaugcaauuuugguuaguaugauaggagaaaAAUUGCACGGUAUCCAUCUGUaaaccgcagga	((((((.(((..(((((((((..((.(((((((((..(((......)))....)))))))))))..)))))))))..))).))))))	-31.4	2	AFTD
hsa-miR-551b-3p	GCGACCCAUACUUGGUUUCAG	>2af41|gi|521876993|gb|AMDS01063394.1|:c19084-18989_Cricetulus_griseus_scaffold1025_104_whole_genome_shotgun_sequence	agaugugcucuuguggcccaugaaaucaagcuugggugagaccuggugcagaacaggaagGCGACCCAUACUUGGUUUCAGuggcugcaagaauga	........((((((((((..((((((((((..(((((....((((........))))......)))))..))))))))))..))))))))))....	-42.8	1	AMDS
hsa-miR-551b-3p	GCGACCCAUACUUGGUUUCAG	>3dd20|gi|342532056|gb|AFTD01102919.1|:120148-120243_Cricetulus_griseus_scaffold2708_7_whole_genome_shotgun_sequence	agaugugcucuuguggcccaugaaaucaagcuugggugagaccuggugcagaacaggaagGCGACCCAUACUUGGUUUCAGuggcugcaagaauga	........((((((((((..((((((((((..(((((....((((........))))......)))))..))))))))))..))))))))))....	-42.8	1	AFTD
hsa-miR-551b-3p	GCGACCCAUACUUGGUUUCAG	>4432a|gi|529562907|gb|APMK01289562.1|:c24358-24263_Cricetulus_griseus_strain_17A/GY_chromosome_1_chr1_contig_24913_whole_genome_shotgun_sequence	agaugugcucuuguggcccaugaaaucaagcuugggugagaccuggugcagaacaggaagGCGACCCAUACUUGGUUUCAGuggcugcaagaauga	........((((((((((..((((((((((..(((((....((((........))))......)))))..))))))))))..))))))))))....	-42.8	1	APMK
hsa-miR-551b-3p	GCGACCCAUACUUGGUUUCAG	>72f82|lcl|NODE_7834619_length_2779_cov_9.073408:c1061-966	agaugugcucuuguggcccaugaaaucaagcuugggugagaccuggugcagaacaggaagGCGACCCAUACUUGGUUUCAGuggcugcaagaauga	........((((((((((..((((((((((..(((((....((((........))))......)))))..))))))))))..))))))))))....	-42.8	1	K1-BB
hsa-miR-568	AUGUAUAAAUGUAUACACAC	>b2e71|gi|342558322|gb|AFTD01077130.1|:c38313-38219_Cricetulus_griseus_scaffold1605_68_whole_genome_shotgun_sequence	aauauacacucuauuAUGUAUAAAUGUAUACACACuuccuauauaugucuacacauaucugguguauauauuauacauguauaggccugugugug	..(((((((((((((((((((((.(((((((((.........((((((....))))))...)))))))))))))))))).)))))...)))))))	-27.1	0	AFTD
hsa-miR-568	AUGUAUAAAUGUAUACACAC	>b8b02|lcl|NODE_28694545_length_469_cov_11.106609:c227-133	aauauacacucuauuAUGUAUAAAUGUAUACACACuuccuauauaugucuacacauaucugguguauauauuauacauguauaggccugugugug	..(((((((((((((((((((((.(((((((((.........((((((....))))))...)))))))))))))))))).)))))...)))))))	-27.1	0	K1-BB
hsa-miR-568	AUGUAUAAAUGUAUACACAC	>c55e7|gi|521803443|gb|AMDS01094709.1|:52754-52848_Cricetulus_griseus_scaffold1702_78_whole_genome_shotgun_sequence	aauauacacucuauuAUGUAUAAAUGUAUACACACuuccuauauaugucuacacauaucugguguauauauuauacauguauaggccugugugug	..(((((((((((((((((((((.(((((((((.........((((((....))))))...)))))))))))))))))).)))))...)))))))	-27.1	0	AMDS
hsa-miR-568	AUGUAUAAAUGUAUACACAC	>e0db4|gi|530077952|gb|APMK01045742.1|:330-424_Cricetulus_griseus_strain_17A/GY_chromosome_4_chr4_contig_2549_whole_genome_shotgun_sequence	aauauacacucuauuAUGUAUAAAUGUAUACACACuuccuauauaugucuacacauaucugguguauauauuauacauguauaggccugugugug	..(((((((((((((((((((((.(((((((((.........((((((....))))))...)))))))))))))))))).)))))...)))))))	-27.1	0	APMK
hsa-miR-582-5p	UUACAGUUGUUCAACCAGUUACU	>54b15|gi|521878610|gb|AMDS01062572.1|:c10089-9992_Cricetulus_griseus_scaffold1086_38_whole_genome_shotgun_sequence	aucuguacucuuuggUUACAGUUGUUCAACCAGUUACUaaucuaacuaauuguaaccuguugaacaacugaacccaaagggugcaaaguuggaaacau	...((((((((((((...((((((((((((..(((((..............)))))..))))))))))))...)))))))))))).............	-39.6	13	AMDS
hsa-miR-582-5p	UUACAGUUGUUCAACCAGUUACU	>60a1a|lcl|NODE_17688665_length_203_cov_5.960591:38-135	aucuguacucuuuggUUACAGUUGUUCAACCAGUUACUaaucuaacuaauuguaaccuguugaacaacugaacccaaagggugcaaaguuggaaacau	...((((((((((((...((((((((((((..(((((..............)))))..))))))))))))...)))))))))))).............	-39.6	13	K1-BB
hsa-miR-582-5p	UUACAGUUGUUCAACCAGUUACU	>75739|gi|342642588|gb|AFTD01006345.1|:c10150-10053_Cricetulus_griseus_scaffold49_95_whole_genome_shotgun_sequence	aucuguacucuuuggUUACAGUUGUUCAACCAGUUACUaaucuaacuaauuguaaccuguugaacaacugaacccaaagggugcaaaguuggaaacau	...((((((((((((...((((((((((((..(((((..............)))))..))))))))))))...)))))))))))).............	-39.6	13	AFTD
hsa-miR-582-5p	UUACAGUUGUUCAACCAGUUACU	>79818|gi|530049938|gb|APMK01059942.1|:15470-15567_Cricetulus_griseus_strain_17A/GY_chromosome_2_chr2_contig_19771_whole_genome_shotgun_sequence	aucuguacucuuuggUUACAGUUGUUCAACCAGUUACUaaucuaacuaauuguaaccuguugaacaacugaacccaaagggugcaaaguuggaaacau	...((((((((((((...((((((((((((..(((((..............)))))..))))))))))))...)))))))))))).............	-39.6	13	APMK
hsa-miR-592	UUGUGUCAAUAUGCGAUGAUGU	>22df1|gi|530024025|gb|APMK01072924.1|:3988-4084_Cricetulus_griseus_strain_17A/GY_chromosome_1_chr1_contig_8035_whole_genome_shotgun_sequence	uauuaugccaugacaUUGUGUCAAUAUGCGAUGAUGUguugugauggcacagcgucaucacguggugacgcaacaucaugacguaagacgucacauc	..(((((.(((((..((((((((.((((.((((((((..((((....)))))))))))).)))).))))))))..))))).)))))...........	-38	3	APMK
hsa-miR-592	UUGUGUCAAUAUGCGAUGAUGU	>7748f|gi|521800961|gb|AMDS01095805.1|:c59405-59309_Cricetulus_griseus_scaffold1857_10_whole_genome_shotgun_sequence	uauuaugccaugacaUUGUGUCAAUAUGCGAUGAUGUguugugauggcacagcgucaucacguggugacgcaacaucaugacguaagacgucacauc	..(((((.(((((..((((((((.((((.((((((((..((((....)))))))))))).)))).))))))))..))))).)))))...........	-38	3	AMDS
hsa-miR-592	UUGUGUCAAUAUGCGAUGAUGU	>f296f|gi|342608798|gb|AFTD01040134.1|:c7440-7344_Cricetulus_griseus_scaffold685_5_whole_genome_shotgun_sequence	uauuaugccaugacaUUGUGUCAAUAUGCGAUGAUGUguugugauggcacagcgucaucacguggugacgcaacaucaugacguaagacgucacauc	..(((((.(((((..((((((((.((((.((((((((..((((....)))))))))))).)))).))))))))..))))).)))))...........	-38	3	AFTD
hsa-miR-758-3p	UUUGUGACCUGGUCCACUAACC	>0d5ad|gi|342601312|gb|AFTD01047620.1|:10798-10885_Cricetulus_griseus_scaffold913_7_whole_genome_shotgun_sequence	guguggguacgugaggugguugaccagagagcacacgcuguauuugugccgUUUGUGACCUGGUCCACUAACCcucaguaucuauccu	..((((((((.(((((((((.((((((....((((.((.(((....))).)).))))..)))))).))))..)))))))))))))...	-34.4	1	AFTD
hsa-miR-758-3p	UUUGUGACCUGGUCCACUAACC	>3cd1b|gi|521867435|gb|AMDS01067924.1|:18875-18962_Cricetulus_griseus_scaffold1238_6_whole_genome_shotgun_sequence	guguggguacgugaggugguugaccagagagcacacgcuguauuugugccgUUUGUGACCUGGUCCACUAACCcucaguaucuauccu	..((((((((.(((((((((.((((((....((((.((.(((....))).)).))))..)))))).))))..)))))))))))))...	-34.4	1	AMDS
hsa-miR-758-3p	UUUGUGACCUGGUCCACUAACC	>4eebe|lcl|NODE_46690499_length_566_cov_11.803887:323-410	guguggguacgugaggugguugaccagagagcacacgcuguauuugugccgUUUGUGACCUGGUCCACUAACCcucaguaucuauccu	..((((((((.(((((((((.((((((....((((.((.(((....))).)).))))..)))))).))))..)))))))))))))...	-34.4	1	K1-BB
hsa-miR-758-3p	UUUGUGACCUGGUCCACUAACC	>678e7|gi|529652097|gb|APMK01249979.1|:10616-10703_Cricetulus_griseus_strain_17A/GY_chromosome_5_chr5_contig_19855_whole_genome_shotgun_sequence	guguggguacgugaggugguugaccagagagcacacgcuguauuugugccgUUUGUGACCUGGUCCACUAACCcucaguaucuauccu	..((((((((.(((((((((.((((((....((((.((.(((....))).)).))))..)))))).))))..)))))))))))))...	-34.4	1	APMK
hsa-miR-668-3p	UGUCACUCGGCUCGGCCCACUAC	>003bd|lcl|NODE_14758360_length_336_cov_20.651785:302-367	gguaagugugccucgggugagcaugcacuuaauguagguguaUGUCACUCGGCUCGGCCCACUACc	((((.(((.(((((((((((.((((((((((...))))))))))))))))))...))).)))))))	-33.5	0	K1-BB
hsa-miR-668-3p	UGUCACUCGGCUCGGCCCACUAC	>7ef0d|gi|521867435|gb|AMDS01067924.1|:42296-42361_Cricetulus_griseus_scaffold1238_6_whole_genome_shotgun_sequence	gguaagugugccucgggugagcaugcacuuaauguagguguaUGUCACUCGGCUCGGCCCACUACc	((((.(((.(((((((((((.((((((((((...))))))))))))))))))...))).)))))))	-33.5	0	AMDS
hsa-miR-668-3p	UGUCACUCGGCUCGGCCCACUAC	>9e027|gi|342601312|gb|AFTD01047620.1|:34252-34317_Cricetulus_griseus_scaffold913_7_whole_genome_shotgun_sequence	gguaagugugccucgggugagcaugcacuuaauguagguguaUGUCACUCGGCUCGGCCCACUACc	((((.(((.(((((((((((.((((((((((...))))))))))))))))))...))).)))))))	-33.5	0	AFTD
hsa-miR-668-3p	UGUCACUCGGCUCGGCCCACUAC	>e8bb4|lcl|NODE_5535624_length_126_cov_1.000000:20-85	gguaagugugccucaggugagcaugcacuuaauguagguguaUGUCACUCGGCUCGGCCCACUACc	((((.(((.(((((.(((((.((((((((((...))))))))))))))).))...))).)))))))	-28.3	0	K1-BB
hsa-miR-668-3p	UGUCACUCGGCUCGGCCCACUAC	>f3e8d|gi|529652638|gb|APMK01249713.1|:13942-14007_Cricetulus_griseus_strain_17A/GY_chromosome_5_chr5_contig_19856_whole_genome_shotgun_sequence	gguaagugugccucgggugagcaugcacuuaauguagguguaUGUCACUCGGCUCGGCCCACUACc	((((.(((.(((((((((((.((((((((((...))))))))))))))))))...))).)))))))	-33.5	0	APMK
hsa-miR-1271-3p	AGUGCCUGCUAUGUGCCAGGCA	>474a1|lcl|NODE_29185923_length_92_cov_13.945652:c96-11	ugggaccaagcagcauuuucuaaagaacucgacccuguggacauugauugAGUGCCUGCUAUGUGCCAGGCAugucaaaaagcccu	(((.((..((((((((((....((....((.((...)).))..))....))))).)))))..)).)))(((..........)))..	-20.8	0	K1-BB
hsa-miR-1271-3p	AGUGCCUGCUAUGUGCCAGGCA	>5cee7|gi|521515045|gb|AMDS01218331.1|:c10428-10343_Cricetulus_griseus_scaffold233_121_whole_genome_shotgun_sequence	ugggaccaagcagcauuuucuaaagaacucgacccuguggacauugauugAGUGCCUGCUAUGUGCCAGGCAugucaaaaagcccu	(((.((..((((((((((....((....((.((...)).))..))....))))).)))))..)).)))(((..........)))..	-20.8	0	AMDS
hsa-miR-1271-3p	AGUGCCUGCUAUGUGCCAGGCA	>6ac5b|gi|529961641|gb|APMK01099901.1|:c24939-24854_Cricetulus_griseus_strain_17A/GY_chromosome_3_chr3_contig_2271_whole_genome_shotgun_sequence	ugggaccaagcagcauuuucuaaagaacucgacccuguggacauugauugAGUGCCUGCUAUGUGCCAGGCAugucaaaaagcccu	(((.((..((((((((((....((....((.((...)).))..))....))))).)))))..)).)))(((..........)))..	-20.8	0	APMK
hsa-miR-1271-3p	AGUGCCUGCUAUGUGCCAGGCA	>d846b|gi|342527961|gb|AFTD01107014.1|:8704-8789_Cricetulus_griseus_scaffold3039_10_whole_genome_shotgun_sequence	ugggaccaagcagcauuuucuaaagaacucgacccuguggacauugauugAGUGCCUGCUAUGUGCCAGGCAugucaaaaagcccu	(((.((..((((((((((....((....((.((...)).))..))....))))).)))))..)).)))(((..........)))..	-20.8	0	AFTD
hsa-miR-670-3p	UUUCCUCAUAUUCAUUCAGGA	>1ae8a|lcl|NODE_12252004_length_1349_cov_7.948110:c481-384	gguuagggguggaucugacaucccugaguguauguggugaaccggaauuugcccugggUUUCCUCAUAUUCAUUCAGGAgugucaguugccucuucac	....((((((((..(((((((.((((((((.((((((.(((((((........))))..))).)))))).)))))))).)))))))))))))))....	-41.3	0	K1-BB
hsa-miR-670-3p	UUUCCUCAUAUUCAUUCAGGA	>459ef|gi|530048663|gb|APMK01060604.1|:2450-2547_Cricetulus_griseus_strain_17A/GY_chromosome_6_chr6_contig_5792_whole_genome_shotgun_sequence	gguuagggguggaucugacaucccugaguguauguggugaaccggaauuugcccugggUUUCCUCAUAUUCAUUCAGGAgugucaguugccucuucac	....((((((((..(((((((.((((((((.((((((.(((((((........))))..))).)))))).)))))))).)))))))))))))))....	-41.3	0	APMK
hsa-miR-670-3p	UUUCCUCAUAUUCAUUCAGGA	>6ee29|gi|342497136|gb|AFTD01137335.1|:11892-11989_Cricetulus_griseus_scaffold5385_3_whole_genome_shotgun_sequence	gguuagggguggaucugacaucccugaguguauguggugaaccggaauuugcccugggUUUCCUCAUAUUCAUUCAGGAgugucaguugccucuucac	....((((((((..(((((((.((((((((.((((((.(((((((........))))..))).)))))).)))))))).)))))))))))))))....	-41.3	0	AFTD
hsa-miR-670-3p	UUUCCUCAUAUUCAUUCAGGA	>f9685|gi|521905858|gb|AMDS01046719.1|:c17814-17717_Cricetulus_griseus_scaffold858_25_whole_genome_shotgun_sequence	gguuagggguggaucugacaucccugaguguauguggugaaccggaauuugcccugggUUUCCUCAUAUUCAUUCAGGAgugucaguugccucuucac	....((((((((..(((((((.((((((((.((((((.(((((((........))))..))).)))))).)))))))).)))))))))))))))....	-41.3	0	AMDS
mmu-miR-1224-5p	GUGAGGACUGGGGAGGUGGAG	>10e09|gi|521895309|gb|AMDS01053584.1|:2502-2586_Cricetulus_griseus_scaffold926_15_whole_genome_shotgun_sequence	GUGAGGACUGGGGAGGUGGAGgguggcaccucuggagccagagcugucuuagcuccccucuccccccaccucuucucuccucagg	.((((((..((((((((((.(((((((.((...)).))))((((((...))))))......))).))))))))))..))))))..	-45.5	17	AMDS
mmu-miR-1224-5p	GUGAGGACUGGGGAGGUGGAG	>42af9|gi|342616494|gb|AFTD01032438.1|:c2834-2750_Cricetulus_griseus_scaffold652_9_whole_genome_shotgun_sequence	GUGAGGACUGGGGAGGUGGAGgguggcaccucuggagccagagcugucuuagcuccccucuccccccaccucuucucuccucagg	.((((((..((((((((((.(((((((.((...)).))))((((((...))))))......))).))))))))))..))))))..	-45.5	17	AFTD
mmu-miR-1224-5p	GUGAGGACUGGGGAGGUGGAG	>82668|lcl|NODE_9612279_length_106_cov_1.000000:c87-3	GUGAGGACUGGGGAGGUGGAGggugggaccuccggagccagagcugucuuagcuccccucuccccccaccucuucucuccucagg	.((((((..((((((((((.(((.((((.....(((((.(((....)))..)))))..)))))))))))))))))..))))))..	-46.7	17	K1-BB
mmu-miR-1224-5p	GUGAGGACUGGGGAGGUGGAG	>c0d57|gi|529745379|gb|APMK01204961.1|:415-499_Cricetulus_griseus_strain_17A/GY_chromosome_4_chr4_contig_21157_whole_genome_shotgun_sequence	GUGAGGACUGGGGAGGUGGAGgguggcaccucuggagccagagcugucuuagcuccccucuccccccaccucuucucuccucagg	.((((((..((((((((((.(((((((.((...)).))))((((((...))))))......))).))))))))))..))))))..	-45.5	17	APMK
mmu-miR-1224-5p	GUGAGGACUGGGGAGGUGGAG	>c7c3a|lcl|NODE_36706768_length_100_cov_15.040000:c82-1	GUGAGGACUGGGGAGGUGGAGgguggcaccucuggagccagagcugucuuagcuccccucuccccccaccucuucucuccuc	..(((((..((((((((((.(((((((.((...)).))))((((((...))))))......))).))))))))))..)))))	-42.8	17	K1-BB
mmu-miR-301b-5p	GCUCUGACUAGGUUGCACUACU	>14716|gi|529926527|gb|APMK01116334.1|:433-529_Cricetulus_griseus_strain_17A/GY_chromosome_4_chr4_contig_21825_whole_genome_shotgun_sequence	uuaccugcuggcugcagguGCUCUGACUAGGUUGCACUACUgugcucugagaagcagugcaaugauauugucaaagcaucugggaccagccuuguag	....((((.(((((((((((((.((((...((((((((.((...........)).))))))))......)))).))))))))....)))))..))))	-37.9	0	APMK
mmu-miR-301b-5p	GCUCUGACUAGGUUGCACUACU	>6bc58|gi|521749864|gb|AMDS01115989.1|:c350-254_Cricetulus_griseus_scaffold2646_33_whole_genome_shotgun_sequence	uuaccugcuggcugcagguGCUCUGACUAGGUUGCACUACUgugcucugagaagcagugcaaugauauugucaaagcaucugggaccagccuuguag	....((((.(((((((((((((.((((...((((((((.((...........)).))))))))......)))).))))))))....)))))..))))	-37.9	0	AMDS
mmu-miR-301b-5p	GCUCUGACUAGGUUGCACUACU	>ab191|gi|342524012|gb|AFTD01110963.1|:c74132-74036_Cricetulus_griseus_scaffold3140_30_whole_genome_shotgun_sequence	uuaccugcuggcugcagguGCUCUGACUAGGUUGCACUACUgugcucugagaagcagugcaaugauauugucaaagcaucugggaccagccuuguag	....((((.(((((((((((((.((((...((((((((.((...........)).))))))))......)))).))))))))....)))))..))))	-37.9	0	AFTD
mmu-miR-301b-5p	GCUCUGACUAGGUUGCACUACU	>d244a|lcl|NODE_13066540_length_1224_cov_7.429739:c682-586	uuaccugcuggcugcagguGCUCUGACUAGGUUGCACUACUgugcucugagaagcagugcaaugauauugucaaagcaucugggaccagccuuguag	....((((.(((((((((((((.((((...((((((((.((...........)).))))))))......)))).))))))))....)))))..))))	-37.9	0	K1-BB
mmu-miR-216b-5p	AAAUCUCUGCAGGCAAAUGUGA	>4511c|gi|521904759|gb|AMDS01047818.1|:c35278-35193_Cricetulus_griseus_scaffold884_41_whole_genome_shotgun_sequence	guggcagacugagAAAUCUCUGCAGGCAAAUGUGAugucagugaagaaaucacacacuuaccuguagagauucuucagucugucaa	.((((((((((((.((((((((((((.((.((((((.((......)).))))))...)).)))))))))))).)))))))))))).	-45.3	8	AMDS
mmu-miR-216b-5p	AAAUCUCUGCAGGCAAAUGUGA	>47fa9|gi|342552419|gb|AFTD01083033.1|:3772-3857_Cricetulus_griseus_scaffold2036_10_whole_genome_shotgun_sequence	guggcagacugagAAAUCUCUGCAGGCAAAUGUGAugucagugaagaaaucacacacuuaccuguagagauucuucagucugucaa	.((((((((((((.((((((((((((.((.((((((.((......)).))))))...)).)))))))))))).)))))))))))).	-45.3	8	AFTD
mmu-miR-216b-5p	AAAUCUCUGCAGGCAAAUGUGA	>87245|gi|529560949|gb|APMK01290466.1|:3324-3409_Cricetulus_griseus_strain_17A/GY_chromosome_1_chr1_contig_50994_whole_genome_shotgun_sequence	guggcagacugagAAAUCUCUGCAGGCAAAUGUGAugucagugaagaaaucacacacuuaccuguagagauucuucagucugucaa	.((((((((((((.((((((((((((.((.((((((.((......)).))))))...)).)))))))))))).)))))))))))).	-45.3	8	APMK
mmu-miR-216b-5p	AAAUCUCUGCAGGCAAAUGUGA	>d303c|lcl|NODE_17147872_length_2214_cov_8.175248:1422-1507	guggcagacugagAAAUCUCUGCAGGCAAAUGUGAugucagugaagaaaucacacacuuaccuguagagauucuucagucugucaa	.((((((((((((.((((((((((((.((.((((((.((......)).))))))...)).)))))))))))).)))))))))))).	-45.3	8	K1-BB
mmu-miR-758-5p	UGGUUGACCAGAGAGCACACG	>0948d|gi|529652097|gb|APMK01249979.1|:10619-10699_Cricetulus_griseus_strain_17A/GY_chromosome_5_chr5_contig_19855_whole_genome_shotgun_sequence	uggguacgugaggUGGUUGACCAGAGAGCACACGcuguauuugugccguuugugaccugguccacuaacccucaguaucua	(((((((.(((((((((.((((((....((((.((.(((....))).)).))))..)))))).))))..))))))))))))	-32.2	0	APMK
mmu-miR-758-5p	UGGUUGACCAGAGAGCACACG	>163c8|gi|342601312|gb|AFTD01047620.1|:10801-10881_Cricetulus_griseus_scaffold913_7_whole_genome_shotgun_sequence	uggguacgugaggUGGUUGACCAGAGAGCACACGcuguauuugugccguuugugaccugguccacuaacccucaguaucua	(((((((.(((((((((.((((((....((((.((.(((....))).)).))))..)))))).))))..))))))))))))	-32.2	0	AFTD
mmu-miR-758-5p	UGGUUGACCAGAGAGCACACG	>792e8|lcl|NODE_46690499_length_566_cov_11.803887:326-406	uggguacgugaggUGGUUGACCAGAGAGCACACGcuguauuugugccguuugugaccugguccacuaacccucaguaucua	(((((((.(((((((((.((((((....((((.((.(((....))).)).))))..)))))).))))..))))))))))))	-32.2	0	K1-BB
mmu-miR-758-5p	UGGUUGACCAGAGAGCACACG	>91e57|gi|521867435|gb|AMDS01067924.1|:18878-18958_Cricetulus_griseus_scaffold1238_6_whole_genome_shotgun_sequence	uggguacgugaggUGGUUGACCAGAGAGCACACGcuguauuugugccguuugugaccugguccacuaacccucaguaucua	(((((((.(((((((((.((((((....((((.((.(((....))).)).))))..)))))).))))..))))))))))))	-32.2	0	AMDS
mmu-miR-1264-5p	AGGUCCUCAAUAAGUAUUUGUU	>3dfc9|gi|529819339|gb|APMK01170149.1|:c8431-8346_Cricetulus_griseus_strain_17A/GY_chromosome_X_chrX_contig_8196_whole_genome_shotgun_sequence	ccuggcauauagcAGGUCCUCAAUAAGUAUUUGUUgaaaaaauaaagcaacaaaucuuauuugagcaccuguuauguggaggauaa	(((..((((((((((((.(((((((((.((((((((...........)))))))))))).))))).)))))))))))).)))....	-36.3	0	APMK
mmu-miR-1264-5p	AGGUCCUCAAUAAGUAUUUGUU	>76281|gi|521913976|gb|AMDS01038601.1|:c5259-5174_Cricetulus_griseus_scaffold759_34_whole_genome_shotgun_sequence	ccuggcauauagcAGGUCCUCAAUAAGUAUUUGUUgaaaaaauaaagcaacaaaucuuauuugagcaccuguuauguggaggauaa	(((..((((((((((((.(((((((((.((((((((...........)))))))))))).))))).)))))))))))).)))....	-36.3	0	AMDS
mmu-miR-1264-5p	AGGUCCUCAAUAAGUAUUUGUU	>99977|lcl|NODE_6463738_length_726_cov_3.786501:389-474	ccuggcauauagcAGGUCCUCAAUAAGUAUUUGUUgaaaaaauaaagcaacaaaucuuauuugagcaccuguuauguggaggauaa	(((..((((((((((((.(((((((((.((((((((...........)))))))))))).))))).)))))))))))).)))....	-36.3	0	K1-BB
mmu-miR-1264-5p	AGGUCCUCAAUAAGUAUUUGUU	>be895|gi|342541873|gb|AFTD01093102.1|:12794-12879_Cricetulus_griseus_scaffold2342_25_whole_genome_shotgun_sequence	ccuggcauauagcAGGUCCUCAAUAAGUAUUUGUUgaaaaaauaaagcaacaaaucuuauuugagcaccuguuauguggaggauaa	(((..((((((((((((.(((((((((.((((((((...........)))))))))))).))))).)))))))))))).)))....	-36.3	0	AFTD
mmu-miR-1264-3p	CAAAUCUUAUUUGAGCACCUGU	>3c885|lcl|NODE_6463738_length_726_cov_3.786501:385-470	caugccuggcauauagcagguccucaauaaguauuuguugaaaaaauaaagcaaCAAAUCUUAUUUGAGCACCUGUuauguggagg	....(((..((((((((((((.(((((((((.((((((((...........)))))))))))).))))).)))))))))))).)))	-34.6	0	K1-BB
mmu-miR-1264-3p	CAAAUCUUAUUUGAGCACCUGU	>3c9d4|gi|342541873|gb|AFTD01093102.1|:12790-12875_Cricetulus_griseus_scaffold2342_25_whole_genome_shotgun_sequence	caugccuggcauauagcagguccucaauaaguauuuguugaaaaaauaaagcaaCAAAUCUUAUUUGAGCACCUGUuauguggagg	....(((..((((((((((((.(((((((((.((((((((...........)))))))))))).))))).)))))))))))).)))	-34.6	0	AFTD
mmu-miR-1264-3p	CAAAUCUUAUUUGAGCACCUGU	>47fa8|gi|521913976|gb|AMDS01038601.1|:c5263-5178_Cricetulus_griseus_scaffold759_34_whole_genome_shotgun_sequence	caugccuggcauauagcagguccucaauaaguauuuguugaaaaaauaaagcaaCAAAUCUUAUUUGAGCACCUGUuauguggagg	....(((..((((((((((((.(((((((((.((((((((...........)))))))))))).))))).)))))))))))).)))	-34.6	0	AMDS
mmu-miR-1264-3p	CAAAUCUUAUUUGAGCACCUGU	>78689|gi|529819339|gb|APMK01170149.1|:c8435-8350_Cricetulus_griseus_strain_17A/GY_chromosome_X_chrX_contig_8196_whole_genome_shotgun_sequence	caugccuggcauauagcagguccucaauaaguauuuguugaaaaaauaaagcaaCAAAUCUUAUUUGAGCACCUGUuauguggagg	....(((..((((((((((((.(((((((((.((((((((...........)))))))))))).))))).)))))))))))).)))	-34.6	0	APMK
mmu-miR-551b-5p	GAAAUCAAGCUUGGGUGAGACCU	>4ac0d|gi|342532056|gb|AFTD01102919.1|:120152-120249_Cricetulus_griseus_scaffold2708_7_whole_genome_shotgun_sequence	gugcucuuguggcccauGAAAUCAAGCUUGGGUGAGACCUggugcagaacaggaaggcgacccauacuugguuucaguggcugcaagaaugacgucau	....((((((((((..((((((((((..(((((....((((........))))......)))))..))))))))))..))))))))))..........	-42.8	0	AFTD
mmu-miR-551b-5p	GAAAUCAAGCUUGGGUGAGACCU	>8b145|lcl|NODE_7834619_length_2779_cov_9.073408:c1057-960	gugcucuuguggcccauGAAAUCAAGCUUGGGUGAGACCUggugcagaacaggaaggcgacccauacuugguuucaguggcugcaagaaugacgucau	....((((((((((..((((((((((..(((((....((((........))))......)))))..))))))))))..))))))))))..........	-42.8	0	K1-BB
mmu-miR-551b-5p	GAAAUCAAGCUUGGGUGAGACCU	>9bcb6|gi|529562907|gb|APMK01289562.1|:c24354-24257_Cricetulus_griseus_strain_17A/GY_chromosome_1_chr1_contig_24913_whole_genome_shotgun_sequence	gugcucuuguggcccauGAAAUCAAGCUUGGGUGAGACCUggugcagaacaggaaggcgacccauacuugguuucaguggcugcaagaaugacgucau	....((((((((((..((((((((((..(((((....((((........))))......)))))..))))))))))..))))))))))..........	-42.8	0	APMK
mmu-miR-551b-5p	GAAAUCAAGCUUGGGUGAGACCU	>d3145|gi|521876993|gb|AMDS01063394.1|:c19080-18983_Cricetulus_griseus_scaffold1025_104_whole_genome_shotgun_sequence	gugcucuuguggcccauGAAAUCAAGCUUGGGUGAGACCUggugcagaacaggaaggcgacccauacuugguuucaguggcugcaagaaugacgucau	....((((((((((..((((((((((..(((((....((((........))))......)))))..))))))))))..))))))))))..........	-42.8	0	AMDS
mmu-miR-1249-5p	AGGAGGGAGGGGAUGGGCCAAGUUC	>50759|gi|521782814|gb|AMDS01104232.1|:c1262-1165_Cricetulus_griseus_scaffold2036_15_whole_genome_shotgun_sequence	cgauucuuguuugcauggggAGGAGGGAGGGGAUGGGCCAAGUUCccugugccuggaacgcccuucccccccuucuucaccuggcgaacuccuacucg	(((.....((((((..(((((((((((.(((((.((((...(((((........))))))))).)))))))))))))).))..))))))......)))	-52.3	1	AMDS
mmu-miR-1249-5p	AGGAGGGAGGGGAUGGGCCAAGUUC	>8aeb8|lcl|NODE_14420630_length_108_cov_8.583333:85-162	cgauucuuguuugcauggggAGGAGGGAGGGGAUGGGCCAAGUUCccugugccuggaacgcccuucccccccuucuuc	..................(((((((((.(((((.((((...(((((........))))))))).))))))))))))))	-38.5	1	K1-BB
mmu-miR-1249-5p	AGGAGGGAGGGGAUGGGCCAAGUUC	>c2a0a|gi|342534166|gb|AFTD01100809.1|:18504-18601_Cricetulus_griseus_scaffold2687_8_whole_genome_shotgun_sequence	cgauucuuguuugcauggggAGGAGGGAGGGGAUGGGCCAAGUUCccugugccuggaacgcccuucccccccuucuucaccuggcgaacuccuacucg	(((.....((((((..(((((((((((.(((((.((((...(((((........))))))))).)))))))))))))).))..))))))......)))	-52.3	1	AFTD
mmu-miR-1249-5p	AGGAGGGAGGGGAUGGGCCAAGUUC	>dc9b0|gi|529756299|gb|APMK01199882.1|:3446-3543_Cricetulus_griseus_strain_17A/GY_chromosome_2_chr2_contig_1116_whole_genome_shotgun_sequence	cgauucuuguuugcauggggAGGAGGGAGGGGAUGGGCCAAGUUCccugugccuggaacgcccuucccccccuucuucaccuggcgaacuccuacucg	(((.....((((((..(((((((((((.(((((.((((...(((((........))))))))).)))))))))))))).))..))))))......)))	-52.3	1	APMK
mmu-miR-668-5p	GUAAGUGUGCCUCGGGUGAGCAUG	>207c1|gi|529652638|gb|APMK01249713.1|:13942-14007_Cricetulus_griseus_strain_17A/GY_chromosome_5_chr5_contig_19856_whole_genome_shotgun_sequence	gGUAAGUGUGCCUCGGGUGAGCAUGcacuuaauguagguguaugucacucggcucggcccacuacc	((((.(((.(((((((((((.((((((((((...))))))))))))))))))...))).)))))))	-33.5	0	APMK
mmu-miR-668-5p	GUAAGUGUGCCUCGGGUGAGCAUG	>3114f|gi|521867435|gb|AMDS01067924.1|:42296-42361_Cricetulus_griseus_scaffold1238_6_whole_genome_shotgun_sequence	gGUAAGUGUGCCUCGGGUGAGCAUGcacuuaauguagguguaugucacucggcucggcccacuacc	((((.(((.(((((((((((.((((((((((...))))))))))))))))))...))).)))))))	-33.5	0	AMDS
mmu-miR-668-5p	GUAAGUGUGCCUCGGGUGAGCAUG	>40126|lcl|NODE_14758360_length_336_cov_20.651785:302-367	gGUAAGUGUGCCUCGGGUGAGCAUGcacuuaauguagguguaugucacucggcucggcccacuacc	((((.(((.(((((((((((.((((((((((...))))))))))))))))))...))).)))))))	-33.5	0	K1-BB
mmu-miR-668-5p	GUAAGUGUGCCUCGGGUGAGCAUG	>4a08a|gi|342601312|gb|AFTD01047620.1|:34252-34317_Cricetulus_griseus_scaffold913_7_whole_genome_shotgun_sequence	gGUAAGUGUGCCUCGGGUGAGCAUGcacuuaauguagguguaugucacucggcucggcccacuacc	((((.(((.(((((((((((.((((((((((...))))))))))))))))))...))).)))))))	-33.5	0	AFTD
mmu-miR-592-3p	UCAUCACGUGGUGACGCAACAU	>1f66d|gi|521800961|gb|AMDS01095805.1|:c59408-59313_Cricetulus_griseus_scaffold1857_10_whole_genome_shotgun_sequence	ugauauuaugccaugacauugugucaauaugcgaugauguguugugauggcacagcgUCAUCACGUGGUGACGCAACAUcaugacguaagacguca	((((.(((((.(((((..((((((((.((((.((((((((..((((....)))))))))))).)))).))))))))..))))).)))))...))))	-39.1	0	AMDS
mmu-miR-592-3p	UCAUCACGUGGUGACGCAACAU	>847f8|gi|530024025|gb|APMK01072924.1|:3985-4080_Cricetulus_griseus_strain_17A/GY_chromosome_1_chr1_contig_8035_whole_genome_shotgun_sequence	ugauauuaugccaugacauugugucaauaugcgaugauguguugugauggcacagcgUCAUCACGUGGUGACGCAACAUcaugacguaagacguca	((((.(((((.(((((..((((((((.((((.((((((((..((((....)))))))))))).)))).))))))))..))))).)))))...))))	-39.1	0	APMK
mmu-miR-592-3p	UCAUCACGUGGUGACGCAACAU	>d4987|gi|342608798|gb|AFTD01040134.1|:c7443-7348_Cricetulus_griseus_scaffold685_5_whole_genome_shotgun_sequence	ugauauuaugccaugacauugugucaauaugcgaugauguguugugauggcacagcgUCAUCACGUGGUGACGCAACAUcaugacguaagacguca	((((.(((((.(((((..((((((((.((((.((((((((..((((....)))))))))))).)))).))))))))..))))).)))))...))))	-39.1	0	AFTD
mmu-miR-1843a-5p	UAUGGAGGUCUCUGUCUGACU	>b27b1|lcl|NODE_36762324_length_735_cov_10.523809:c529-465	gaaUAUGGAGGUCUCUGUCUGACUuagggcagcuggcuaagucugaucguucaccuccauacaag	...(((((((((....(((.(((((((.........))))))).))).....)))))))))....	-23.9	1118	K1-BB
mmu-miR-1843a-5p	UAUGGAGGUCUCUGUCUGACU	>bfda0|gi|529576210|gb|APMK01282820.1|:c2473-2409_Cricetulus_griseus_strain_17A/GY_chromosome_5_chr5_contig_4711_whole_genome_shotgun_sequence	gaaUAUGGAGGUCUCUGUCUGACUuagggcagcuggcuaagucugaucguucaccuccauacaag	...(((((((((....(((.(((((((.........))))))).))).....)))))))))....	-23.9	1118	APMK
mmu-miR-1843a-5p	UAUGGAGGUCUCUGUCUGACU	>c8b6d|gi|521912830|gb|AMDS01039747.1|:3696-3760_Cricetulus_griseus_scaffold736_42_whole_genome_shotgun_sequence	gaaUAUGGAGGUCUCUGUCUGACUuagggcagcuggcuaagucugaucguucaccuccauacaag	...(((((((((....(((.(((((((.........))))))).))).....)))))))))....	-23.9	1118	AMDS
mmu-miR-1843a-5p	UAUGGAGGUCUCUGUCUGACU	>f71b4|gi|342645303|gb|AFTD01003630.1|:13988-14052_Cricetulus_griseus_scaffold24_43_whole_genome_shotgun_sequence	gaaUAUGGAGGUCUCUGUCUGACUuagggcagcuggcuaagucugaucguucaccuccauacaag	...(((((((((....(((.(((((((.........))))))).))).....)))))))))....	-23.9	1118	AFTD
mmu-miR-1249-3p	ACGCCCUUCCCCCCCUUCUUCA	>33996|lcl|NODE_43462909_length_255_cov_18.000000:1-74	gggaggggaugggccaaguucccugugccuggaACGCCCUUCCCCCCCUUCUUCAccuggcgaacuccuacucg	(((.(((((.((((...(((((........))))))))).))))))))..........................	-29.1	361	K1-BB
mmu-miR-1249-3p	ACGCCCUUCCCCCCCUUCUUCA	>79ed9|gi|521782814|gb|AMDS01104232.1|:c1262-1165_Cricetulus_griseus_scaffold2036_15_whole_genome_shotgun_sequence	cgauucuuguuugcauggggaggagggaggggaugggccaaguucccugugccuggaACGCCCUUCCCCCCCUUCUUCAccuggcgaacuccuacucg	(((.....((((((..(((((((((((.(((((.((((...(((((........))))))))).)))))))))))))).))..))))))......)))	-52.3	361	AMDS
mmu-miR-1249-3p	ACGCCCUUCCCCCCCUUCUUCA	>b9beb|gi|342534166|gb|AFTD01100809.1|:18504-18601_Cricetulus_griseus_scaffold2687_8_whole_genome_shotgun_sequence	cgauucuuguuugcauggggaggagggaggggaugggccaaguucccugugccuggaACGCCCUUCCCCCCCUUCUUCAccuggcgaacuccuacucg	(((.....((((((..(((((((((((.(((((.((((...(((((........))))))))).)))))))))))))).))..))))))......)))	-52.3	361	AFTD
mmu-miR-1249-3p	ACGCCCUUCCCCCCCUUCUUCA	>d98b9|gi|529756299|gb|APMK01199882.1|:3446-3543_Cricetulus_griseus_strain_17A/GY_chromosome_2_chr2_contig_1116_whole_genome_shotgun_sequence	cgauucuuguuugcauggggaggagggaggggaugggccaaguucccugugccuggaACGCCCUUCCCCCCCUUCUUCAccuggcgaacuccuacucg	(((.....((((((..(((((((((((.(((((.((((...(((((........))))))))).)))))))))))))).))..))))))......)))	-52.3	361	APMK
mmu-miR-665-3p	ACCAGGAGGCUGAGGUCCCU	>0212e|gi|342574143|gb|AFTD01062092.1|:3381-3474_Cricetulus_griseus_scaffold1373_57_whole_genome_shotgun_sequence	cagaacagggucuccuugaggggccucugccucuauccaggaugaauuaaucugACCAGGAGGCUGAGGUCCCUcacaggcggccucuuacucu	.......(((((.((((((((((((((.((((((.....((((......)))).....)))))).))))))))))).))).)))))........	-49.1	0	AFTD
mmu-miR-665-3p	ACCAGGAGGCUGAGGUCCCU	>6957f|lcl|NODE_1225797_length_380_cov_6.131579:c250-157	cagaacagggucuccuugaggggccucugccucuauccaggaugaauuaaucugACCAGGAGGCUGAGGUCCCUcacaggcggccucuuacucu	.......(((((.((((((((((((((.((((((.....((((......)))).....)))))).))))))))))).))).)))))........	-49.1	0	K1-BB
mmu-miR-665-3p	ACCAGGAGGCUGAGGUCCCU	>79993|gi|529975967|gb|APMK01093331.1|:c3811-3718_Cricetulus_griseus_strain_17A/GY_chromosome_5_chr5_contig_27035_whole_genome_shotgun_sequence	cagaacagggucuccuugaggggccucugccucuauccaggaugaauuaaucugACCAGGAGGCUGAGGUCCCUcacaggcggccucuuacucu	.......(((((.((((((((((((((.((((((.....((((......)))).....)))))).))))))))))).))).)))))........	-49.1	0	APMK
mmu-miR-665-3p	ACCAGGAGGCUGAGGUCCCU	>9fbe5|gi|521845369|gb|AMDS01078563.1|:2388-2481_Cricetulus_griseus_scaffold1456_13_whole_genome_shotgun_sequence	cagaacagggucuccuugaggggccucugccucuauccaggaugaauuaaucugACCAGGAGGCUGAGGUCCCUcacaggcggccucuuacucu	.......(((((.((((((((((((((.((((((.....((((......)))).....)))))).))))))))))).))).)))))........	-49.1	0	AMDS
mmu-miR-770-3p	CGUGGGCCUGACGUGGAGCUGG	>41e95|gi|530028034|gb|APMK01070920.1|:c14603-14510_Cricetulus_griseus_strain_17A/GY_chromosome_5_chr5_contig_23984_whole_genome_shotgun_sequence	gcccccuucugugcccccagcaccacgugucugggccacgugagcaacgccaCGUGGGCCUGACGUGGAGCUGGggccgcaggggucuguuggc	(((((....((((.(((((((.((((((....((.(((((((.((...))))))))).))..)))))).))))))).)))))))))........	-56.3	0	APMK
mmu-miR-770-3p	CGUGGGCCUGACGUGGAGCUGG	>4408d|gi|521845374|gb|AMDS01078558.1|:22031-22124_Cricetulus_griseus_scaffold1456_7_whole_genome_shotgun_sequence	gcccccuucugugcccccagcaccacgugucugggccacgugagcaacgccaCGUGGGCCUGACGUGGAGCUGGggccgcaggggucuguuggc	(((((....((((.(((((((.((((((....((.(((((((.((...))))))))).))..)))))).))))))).)))))))))........	-56.3	0	AMDS
mmu-miR-770-3p	CGUGGGCCUGACGUGGAGCUGG	>b1893|lcl|NODE_1722369_length_467_cov_6.687366:c221-128	gcccccuucugugcccccagcaccacgugucugggccacgugagcaacgccaCGUGGGCCUGACGUGGAGCUGGggccgcaggggucuguuggc	(((((....((((.(((((((.((((((....((.(((((((.((...))))))))).))..)))))).))))))).)))))))))........	-56.3	0	K1-BB
mmu-miR-770-3p	CGUGGGCCUGACGUGGAGCUGG	>bcb2b|gi|342574155|gb|AFTD01062088.1|:14652-14745_Cricetulus_griseus_scaffold1373_53_whole_genome_shotgun_sequence	gcccccuucugugcccccagcaccacgugucugggccacgugagcaacgccaCGUGGGCCUGACGUGGAGCUGGggccgcaggggucuguuggc	(((((....((((.(((((((.((((((....((.(((((((.((...))))))))).))..)))))).))))))).)))))))))........	-56.3	0	AFTD
mmu-miR-770-5p	AGCACCACGUGUCUGGGCCACG	>30a0d|gi|342574155|gb|AFTD01062088.1|:14652-14745_Cricetulus_griseus_scaffold1373_53_whole_genome_shotgun_sequence	gcccccuucugugcccccAGCACCACGUGUCUGGGCCACGugagcaacgccacgugggccugacguggagcuggggccgcaggggucuguuggc	(((((....((((.(((((((.((((((....((.(((((((.((...))))))))).))..)))))).))))))).)))))))))........	-56.3	0	AFTD
mmu-miR-770-5p	AGCACCACGUGUCUGGGCCACG	>41af7|gi|530028034|gb|APMK01070920.1|:c14603-14510_Cricetulus_griseus_strain_17A/GY_chromosome_5_chr5_contig_23984_whole_genome_shotgun_sequence	gcccccuucugugcccccAGCACCACGUGUCUGGGCCACGugagcaacgccacgugggccugacguggagcuggggccgcaggggucuguuggc	(((((....((((.(((((((.((((((....((.(((((((.((...))))))))).))..)))))).))))))).)))))))))........	-56.3	0	APMK
mmu-miR-770-5p	AGCACCACGUGUCUGGGCCACG	>98d2d|lcl|NODE_1722369_length_467_cov_6.687366:c221-128	gcccccuucugugcccccAGCACCACGUGUCUGGGCCACGugagcaacgccacgugggccugacguggagcuggggccgcaggggucuguuggc	(((((....((((.(((((((.((((((....((.(((((((.((...))))))))).))..)))))).))))))).)))))))))........	-56.3	0	K1-BB
mmu-miR-770-5p	AGCACCACGUGUCUGGGCCACG	>d2e50|gi|521845374|gb|AMDS01078558.1|:22031-22124_Cricetulus_griseus_scaffold1456_7_whole_genome_shotgun_sequence	gcccccuucugugcccccAGCACCACGUGUCUGGGCCACGugagcaacgccacgugggccugacguggagcuggggccgcaggggucuguuggc	(((((....((((.(((((((.((((((....((.(((((((.((...))))))))).))..)))))).))))))).)))))))))........	-56.3	0	AMDS
mmu-miR-667-3p	UGACACCUGCCACCCAGCCCAAG	>1d46b|gi|521867435|gb|AMDS01067924.1|:27136-27227_Cricetulus_griseus_scaffold1238_6_whole_genome_shotgun_sequence	guggguacuggccucggugcugguggagcagugagcacgccauacauuauaugugUGACACCUGCCACCCAGCCCAAGgccccuaggcccac	((((((...(((((.((.((((((((....(((..(((((.(((.....)))))))).)))...))).))))))).))))).....))))))	-41.8	0	AMDS
mmu-miR-667-3p	UGACACCUGCCACCCAGCCCAAG	>58752|gi|342601312|gb|AFTD01047620.1|:19064-19155_Cricetulus_griseus_scaffold913_7_whole_genome_shotgun_sequence	guggguacuggccucggugcugguggagcagugagcacgccauacauuauaugugUGACACCUGCCACCCAGCCCAAGgccccuaggcccac	((((((...(((((.((.((((((((....(((..(((((.(((.....)))))))).)))...))).))))))).))))).....))))))	-41.8	0	AFTD
mmu-miR-667-3p	UGACACCUGCCACCCAGCCCAAG	>80b2f|gi|529652097|gb|APMK01249979.1|:18877-18968_Cricetulus_griseus_strain_17A/GY_chromosome_5_chr5_contig_19855_whole_genome_shotgun_sequence	guggguacuggccucggugcugguggagcagugagcacgccauacauuauaugugUGACACCUGCCACCCAGCCCAAGgccccuaggcccac	((((((...(((((.((.((((((((....(((..(((((.(((.....)))))))).)))...))).))))))).))))).....))))))	-41.8	0	APMK
mmu-miR-667-3p	UGACACCUGCCACCCAGCCCAAG	>d17fc|lcl|NODE_10944945_length_1021_cov_7.582762:72-163	guggguacuggccucggugcugguggagcagugagcacgccauacauuauaugugUGACACCUGCCACCCAGCCCAAGgccccuaggcccac	((((((...(((((.((.((((((((....(((..(((((.(((.....)))))))).)))...))).))))))).))))).....))))))	-41.8	0	K1-BB
mmu-miR-667-5p	CGGUGCUGGUGGAGCAGUGAGCACG	>24930|gi|342601312|gb|AFTD01047620.1|:19064-19155_Cricetulus_griseus_scaffold913_7_whole_genome_shotgun_sequence	guggguacuggccuCGGUGCUGGUGGAGCAGUGAGCACGccauacauuauaugugugacaccugccacccagcccaaggccccuaggcccac	((((((...(((((.((.((((((((....(((..(((((.(((.....)))))))).)))...))).))))))).))))).....))))))	-41.8	0	AFTD
mmu-miR-667-5p	CGGUGCUGGUGGAGCAGUGAGCACG	>44731|lcl|NODE_10944945_length_1021_cov_7.582762:72-163	guggguacuggccuCGGUGCUGGUGGAGCAGUGAGCACGccauacauuauaugugugacaccugccacccagcccaaggccccuaggcccac	((((((...(((((.((.((((((((....(((..(((((.(((.....)))))))).)))...))).))))))).))))).....))))))	-41.8	0	K1-BB
mmu-miR-667-5p	CGGUGCUGGUGGAGCAGUGAGCACG	>eb68f|gi|521867435|gb|AMDS01067924.1|:27136-27227_Cricetulus_griseus_scaffold1238_6_whole_genome_shotgun_sequence	guggguacuggccuCGGUGCUGGUGGAGCAGUGAGCACGccauacauuauaugugugacaccugccacccagcccaaggccccuaggcccac	((((((...(((((.((.((((((((....(((..(((((.(((.....)))))))).)))...))).))))))).))))).....))))))	-41.8	0	AMDS
mmu-miR-667-5p	CGGUGCUGGUGGAGCAGUGAGCACG	>fbae3|gi|529652097|gb|APMK01249979.1|:18877-18968_Cricetulus_griseus_strain_17A/GY_chromosome_5_chr5_contig_19855_whole_genome_shotgun_sequence	guggguacuggccuCGGUGCUGGUGGAGCAGUGAGCACGccauacauuauaugugugacaccugccacccagcccaaggccccuaggcccac	((((((...(((((.((.((((((((....(((..(((((.(((.....)))))))).)))...))).))))))).))))).....))))))	-41.8	0	APMK
mmu-miR-670-5p	AUCCCUGAGUGUAUGUGGUGAA	>032b5|gi|530048663|gb|APMK01060604.1|:2449-2548_Cricetulus_griseus_strain_17A/GY_chromosome_6_chr6_contig_5792_whole_genome_shotgun_sequence	ggguuagggguggaucugacAUCCCUGAGUGUAUGUGGUGAAccggaauuugcccuggguuuccucauauucauucaggagugucaguugccucuucacu	.(((.((((((((..(((((((.((((((((.((((((.(((((((........))))..))).)))))).)))))))).)))))))))))))))..)))	-42	0	APMK
mmu-miR-670-5p	AUCCCUGAGUGUAUGUGGUGAA	>2cc5d|lcl|NODE_12252004_length_1349_cov_7.948110:c482-383	ggguuagggguggaucugacAUCCCUGAGUGUAUGUGGUGAAccggaauuugcccuggguuuccucauauucauucaggagugucaguugccucuucacu	.(((.((((((((..(((((((.((((((((.((((((.(((((((........))))..))).)))))).)))))))).)))))))))))))))..)))	-42	0	K1-BB
mmu-miR-670-5p	AUCCCUGAGUGUAUGUGGUGAA	>5c007|gi|342497136|gb|AFTD01137335.1|:11891-11990_Cricetulus_griseus_scaffold5385_3_whole_genome_shotgun_sequence	ggguuagggguggaucugacAUCCCUGAGUGUAUGUGGUGAAccggaauuugcccuggguuuccucauauucauucaggagugucaguugccucuucacu	.(((.((((((((..(((((((.((((((((.((((((.(((((((........))))..))).)))))).)))))))).)))))))))))))))..)))	-42	0	AFTD
mmu-miR-670-5p	AUCCCUGAGUGUAUGUGGUGAA	>bbaea|gi|521905858|gb|AMDS01046719.1|:c17815-17716_Cricetulus_griseus_scaffold858_25_whole_genome_shotgun_sequence	ggguuagggguggaucugacAUCCCUGAGUGUAUGUGGUGAAccggaauuugcccuggguuuccucauauucauucaggagugucaguugccucuucacu	.(((.((((((((..(((((((.((((((((.((((((.(((((((........))))..))).)))))).)))))))).)))))))))))))))..)))	-42	0	AMDS
mmu-miR-802-3p	ACGGAGAGUCUUUGUCACUCAG	>48a8c|lcl|NODE_18113218_length_113_cov_1.000000:c132-36	uaguucuauuauuugcaauaaguaacaaagauucauccugugccaauugcacaacACGGAGAGUCUUUGUCACUCAGcgugauuaauagccuuccac	.....((((((.((((....(((.((((((((((.((((((((.....)))))....))))))))))))).)))....)))).))))))........	-29.6	0	K1-BB
mmu-miR-802-3p	ACGGAGAGUCUUUGUCACUCAG	>be07e|lcl|NODE_10155202_length_113_cov_11.106194:36-132	uaguucuauuauuugcaaucaguaacaaagauucauccugugucaauugcacaacACGGAGAGUCUUUGUCACUCAGugugauuaauagccuuccac	.....((((((.(((((...(((.((((((((((.((((((((.....)))))....))))))))))))).)))...))))).))))))........	-30.4	0	K1-BB
mmu-miR-802-3p	ACGGAGAGUCUUUGUCACUCAG	>cfff3|gi|342554280|gb|AFTD01081172.1|:42667-42763_Cricetulus_griseus_scaffold1846_38_whole_genome_shotgun_sequence	uaguucuauuauuugcaaucaguaacaaagauucauccugugucaauugcacaacACGGAGAGUCUUUGUCACUCAGugugauuaauagccuuccac	.....((((((.(((((...(((.((((((((((.((((((((.....)))))....))))))))))))).)))...))))).))))))........	-30.4	0	AFTD
mmu-miR-802-3p	ACGGAGAGUCUUUGUCACUCAG	>d8dd4|gi|529611904|gb|APMK01269960.1|:19177-19273_Cricetulus_griseus_strain_17A/GY_chromosome_4_chr4_contig_20845_whole_genome_shotgun_sequence	uaguucuauuauuugcaaucaguaacaaagauucauccugugucaauugcacaacACGGAGAGUCUUUGUCACUCAGugugauuaauagccuuccac	.....((((((.(((((...(((.((((((((((.((((((((.....)))))....))))))))))))).)))...))))).))))))........	-30.4	0	APMK
mmu-miR-802-3p	ACGGAGAGUCUUUGUCACUCAG	>da96a|gi|521745785|gb|AMDS01118177.1|:c6285-6189_Cricetulus_griseus_scaffold2705_20_whole_genome_shotgun_sequence	uaguucuauuauuugcaaucaguaacaaagauucauccugugucaauugcacaacACGGAGAGUCUUUGUCACUCAGugugauuaauagccuuccac	.....((((((.(((((...(((.((((((((((.((((((((.....)))))....))))))))))))).)))...))))).))))))........	-30.4	0	AMDS
mmu-miR-1298-3p	CAUCUGGGCAACUGAUUGAACU	>6d103|gi|521913979|gb|AMDS01038598.1|:c30858-30761_Cricetulus_griseus_scaffold759_31_whole_genome_shotgun_sequence	gaggagcuaagaguucauucugcuguccagauguauccaaguacucaauuauuuggcaauaaauaCAUCUGGGCAACUGAUUGAACUuuucgcuuuuc	(((((((.(((((((((.((...((((((((((((((((((((......)))))))......)))))))))))))...)).))))))))).)))))))	-44	0	AMDS
mmu-miR-1298-3p	CAUCUGGGCAACUGAUUGAACU	>7855c|gi|529519441|gb|APMK01310088.1|:c12324-12227_Cricetulus_griseus_strain_17A/GY_chromosome_X_chrX_contig_8188_whole_genome_shotgun_sequence	gaggagcuaagaguucauucugcuguccagauguauccaaguacucaauuauuuggcaauaaauaCAUCUGGGCAACUGAUUGAACUuuucgcuuuuc	(((((((.(((((((((.((...((((((((((((((((((((......)))))))......)))))))))))))...)).))))))))).)))))))	-44	0	APMK
mmu-miR-1298-3p	CAUCUGGGCAACUGAUUGAACU	>901cd|gi|342541865|gb|AFTD01093110.1|:4395-4492_Cricetulus_griseus_scaffold2342_33_whole_genome_shotgun_sequence	gaggagcuaagaguucauucugcuguccagauguauccaaguacucaauuauuuggcaauaaauaCAUCUGGGCAACUGAUUGAACUuuucgcuuuuc	(((((((.(((((((((.((...((((((((((((((((((((......)))))))......)))))))))))))...)).))))))))).)))))))	-44	0	AFTD
mmu-miR-1298-3p	CAUCUGGGCAACUGAUUGAACU	>b6e69|lcl|NODE_16759658_length_184_cov_3.233696:c201-104	gaggagcuaagaguucauucugcuguccagauguauccaaguacucaauuauuuggcaauaaauaCAUCUGGGCAACUGAUUGAACUuuucgcuuuuc	(((((((.(((((((((.((...((((((((((((((((((((......)))))))......)))))))))))))...)).))))))))).)))))))	-44	0	K1-BB
mmu-miR-3059-5p	UUUCCUCUCUGCCCCAUAGGGU	>69d36|gi|342639913|gb|AFTD01009020.1|:c3657-3577_Cricetulus_griseus_scaffold206_29_whole_genome_shotgun_sequence	ggugguacgcccUUUCCUCUCUGCCCCAUAGGGUguagcucuaacuacccucuagggaagagaagguugggugaacagccc	(((.((.(((((...(((((((..(((.(((((.((((......)))).)))))))).)))).)))..))))).)).))).	-35.8	0	AFTD
mmu-miR-3059-5p	UUUCCUCUCUGCCCCAUAGGGU	>77bf2|gi|521546967|gb|AMDS01203090.1|:c20113-20033_Cricetulus_griseus_scaffold31_223_whole_genome_shotgun_sequence	ggugguacgcccUUUCCUCUCUGCCCCAUAGGGUguagcucuaacuacccucuagggaagagaagguugggugaacagccc	(((.((.(((((...(((((((..(((.(((((.((((......)))).)))))))).)))).)))..))))).)).))).	-35.8	0	AMDS
mmu-miR-3059-5p	UUUCCUCUCUGCCCCAUAGGGU	>853b2|gi|529713257|gb|APMK01221157.1|:c3512-3432_Cricetulus_griseus_strain_17A/GY_chromosome_1_chr1_contig_12491_whole_genome_shotgun_sequence	ggugguacgcccUUUCCUCUCUGCCCCAUAGGGUguagcucuaacuacccucuagggaagagaagguugggugaacagccc	(((.((.(((((...(((((((..(((.(((((.((((......)))).)))))))).)))).)))..))))).)).))).	-35.8	0	APMK
mmu-miR-3059-5p	UUUCCUCUCUGCCCCAUAGGGU	>973f1|lcl|NODE_6334699_length_2953_cov_6.730782:2707-2787	ggugguacgcccUUUCCUCUCUGCCCCAUAGGGUguagcucuaacuacccucuagggaagagaagguugggugaacagccc	(((.((.(((((...(((((((..(((.(((((.((((......)))).)))))))).)))).)))..))))).)).))).	-35.8	0	K1-BB
mmu-miR-3059-3p	CCUCUAGGGAAGAGAAGGUUGG	>68222|gi|342639913|gb|AFTD01009020.1|:c3657-3577_Cricetulus_griseus_scaffold206_29_whole_genome_shotgun_sequence	ggugguacgcccuuuccucucugccccauaggguguagcucuaacuacCCUCUAGGGAAGAGAAGGUUGGgugaacagccc	(((.((.(((((...(((((((..(((.(((((.((((......)))).)))))))).)))).)))..))))).)).))).	-35.8	0	AFTD
mmu-miR-3059-3p	CCUCUAGGGAAGAGAAGGUUGG	>9cf1a|lcl|NODE_6334699_length_2953_cov_6.730782:2707-2787	ggugguacgcccuuuccucucugccccauaggguguagcucuaacuacCCUCUAGGGAAGAGAAGGUUGGgugaacagccc	(((.((.(((((...(((((((..(((.(((((.((((......)))).)))))))).)))).)))..))))).)).))).	-35.8	0	K1-BB
mmu-miR-3059-3p	CCUCUAGGGAAGAGAAGGUUGG	>c0923|gi|529713257|gb|APMK01221157.1|:c3512-3432_Cricetulus_griseus_strain_17A/GY_chromosome_1_chr1_contig_12491_whole_genome_shotgun_sequence	ggugguacgcccuuuccucucugccccauaggguguagcucuaacuacCCUCUAGGGAAGAGAAGGUUGGgugaacagccc	(((.((.(((((...(((((((..(((.(((((.((((......)))).)))))))).)))).)))..))))).)).))).	-35.8	0	APMK
mmu-miR-3059-3p	CCUCUAGGGAAGAGAAGGUUGG	>ef65d|gi|521546967|gb|AMDS01203090.1|:c20113-20033_Cricetulus_griseus_scaffold31_223_whole_genome_shotgun_sequence	ggugguacgcccuuuccucucugccccauaggguguagcucuaacuacCCUCUAGGGAAGAGAAGGUUGGgugaacagccc	(((.((.(((((...(((((((..(((.(((((.((((......)))).)))))))).)))).)))..))))).)).))).	-35.8	0	AMDS
mmu-miR-764-5p	GGUGCUCACAUGUCCUCCU	>11a93|gi|342541873|gb|AFTD01093102.1|:1958-2065_Cricetulus_griseus_scaffold2342_25_whole_genome_shotgun_sequence	ccaacacaaucuaaaucuaggaggcaGGUGCUCACAUGUCCUCCUccaugcuaugaaauacauggaggaggccauaguggcaacugucaccaugauugauuucauuga	.(((...((((..((((..((.(((((.(((.((((((.(((((((((((.(((...)))))))))))))).))).)))))).))))).))..))))))))...))).	-43.9	0	AFTD
mmu-miR-764-5p	GGUGCUCACAUGUCCUCCU	>74dc7|gi|521913975|gb|AMDS01038602.1|:c870-763_Cricetulus_griseus_scaffold759_35_whole_genome_shotgun_sequence	ccaacacaaucuaaaucuaggaggcaGGUGCUCACAUGUCCUCCUccaugcuaugaaauacauggaggaggccauaguggcaacugucaccaugauugauuucauuga	.(((...((((..((((..((.(((((.(((.((((((.(((((((((((.(((...)))))))))))))).))).)))))).))))).))..))))))))...))).	-43.9	0	AMDS
mmu-miR-764-5p	GGUGCUCACAUGUCCUCCU	>80900|gi|529819339|gb|APMK01170149.1|:c19267-19160_Cricetulus_griseus_strain_17A/GY_chromosome_X_chrX_contig_8196_whole_genome_shotgun_sequence	ccaacacaaucuaaaucuaggaggcaGGUGCUCACAUGUCCUCCUccaugcuaugaaauacauggaggaggccauaguggcaacugucaccaugauugauuucauuga	.(((...((((..((((..((.(((((.(((.((((((.(((((((((((.(((...)))))))))))))).))).)))))).))))).))..))))))))...))).	-43.9	0	APMK
mmu-miR-764-5p	GGUGCUCACAUGUCCUCCU	>b855e|lcl|NODE_5109861_length_873_cov_3.633448:c832-725	ccaacacaaucuaaaucuaggaggcaGGUGCUCACAUGUCCUCCUccaugcuaugaaauacauggaggaggccauaguggcaacugucaccaugauugauuucauuga	.(((...((((..((((..((.(((((.(((.((((((.(((((((((((.(((...)))))))))))))).))).)))))).))))).))..))))))))...))).	-43.9	0	K1-BB
mmu-miR-764-3p	AGGAGGCCAUAGUGGCAACUGU	>08722|gi|521913975|gb|AMDS01038602.1|:c870-763_Cricetulus_griseus_scaffold759_35_whole_genome_shotgun_sequence	ccaacacaaucuaaaucuaggaggcaggugcucacauguccuccuccaugcuaugaaauacauggAGGAGGCCAUAGUGGCAACUGUcaccaugauugauuucauuga	.(((...((((..((((..((.(((((.(((.((((((.(((((((((((.(((...)))))))))))))).))).)))))).))))).))..))))))))...))).	-43.9	0	AMDS
mmu-miR-764-3p	AGGAGGCCAUAGUGGCAACUGU	>4b7f8|gi|342541873|gb|AFTD01093102.1|:1958-2065_Cricetulus_griseus_scaffold2342_25_whole_genome_shotgun_sequence	ccaacacaaucuaaaucuaggaggcaggugcucacauguccuccuccaugcuaugaaauacauggAGGAGGCCAUAGUGGCAACUGUcaccaugauugauuucauuga	.(((...((((..((((..((.(((((.(((.((((((.(((((((((((.(((...)))))))))))))).))).)))))).))))).))..))))))))...))).	-43.9	0	AFTD
mmu-miR-764-3p	AGGAGGCCAUAGUGGCAACUGU	>8bfed|lcl|NODE_5109861_length_873_cov_3.633448:c832-725	ccaacacaaucuaaaucuaggaggcaggugcucacauguccuccuccaugcuaugaaauacauggAGGAGGCCAUAGUGGCAACUGUcaccaugauugauuucauuga	.(((...((((..((((..((.(((((.(((.((((((.(((((((((((.(((...)))))))))))))).))).)))))).))))).))..))))))))...))).	-43.9	0	K1-BB
mmu-miR-764-3p	AGGAGGCCAUAGUGGCAACUGU	>eeb74|gi|529819339|gb|APMK01170149.1|:c19267-19160_Cricetulus_griseus_strain_17A/GY_chromosome_X_chrX_contig_8196_whole_genome_shotgun_sequence	ccaacacaaucuaaaucuaggaggcaggugcucacauguccuccuccaugcuaugaaauacauggAGGAGGCCAUAGUGGCAACUGUcaccaugauugauuucauuga	.(((...((((..((((..((.(((((.(((.((((((.(((((((((((.(((...)))))))))))))).))).)))))).))))).))..))))))))...))).	-43.9	0	APMK
mmu-miR-3106-5p	UGGCUCAUUUAGAAGCAGCCA	>326ce|gi|342614278|gb|AFTD01034654.1|:10908-10989_Cricetulus_griseus_scaffold583_26_whole_genome_shotgun_sequence	gggguagcacaggUGGCUCAUUUAGAAGCAGCCAuacacucagagaguggcugccuauacaugggcuaucuuguguuccucu	((((.((((((((((((((((.((...((((((((...........))))))))...)).)))))))))).)))))))))).	-39.5	0	AFTD
mmu-miR-3106-5p	UGGCUCAUUUAGAAGCAGCCA	>50473|lcl|NODE_9429147_length_109_cov_1.000000:c162-81	gggguagcacaggUGGCUCAUUUAGAAGCAGCCAuacacucagagaguggcugucuauacaagggcuaucuuguguuccucu	((((.((((((((((((((...(((..((((((((...........))))))))))).....)))))))).)))))))))).	-34.2	0	K1-BB
mmu-miR-3106-5p	UGGCUCAUUUAGAAGCAGCCA	>b2096|gi|529899632|gb|APMK01129740.1|:c26175-26094_Cricetulus_griseus_strain_17A/GY_chromosome_1_chr1_contig_10385_whole_genome_shotgun_sequence	gggguagcacaggUGGCUCAUUUAGAAGCAGCCAuacacucagagaguggcugccuauacaugggcuaucuuguguuccucu	((((.((((((((((((((((.((...((((((((...........))))))))...)).)))))))))).)))))))))).	-39.5	0	APMK
mmu-miR-3106-5p	UGGCUCAUUUAGAAGCAGCCA	>baba0|gi|521534162|gb|AMDS01209837.1|:c42161-42080_Cricetulus_griseus_scaffold167_41_whole_genome_shotgun_sequence	gggguagcacaggUGGCUCAUUUAGAAGCAGCCAuacacucagagaguggcugccuauacaugggcuaucuuguguuccucu	((((.((((((((((((((((.((...((((((((...........))))))))...)).)))))))))).)))))))))).	-39.5	0	AMDS
mmu-miR-3106-5p	UGGCUCAUUUAGAAGCAGCCA	>c5346|lcl|NODE_19723674_length_94_cov_1.021277:c147-66	gggguagcacaggUGGCUCAUUUAGAAGCAGCCAuacacucagagaguggcuggcuauacaugggcuaucuuuuguuccucu	((((.((((.(((((((((((.((.....(((((..(((((...)))))..))))).)).)))))))))))..)))))))).	-33.3	0	K1-BB
mmu-miR-673-3p	UCCGGGGCUGAGUUCUGUGCACC	>98ea2|gi|530028034|gb|APMK01070920.1|:c6482-6392_Cricetulus_griseus_strain_17A/GY_chromosome_5_chr5_contig_23984_whole_genome_shotgun_sequence	uggagccugaggggcucacagcuccgguccuuggagcuccugagagaauguugcUCCGGGGCUGAGUUCUGUGCACCccccuuguccucca	(((((..(((((((..((((((((.((((((.(((((...............))))))))))))))..)))))....)))))))..)))))	-40.3	0	APMK
mmu-miR-673-3p	UCCGGGGCUGAGUUCUGUGCACC	>a7f88|lcl|NODE_43680577_length_871_cov_9.974742:725-815	uggagccugaggggcucacagcuccgguccuuggagcuccugagagaauguugcUCCGGGGCUGAGUUCUGUGCACCccccuuguccucca	(((((..(((((((..((((((((.((((((.(((((...............))))))))))))))..)))))....)))))))..)))))	-40.3	0	K1-BB
mmu-miR-673-3p	UCCGGGGCUGAGUUCUGUGCACC	>b30e0|gi|521845374|gb|AMDS01078558.1|:30115-30205_Cricetulus_griseus_scaffold1456_7_whole_genome_shotgun_sequence	uggagccugaggggcucacagcuccgguccuuggagcuccugagagaauguugcUCCGGGGCUGAGUUCUGUGCACCccccuuguccucca	(((((..(((((((..((((((((.((((((.(((((...............))))))))))))))..)))))....)))))))..)))))	-40.3	0	AMDS
mmu-miR-673-3p	UCCGGGGCUGAGUUCUGUGCACC	>bd33f|gi|342574155|gb|AFTD01062088.1|:22766-22856_Cricetulus_griseus_scaffold1373_53_whole_genome_shotgun_sequence	uggagccugaggggcucacagcuccgguccuuggagcuccugagagaauguugcUCCGGGGCUGAGUUCUGUGCACCccccuuguccucca	(((((..(((((((..((((((((.((((((.(((((...............))))))))))))))..)))))....)))))))..)))))	-40.3	0	AFTD
mmu-miR-666-5p	AGCGGGCACAGCUGUGAGAGCC	>0ffd4|gi|342601312|gb|AFTD01047620.1|:16119-16217_Cricetulus_griseus_scaffold913_7_whole_genome_shotgun_sequence	cccauucugccugcguggAGCGGGCACAGCUGUGAGAGCCcccuagguacagcggggcugcagcgugaucgccugcucacgcacaggaagugacgucaa	......((.((((.(((((((((((.(((((((...((((((((......)).))))))))))).))...)))))))).))).)))).)).........	-47.4	0	AFTD
mmu-miR-666-5p	AGCGGGCACAGCUGUGAGAGCC	>1fa9f|lcl|NODE_10296669_length_303_cov_12.141914:c335-237	cccauucugccugcguggAGCGGGCACAGCUGUGAGAGCCcccuagguacagcggggcugcagcgugaucgccugcucacgcacaggaagugacgucaa	......((.((((.(((((((((((.(((((((...((((((((......)).))))))))))).))...)))))))).))).)))).)).........	-47.4	0	K1-BB
mmu-miR-666-5p	AGCGGGCACAGCUGUGAGAGCC	>7c5f1|gi|529652097|gb|APMK01249979.1|:15932-16030_Cricetulus_griseus_strain_17A/GY_chromosome_5_chr5_contig_19855_whole_genome_shotgun_sequence	cccauucugccugcguggAGCGGGCACAGCUGUGAGAGCCcccuagguacagcggggcugcagcgugaucgccugcucacgcacaggaagugacgucaa	......((.((((.(((((((((((.(((((((...((((((((......)).))))))))))).))...)))))))).))).)))).)).........	-47.4	0	APMK
mmu-miR-666-5p	AGCGGGCACAGCUGUGAGAGCC	>9b35b|gi|521867435|gb|AMDS01067924.1|:24191-24289_Cricetulus_griseus_scaffold1238_6_whole_genome_shotgun_sequence	cccauucugccugcguggAGCGGGCACAGCUGUGAGAGCCcccuagguacagcggggcugcagcgugaucgccugcucacgcacaggaagugacgucaa	......((.((((.(((((((((((.(((((((...((((((((......)).))))))))))).))...)))))))).))).)))).)).........	-47.4	0	AMDS
mmu-miR-666-3p	GGCUGCAGCGUGAUCGCCUGCU	>44298|gi|529652097|gb|APMK01249979.1|:15932-16030_Cricetulus_griseus_strain_17A/GY_chromosome_5_chr5_contig_19855_whole_genome_shotgun_sequence	cccauucugccugcguggagcgggcacagcugugagagcccccuagguacagcggGGCUGCAGCGUGAUCGCCUGCUcacgcacaggaagugacgucaa	......((.((((.(((((((((((.(((((((...((((((((......)).))))))))))).))...)))))))).))).)))).)).........	-47.4	0	APMK
mmu-miR-666-3p	GGCUGCAGCGUGAUCGCCUGCU	>4ba07|gi|342601312|gb|AFTD01047620.1|:16119-16217_Cricetulus_griseus_scaffold913_7_whole_genome_shotgun_sequence	cccauucugccugcguggagcgggcacagcugugagagcccccuagguacagcggGGCUGCAGCGUGAUCGCCUGCUcacgcacaggaagugacgucaa	......((.((((.(((((((((((.(((((((...((((((((......)).))))))))))).))...)))))))).))).)))).)).........	-47.4	0	AFTD
mmu-miR-666-3p	GGCUGCAGCGUGAUCGCCUGCU	>a3533|gi|521867435|gb|AMDS01067924.1|:24191-24289_Cricetulus_griseus_scaffold1238_6_whole_genome_shotgun_sequence	cccauucugccugcguggagcgggcacagcugugagagcccccuagguacagcggGGCUGCAGCGUGAUCGCCUGCUcacgcacaggaagugacgucaa	......((.((((.(((((((((((.(((((((...((((((((......)).))))))))))).))...)))))))).))).)))).)).........	-47.4	0	AMDS
mmu-miR-666-3p	GGCUGCAGCGUGAUCGCCUGCU	>ff10b|lcl|NODE_10296669_length_303_cov_12.141914:c335-237	cccauucugccugcguggagcgggcacagcugugagagcccccuagguacagcggGGCUGCAGCGUGAUCGCCUGCUcacgcacaggaagugacgucaa	......((.((((.(((((((((((.(((((((...((((((((......)).))))))))))).))...)))))))).))).)))).)).........	-47.4	0	K1-BB
mmu-miR-674-5p	GCACUGAGAUGGGAGUGGUGUA	>ae1d9|gi|342555416|gb|AFTD01080036.1|:c45500-45401_Cricetulus_griseus_scaffold1793_52_whole_genome_shotgun_sequence	ggccuagucaucacccugagccuuGCACUGAGAUGGGAGUGGUGUAaggcuuaagugugcacagcucccaucucagaacaaggcucaggugugcacagcu	(((...((...((((((((((((((..(((((((((((((.(((((..((....)).))))).)))))))))))))..))))))))))).))).)).)))	-58.1	732	AFTD
mmu-miR-674-5p	GCACUGAGAUGGGAGUGGUGUA	>de8e0|gi|529984327|gb|APMK01089970.1|:c2494-2395_Cricetulus_griseus_strain_17A/GY_chromosome_6_chr6_contig_128_whole_genome_shotgun_sequence	ggccuagucaucacccugagccuuGCACUGAGAUGGGAGUGGUGUAaggcuuaagugugcacagcucccaucucagaacaaggcucaggugugcacagcu	(((...((...((((((((((((((..(((((((((((((.(((((..((....)).))))).)))))))))))))..))))))))))).))).)).)))	-58.1	732	APMK
mmu-miR-674-5p	GCACUGAGAUGGGAGUGGUGUA	>ef4ab|lcl|NODE_45604922_length_1864_cov_10.429185:204-303	ggccuagucaucacccugagccuuGCACUGAGAUGGGAGUGGUGUAaggcuuaagugugcacagcucccaucucagaacaaggcucaggugugcacagcu	(((...((...((((((((((((((..(((((((((((((.(((((..((....)).))))).)))))))))))))..))))))))))).))).)).)))	-58.1	732	K1-BB
mmu-miR-674-5p	GCACUGAGAUGGGAGUGGUGUA	>fb46c|gi|521921827|gb|AMDS01030750.1|:c36813-36714_Cricetulus_griseus_scaffold615_50_whole_genome_shotgun_sequence	ggccuagucaucacccugagccuuGCACUGAGAUGGGAGUGGUGUAaggcuuaagugugcacagcucccaucucagaacaaggcucaggugugcacagcu	(((...((...((((((((((((((..(((((((((((((.(((((..((....)).))))).)))))))))))))..))))))))))).))).)).)))	-58.1	732	AMDS
mmu-miR-488-3p	UUGAAAGGCUGUUUCUUGGUC	>09f70|gi|342623712|gb|AFTD01025220.1|:18204-18312_Cricetulus_griseus_scaffold442_28_whole_genome_shotgun_sequence	guucggugagagcgagaaucaucucucccagauaauggcacucucaaacaaguuuccaaguuguUUGAAAGGCUGUUUCUUGGUCagaagacucucaauuccuucugga	((((.....))))((((.((.(((..((.(((.((((((.((.((((((((.((...)).)))))))).))))))))))).))..))).)).))))...(((....)))	-34.1	0	AFTD
mmu-miR-488-3p	UUGAAAGGCUGUUUCUUGGUC	>3046c|gi|529542711|gb|APMK01299592.1|:16330-16438_Cricetulus_griseus_strain_17A/GY_chromosome_5_chr5_contig_5324_whole_genome_shotgun_sequence	guucggugagagcgagaaucaucucucccagauaauggcacucucaaacaaguuuccaaguuguUUGAAAGGCUGUUUCUUGGUCagaagacucucaauuccuucugga	((((.....))))((((.((.(((..((.(((.((((((.((.((((((((.((...)).)))))))).))))))))))).))..))).)).))))...(((....)))	-34.1	0	APMK
mmu-miR-488-3p	UUGAAAGGCUGUUUCUUGGUC	>3ea92|gi|521843503|gb|AMDS01079624.1|:c55069-54961_Cricetulus_griseus_scaffold1279_170_whole_genome_shotgun_sequence	guucggugagagcgagaaucaucucucccagauaauggcacucucaaacaaguuuccaaguuguUUGAAAGGCUGUUUCUUGGUCagaagacucucaauuccuucugga	((((.....))))((((.((.(((..((.(((.((((((.((.((((((((.((...)).)))))))).))))))))))).))..))).)).))))...(((....)))	-34.1	0	AMDS
mmu-miR-488-3p	UUGAAAGGCUGUUUCUUGGUC	>b2cd2|lcl|NODE_22893241_length_1049_cov_10.259295:c487-379	guucggugagagcgagaaucaucucucccagauaauggcacucucaaacaaguuuccaaguuguUUGAAAGGCUGUUUCUUGGUCagaagacucucaauuccuucugga	((((.....))))((((.((.(((..((.(((.((((((.((.((((((((.((...)).)))))))).))))))))))).))..))).)).))))...(((....)))	-34.1	0	K1-BB
mmu-miR-449c-5p	AGGCAGUGCAUUGCUAGCUGG	>06165|gi|530148033|gb|APMK01010507.1|:c11122-11014_Cricetulus_griseus_strain_17A/GY_chromosome_2_chr2_contig_42380_whole_genome_shotgun_sequence	agacugaagcacgggugagucaggcAGGCAGUGCAUUGCUAGCUGGcuguuggacuuucaauccgacaguugcuagcugcacuacccucugcuacacucagaagcaugc	........((..(((((((.((((..((.((((((..((((((.((((((((((.......)))))))))))))))))))))).)).)))))).)))))....))....	-44.7	0	APMK
mmu-miR-449c-5p	AGGCAGUGCAUUGCUAGCUGG	>a04f4|gi|342523979|gb|AFTD01110996.1|:c14270-14162_Cricetulus_griseus_scaffold3254_11_whole_genome_shotgun_sequence	agacugaagcacgggugagucaggcAGGCAGUGCAUUGCUAGCUGGcuguuggacuuucaauccgacaguugcuagcugcacuacccucugcuacacucagaagcaugc	........((..(((((((.((((..((.((((((..((((((.((((((((((.......)))))))))))))))))))))).)).)))))).)))))....))....	-44.7	0	AFTD
mmu-miR-449c-5p	AGGCAGUGCAUUGCUAGCUGG	>afec2|lcl|NODE_5002862_length_77_cov_8.376623:c103-1	agacugaagcacgggugagucaggcAGGCAGUGCAUUGCUAGCUGGcuguuggacuuucaauccgacaguugcuagcugcacuacccucugcuacacucagaa	............(((((((.((((..((.((((((..((((((.((((((((((.......)))))))))))))))))))))).)).)))))).)))))....	-44.5	0	K1-BB
mmu-miR-449c-5p	AGGCAGUGCAUUGCUAGCUGG	>e3554|gi|521825185|gb|AMDS01089283.1|:29442-29550_Cricetulus_griseus_scaffold1549_35_whole_genome_shotgun_sequence	agacugaagcacgggugagucaggcAGGCAGUGCAUUGCUAGCUGGcuguuggacuuucaauccgacaguugcuagcugcacuacccucugcuacacucagaagcaugc	........((..(((((((.((((..((.((((((..((((((.((((((((((.......)))))))))))))))))))))).)).)))))).)))))....))....	-44.7	0	AMDS
mmu-miR-449c-3p	CAGUUGCUAGCUGCACUACCCU	>330ef|gi|530148033|gb|APMK01010507.1|:c11122-11014_Cricetulus_griseus_strain_17A/GY_chromosome_2_chr2_contig_42380_whole_genome_shotgun_sequence	agacugaagcacgggugagucaggcaggcagugcauugcuagcuggcuguuggacuuucaauccgaCAGUUGCUAGCUGCACUACCCUcugcuacacucagaagcaugc	........((..(((((((.((((..((.((((((..((((((.((((((((((.......)))))))))))))))))))))).)).)))))).)))))....))....	-44.7	0	APMK
mmu-miR-449c-3p	CAGUUGCUAGCUGCACUACCCU	>488d1|gi|521825185|gb|AMDS01089283.1|:29442-29550_Cricetulus_griseus_scaffold1549_35_whole_genome_shotgun_sequence	agacugaagcacgggugagucaggcaggcagugcauugcuagcuggcuguuggacuuucaauccgaCAGUUGCUAGCUGCACUACCCUcugcuacacucagaagcaugc	........((..(((((((.((((..((.((((((..((((((.((((((((((.......)))))))))))))))))))))).)).)))))).)))))....))....	-44.7	0	AMDS
mmu-miR-449c-3p	CAGUUGCUAGCUGCACUACCCU	>4b882|lcl|NODE_5002862_length_77_cov_8.376623:c103-1	agacugaagcacgggugagucaggcaggcagugcauugcuagcuggcuguuggacuuucaauccgaCAGUUGCUAGCUGCACUACCCUcugcuacacucagaa	............(((((((.((((..((.((((((..((((((.((((((((((.......)))))))))))))))))))))).)).)))))).)))))....	-44.5	0	K1-BB
mmu-miR-449c-3p	CAGUUGCUAGCUGCACUACCCU	>5c315|gi|342523979|gb|AFTD01110996.1|:c14270-14162_Cricetulus_griseus_scaffold3254_11_whole_genome_shotgun_sequence	agacugaagcacgggugagucaggcaggcagugcauugcuagcuggcuguuggacuuucaauccgaCAGUUGCUAGCUGCACUACCCUcugcuacacucagaagcaugc	........((..(((((((.((((..((.((((((..((((((.((((((((((.......)))))))))))))))))))))).)).)))))).)))))....))....	-44.7	0	AFTD
mmu-miR-704	AGACAUGUGCUCUGCUCCUAG	>2cdf7|gi|342643259|gb|AFTD01005674.1|:c15112-15036_Cricetulus_griseus_scaffold163_16_whole_genome_shotgun_sequence	gcugggagcuagaggauguggucagcugcaaggaccucccucAGACAUGUGCUCUGCUCCUAGgaauugucagcuac	.((((((((.((((.(((((.....(((..(((.....)))))).))))).))))))))))))..............	-26.6	0	AFTD
mmu-miR-704	AGACAUGUGCUCUGCUCCUAG	>56a7d|lcl|NODE_185956_length_58_cov_18.293104:40-112	gcugggagcuagaggauguggucagcugcaaggaccucccucAGACAUGUGCUCUGCUCCUAGgaauugucag	.((((((((.((((.(((((.....(((..(((.....)))))).))))).))))))))))))..........	-26.6	0	K1-BB
mmu-miR-704	AGACAUGUGCUCUGCUCCUAG	>952e1|gi|521735183|gb|AMDS01122567.1|:c13050-12974_Cricetulus_griseus_scaffold2976_2_whole_genome_shotgun_sequence	gcugggagcuagaggauguggucagcugcaaggaccucccucAGACAUGUGCUCUGCUCCUAGgaauugucagcuac	.((((((((.((((.(((((.....(((..(((.....)))))).))))).))))))))))))..............	-26.6	0	AMDS
mmu-miR-704	AGACAUGUGCUCUGCUCCUAG	>e14f9|gi|530167928|gb|APMK01000734.1|:5082-5158_Cricetulus_griseus_strain_17A/GY_chromosome_8_chr8_contig_7988_whole_genome_shotgun_sequence	gcugggagcuagaggauguggucagcugcaaggaccucccucAGACAUGUGCUCUGCUCCUAGgaauugucagcuac	.((((((((.((((.(((((.....(((..(((.....)))))).))))).))))))))))))..............	-26.6	0	APMK
mmu-miR-704	AGACAUGUGCUCUGCUCCUAG	>fd50d|lcl|NODE_7584904_length_105_cov_1.085714:c73-1	acugggagccagaggauggggucagcugcaaggaccucccucAGACAUGUGCUCUGCUCCUAGgaauugucag	.((((((((.((((.((((((((.........))))))..........)).))))))))))))..........	-26.6	0	K1-BB
bta-miR-200a	UAACACUGUCUGGUAACGAUGUU	>72778|lcl|NODE_48904995_length_267_cov_27.265917:c276-191	gggccucugugggcaucuuaccggacagugcuggauuucuugacuugacucUAACACUGUCUGGUAACGAUGUUcaaaggugaccc	((((((...(((((((((((((((((((((.((((..((.......)).)))).))))))))))))).)))))))).)))...)))	-39	7	K1-BB
bta-miR-200a	UAACACUGUCUGGUAACGAUGUU	>a168e|gi|342534676|gb|AFTD01100299.1|:14981-15066_Cricetulus_griseus_scaffold2657_7_whole_genome_shotgun_sequence	gggccucugugggcaucuuaccggacagugcuggauuucuugacuugacucUAACACUGUCUGGUAACGAUGUUcaaaggugaccc	((((((...(((((((((((((((((((((.((((..((.......)).)))).))))))))))))).)))))))).)))...)))	-39	7	AFTD
bta-miR-200a	UAACACUGUCUGGUAACGAUGUU	>b60e7|gi|521889384|gb|AMDS01056735.1|:c74249-74164_Cricetulus_griseus_scaffold1002_156_whole_genome_shotgun_sequence	gggccucugugggcaucuuaccggacagugcuggauuucuugacuugacucUAACACUGUCUGGUAACGAUGUUcaaaggugaccc	((((((...(((((((((((((((((((((.((((..((.......)).)))).))))))))))))).)))))))).)))...)))	-39	7	AMDS
bta-miR-200a	UAACACUGUCUGGUAACGAUGUU	>eedd5|gi|529520636|gb|APMK01309605.1|:14968-15053_Cricetulus_griseus_strain_17A/GY_chromosome_2_chr2_contig_37210_whole_genome_shotgun_sequence	gggccucugugggcaucuuaccggacagugcuggauuucuugacuugacucUAACACUGUCUGGUAACGAUGUUcaaaggugaccc	((((((...(((((((((((((((((((((.((((..((.......)).)))).))))))))))))).)))))))).)))...)))	-39	7	APMK
mdo-miR-125b-2-3p	ACGGGUUAGGCUCUUGGGAGC	>14bc8|gi|530059721|gb|APMK01054927.1|:c2796-2734_Cricetulus_griseus_strain_17A/GY_chromosome_4_chr4_contig_4627_whole_genome_shotgun_sequence	agucccugagacccuaacuugugauguuuaccguuuaaauccACGGGUUAGGCUCUUGGGAGC	..((((.((((.(((((((((((..(((((.....))))).))))))))))).))))))))..	-26	15683	APMK
mdo-miR-125b-2-3p	ACGGGUUAGGCUCUUGGGAGC	>4274e|gi|342492059|gb|AFTD01142412.1|:c77107-77045_Cricetulus_griseus_scaffold6478_2_whole_genome_shotgun_sequence	agucccugagacccuaacuugugauguuuaccguuuaaauccACGGGUUAGGCUCUUGGGAGC	..((((.((((.(((((((((((..(((((.....))))).))))))))))).))))))))..	-26	15683	AFTD
mdo-miR-125b-2-3p	ACGGGUUAGGCUCUUGGGAGC	>4c9b3|lcl|NODE_8632410_length_218_cov_10.027523:28-90	agucccugagacccuaacuugugauguuuaccguuuaaauccACGGGUUAGGCUCUUGGGAGC	..((((.((((.(((((((((((..(((((.....))))).))))))))))).))))))))..	-26	15683	K1-BB
mdo-miR-125b-2-3p	ACGGGUUAGGCUCUUGGGAGC	>d3164|gi|521922766|gb|AMDS01029811.1|:c19006-18944_Cricetulus_griseus_scaffold536_168_whole_genome_shotgun_sequence	agucccugagacccuaacuugugauguuuaccguuuaaauccACGGGUUAGGCUCUUGGGAGC	..((((.((((.(((((((((((..(((((.....))))).))))))))))).))))))))..	-26	15683	AMDS
mdo-miR-449a-3p	CAGCUAACAUGCAACUGCUAUC	>06ee0|lcl|NODE_19515377_length_69_cov_1.000000:c101-23	gugacggguuggcaguguauuguuugcugguugcauaugugaaagggacCAGCUAACAUGCAACUGCUAUCcugucgca	((((((((.(((((((((((.(((.(((((((..............))))))).))))))).))))))).)))))))).	-40.2	1	K1-BB
mdo-miR-449a-3p	CAGCUAACAUGCAACUGCUAUC	>0958d|gi|521825185|gb|AMDS01089283.1|:30997-31075_Cricetulus_griseus_scaffold1549_35_whole_genome_shotgun_sequence	gugacggguuggcaguguauuguuagcugguugaauaugugaaaggcacCAGCUAACAUGCAACUGCUAUCcugucgca	((((((((.(((((((((((.((((((((((................)))))))))))))).))))))).)))))))).	-42.4	1	AMDS
mdo-miR-449a-3p	CAGCUAACAUGCAACUGCUAUC	>136b4|gi|530148033|gb|APMK01010507.1|:c9567-9489_Cricetulus_griseus_strain_17A/GY_chromosome_2_chr2_contig_42380_whole_genome_shotgun_sequence	gugacggguuggcaguguauuguuagcugguugaauaugugaaaggcacCAGCUAACAUGCAACUGCUAUCcugucgca	((((((((.(((((((((((.((((((((((................)))))))))))))).))))))).)))))))).	-42.4	1	APMK
mdo-miR-449a-3p	CAGCUAACAUGCAACUGCUAUC	>dcbf2|gi|342523979|gb|AFTD01110996.1|:c12715-12637_Cricetulus_griseus_scaffold3254_11_whole_genome_shotgun_sequence	gugacggguuggcaguguauuguuagcugguugaauaugugaaaggcacCAGCUAACAUGCAACUGCUAUCcugucgca	((((((((.(((((((((((.((((((((((................)))))))))))))).))))))).)))))))).	-42.4	1	AFTD
mdo-miR-449a-3p	CAGCUAACAUGCAACUGCUAUC	>fa723|lcl|NODE_7500907_length_91_cov_1.000000:c103-25	gugacggguuggaaguguauuuuuaggugggugaauaugugaaaagacaCAGCUAACAUGCAACUGCUAUCcugucgca	((((((((.(((.(((((((..((((.((.((..............)).)).)))).)))).))).))).)))))))).	-25.1	1	K1-BB
mdo-miR-449a-3p	CAGCUAACAUGCAACUGCUAUC	>fdbe7|lcl|NODE_25189808_length_62_cov_1.000000:c94-16	gugacggguuggcaguguauuguuugcugguuuaauauuggaaaggcacCAGCUAACAUGCAACUGCUAUCcugucgca	((((((((.(((((((((((.(((.((((((................)))))).))))))).))))))).)))))))).	-37.8	1	K1-BB
mmu-miR-879-3p	GCUUAUGGCUUCAAGCUUUCGG	>41fa3|gi|521866460|gb|AMDS01068583.1|:44141-44216_Cricetulus_griseus_scaffold1234_40_whole_genome_shotgun_sequence	uucuagauccagaggcuuauagaucuaagccuuggauuaaagagGCUUAUGGCUUCAAGCUUUCGGagcuggaggc	((((((.(((.(((((((..((.((((((((((........)))))))).))))..))))))).))).))))))..	-30.5	0	AMDS
mmu-miR-879-3p	GCUUAUGGCUUCAAGCUUUCGG	>a8538|gi|529959847|gb|APMK01100841.1|:3207-3282_Cricetulus_griseus_strain_17A/GY_chromosome_1_chr1_contig_23922_whole_genome_shotgun_sequence	uucuagauccagaggcuuauagaucuaagccuuggauuaaagagGCUUAUGGCUUCAAGCUUUCGGagcuggaggc	((((((.(((.(((((((..((.((((((((((........)))))))).))))..))))))).))).))))))..	-30.5	0	APMK
mmu-miR-879-3p	GCUUAUGGCUUCAAGCUUUCGG	>cd724|gi|342511270|gb|AFTD01123285.1|:c21043-20968_Cricetulus_griseus_scaffold3975_6_whole_genome_shotgun_sequence	uucuagauccagaggcuuauagaucuaagccuuggauuaaagagGCUUAUGGCUUCAAGCUUUCGGagcuggaggc	((((((.(((.(((((((..((.((((((((((........)))))))).))))..))))))).))).))))))..	-30.5	0	AFTD
mmu-miR-18b-3p	UACUGCCCUAAAUGCCCCUUCU	>4a39e|gi|529807703|gb|APMK01175604.1|:604-686_Cricetulus_griseus_strain_17A/GY_chromosome_X_chrX_contig_2805_whole_genome_shotgun_sequence	ucucuuguguuaaggugcaucuagugcaguuagugaagcagcuuagacucUACUGCCCUAAAUGCCCCUUCUcgcacaggcua	...(((((((.((((.((((.(((.(((((.(((.(((...)))..)))..))))).))).)))).))))...)))))))...	-28.6	0	APMK
mmu-miR-18b-3p	UACUGCCCUAAAUGCCCCUUCU	>555f3|gi|342562140|gb|AFTD01073312.1|:c16008-15926_Cricetulus_griseus_scaffold1588_153_whole_genome_shotgun_sequence	ucucuuguguuaaggugcaucuagugcaguuagugaagcagcuuagacucUACUGCCCUAAAUGCCCCUUCUcgcacaggcua	...(((((((.((((.((((.(((.(((((.(((.(((...)))..)))..))))).))).)))).))))...)))))))...	-28.6	0	AFTD
mmu-miR-18b-3p	UACUGCCCUAAAUGCCCCUUCU	>75599|lcl|NODE_10869722_length_1051_cov_7.100856:c438-356	ucucuuguguuaaggugcaucuagugcaguuagugaagcagcuuagacucUACUGCCCUAAAUGCCCCUUCUcgcacaggcua	...(((((((.((((.((((.(((.(((((.(((.(((...)))..)))..))))).))).)))).))))...)))))))...	-28.6	0	K1-BB
mmu-miR-18b-3p	UACUGCCCUAAAUGCCCCUUCU	>b2d99|gi|521756242|gb|AMDS01113578.1|:c17692-17610_Cricetulus_griseus_scaffold2338_40_whole_genome_shotgun_sequence	ucucuuguguuaaggugcaucuagugcaguuagugaagcagcuuagacucUACUGCCCUAAAUGCCCCUUCUcgcacaggcua	...(((((((.((((.((((.(((.(((((.(((.(((...)))..)))..))))).))).)))).))))...)))))))...	-28.6	0	AMDS
mmu-miR-297c-5p	AUGUAUGUGUGCAUGUACAUGU	>8c689|gi|342473570|gb|AFTD01160901.1|:c16522-16425_Cricetulus_griseus_scaffold12316_4_whole_genome_shotgun_sequence	gcacuugcacAUGUAUGUGUGCAUGUACAUGUauguuugugugcaaguauuguguuucuauguguguaugugcaugugugugugugaaaaaaaauuga	((((..((((((((((((((((((((((.(((((......))))).))))...........))))))))))))))))))..)))).............	-29	0	AFTD
mmu-miR-297c-5p	AUGUAUGUGUGCAUGUACAUGU	>c3943|gi|521927399|gb|AMDS01025178.1|:21446-21543_Cricetulus_griseus_scaffold453_6_whole_genome_shotgun_sequence	gcacuugcacAUGUAUGUGUGCAUGUACAUGUauguuugugugcaaguauuguguuucuauguguguaugugcaugugugugugugaaagacagacag	((((.((((((((((...((((.((((((((......)))))))).))))........)))))))))).)))).....(((.(((.....))).))).	-31.4	0	AMDS
mmu-miR-297c-5p	AUGUAUGUGUGCAUGUACAUGU	>ea204|gi|530100710|gb|APMK01034179.1|:c105-8_Cricetulus_griseus_strain_17A/GY_chromosome_3_chr3_contig_9589_whole_genome_shotgun_sequence	gcacuugcacAUGUAUGUGUGCAUGUACAUGUauguuugugugcaaguauuguguuucuauguguguaugugcaugugugugugugaaagacagacag	((((.((((((((((...((((.((((((((......)))))))).))))........)))))))))).)))).....(((.(((.....))).))).	-31.4	0	APMK
mmu-miR-297c-5p	AUGUAUGUGUGCAUGUACAUGU	>fed61|lcl|NODE_18981640_length_78_cov_2.256410:c128-31	gcacuugcacAUGUAUGUGUGCAUGUACAUGUauguuugugugcaaguauuguguuucuauguguguaugugcaugugugugugugaaagacagacag	((((.((((((((((...((((.((((((((......)))))))).))))........)))))))))).)))).....(((.(((.....))).))).	-31.4	0	K1-BB
mmu-miR-466h-5p	UGUGUGCAUGUGCUUGUGUGUA	>06c78|lcl|NODE_9933922_length_73_cov_109.164383:5-85	agcuacauugUGUGUGCAUGUGCUUGUGUGUAcaugcaugugugugcaugugugcauugcauaugggcgcaugcuucugua	(((......((((((.(((((((..((((((((((((((....)))))))))))))).))))))).)))))))))......	-35.4	0	K1-BB
mmu-miR-466h-5p	UGUGUGCAUGUGCUUGUGUGUA	>3d56e|lcl|NODE_10182836_length_111_cov_1.000000:c161-81	agcuacauugUGUGUGCAUGUGCUUGUGUGUAcaugcaugugugugcaugcgugcauugcauaugggcgcaugcuucugua	...............((((((((((((((((((((((((((....)))))))))...))))))))))))))))).......	-35.5	0	K1-BB
mmu-miR-466h-5p	UGUGUGCAUGUGCUUGUGUGUA	>6c7da|gi|521870123|gb|AMDS01066802.1|:23579-23659_Cricetulus_griseus_scaffold1117_79_whole_genome_shotgun_sequence	agcuacauugUGUGUGCAUGUGCUUGUGUGUAcaugcaugugugugcaugugugcauugcauaugggcgcaugcuucugua	(((......((((((.(((((((..((((((((((((((....)))))))))))))).))))))).)))))))))......	-35.4	0	AMDS
mmu-miR-466h-5p	UGUGUGCAUGUGCUUGUGUGUA	>897fd|gi|342630331|gb|AFTD01018601.1|:6802-6882_Cricetulus_griseus_scaffold377_3_whole_genome_shotgun_sequence	agcuacauugUGUGUGCAUGUGCUUGUGUGUAcaugcaugugugugcaugugugcauugcauaugggugcaugcuucugua	...((((..((((((.(((((((..((((((((((((((....)))))))))))))).)))))))...))))))...))))	-31	0	AFTD
mmu-miR-466h-5p	UGUGUGCAUGUGCUUGUGUGUA	>f5746|gi|529714446|gb|APMK01220596.1|:13167-13247_Cricetulus_griseus_strain_17A/GY_chromosome_3_chr3_contig_1520_whole_genome_shotgun_sequence	agcuacauugUGUGUGCAUGUGCUUGUGUGUAcaugcaugugugugcaugugugcauugcauaugggcgcaugcuucugua	(((......((((((.(((((((..((((((((((((((....)))))))))))))).))))))).)))))))))......	-35.4	0	APMK
mmu-miR-504-3p	AGGGAGAGCAGGGCAGGGUUUC	>113d2|gi|529563048|gb|APMK01289485.1|:c13338-13260_Cricetulus_griseus_strain_17A/GY_chromosome_X_chrX_contig_7634_whole_genome_shotgun_sequence	gcuguugggagacccuggucugcaccucuaucuguaaacauacugaAGGGAGAGCAGGGCAGGGUUUCccauacaggag	.((((((((((((((((.(((((..((((.((.(((....))).))..)))).))))).)))))))))))).))))...	-43.5	3	APMK
mmu-miR-504-3p	AGGGAGAGCAGGGCAGGGUUUC	>84f8b|gi|342622637|gb|AFTD01026295.1|:c12997-12919_Cricetulus_griseus_scaffold474_64_whole_genome_shotgun_sequence	gcuguugggagacccuggucugcaccucuaucuguaaacauacugaAGGGAGAGCAGGGCAGGGUUUCccauacaggag	.((((((((((((((((.(((((..((((.((.(((....))).))..)))).))))).)))))))))))).))))...	-43.5	3	AFTD
mmu-miR-504-3p	AGGGAGAGCAGGGCAGGGUUUC	>d2712|lcl|NODE_2948301_length_784_cov_3.997449:c305-227	gcuguugggagacccuggucugcaccucuaucuguaaacauacugaAGGGAGAGCAGGGCAGGGUUUCccauacaggag	.((((((((((((((((.(((((..((((.((.(((....))).))..)))).))))).)))))))))))).))))...	-43.5	3	K1-BB
mmu-miR-504-3p	AGGGAGAGCAGGGCAGGGUUUC	>fc067|gi|521930268|gb|AMDS01022309.1|:c50870-50792_Cricetulus_griseus_scaffold535_42_whole_genome_shotgun_sequence	gcuguugggagacccuggucugcaccucuaucuguaaacauacugaAGGGAGAGCAGGGCAGGGUUUCccauacaggag	.((((((((((((((((.(((((..((((.((.(((....))).))..)))).))))).)))))))))))).))))...	-43.5	3	AMDS
hsa-miR-874-5p	CGGCCCCACGCACCAGGGUAAGA	>302d3|gi|521536747|gb|AMDS01208289.1|:1092-1169_Cricetulus_griseus_scaffold154_36_whole_genome_shotgun_sequence	uuagcccugCGGCCCCACGCACCAGGGUAAGAgagacuugcuuccugcccuggcccgagggaccgacuggcugggccu	((((((...(((.(((.((..((((((((.(((........))).))))))))..)).))).)))...))))))....	-36	4	AMDS
hsa-miR-874-5p	CGGCCCCACGCACCAGGGUAAGA	>8efb6|gi|529557816|gb|APMK01292219.1|:c1285-1208_Cricetulus_griseus_strain_17A/GY_chromosome_3_chr3_contig_3609_whole_genome_shotgun_sequence	uuagcccugCGGCCCCACGCACCAGGGUAAGAgagacuugcuuccugcccuggcccgagggaccgacuggcugggccu	((((((...(((.(((.((..((((((((.(((........))).))))))))..)).))).)))...))))))....	-36	4	APMK
hsa-miR-874-5p	CGGCCCCACGCACCAGGGUAAGA	>c2768|gi|342540816|gb|AFTD01094159.1|:c6645-6568_Cricetulus_griseus_scaffold2416_7_whole_genome_shotgun_sequence	uuagcccugCGGCCCCACGCACCAGGGUAAGAgagacuugcuuccugcccuggcccgagggaccgacuggcugggccu	((((((...(((.(((.((..((((((((.(((........))).))))))))..)).))).)))...))))))....	-36	4	AFTD
mmu-miR-466f-5p	UACGUGUGUGUGCAUGUGCAUG	>15c1b|lcl|NODE_24890406_length_82_cov_1.000000:11-104	uguacgugugUACGUGUGUGUGCAUGUGCAUGcauggauguauguaugugugugcgugcguguguguguguaugugugugugcguguguaugug	..(((((((((((((......(((((((((((((((.((((((((((....)))))))))).)))))))))))))))....)))))))))))))	-35.9	0	K1-BB
mmu-miR-466f-5p	UACGUGUGUGUGCAUGUGCAUG	>28743|gi|342599917|gb|AFTD01049015.1|:24620-24713_Cricetulus_griseus_scaffold775_54_whole_genome_shotgun_sequence	uguacgugugUACGUGUGUGUGCAUGUGCAUGcauggauguaugcaugugugugcgugcaugugcguguguaugugugugugcaugugcaugug	.......((((((((((((((((((((((((((.((.((((((((((....)))))))))).)).))))))))))))))))))))))))))...	-40.5	0	AFTD
mmu-miR-466f-5p	UACGUGUGUGUGCAUGUGCAUG	>a3756|gi|521774913|gb|AMDS01106107.1|:c40168-40075_Cricetulus_griseus_scaffold2171_20_whole_genome_shotgun_sequence	uguacgugugUACGUGUGUGUGCAUGUGCAUGcauggauguaugcaugugugugcgugcaugugcguguguaugugugugugcaugugcaugug	.......((((((((((((((((((((((((((.((.((((((((((....)))))))))).)).))))))))))))))))))))))))))...	-40.5	0	AMDS
mmu-miR-466f-5p	UACGUGUGUGUGCAUGUGCAUG	>b09da|gi|529797863|gb|APMK01180144.1|:c4035-3942_Cricetulus_griseus_strain_17A/GY_chromosome_2_chr2_contig_16789_whole_genome_shotgun_sequence	uguacgugugUACGUGUGUGUGCAUGUGCAUGcauggauguaugcaugugugugcgugcaugugcguguguaugugugugugcaugugcaugug	.......((((((((((((((((((((((((((.((.((((((((((....)))))))))).)).))))))))))))))))))))))))))...	-40.5	0	APMK
mmu-miR-466f-5p	UACGUGUGUGUGCAUGUGCAUG	>efa23|lcl|NODE_5619950_length_83_cov_1.000000:19-112	uguacgugugUACGUGUGUGUGCAUGUGCAUGcauguauguaugcaugugugugcgugcguguguguguguaugugugugugcaugugcaugug	.......((((((((((((((((((((((((((((((((((((((((....))))))))))))))))))))))))))))))))))))))))...	-43.1	0	K1-BB
hsa-miR-876-3p	UGGUGGUUUACAAAGUAAUUCA	>32ea6|gi|529961875|gb|APMK01099787.1|:c21853-21773_Cricetulus_griseus_strain_17A/GY_chromosome_2_chr2_contig_16662_whole_genome_shotgun_sequence	cugugaagugcuguggauuucuuugugaaucaccauaucaaaucuaaugUGGUGGUUUACAAAGUAAUUCAuaguguuuca	...((((((((((((((((.((((((((((((((((((........)))))))))))))))))).))))))))))))))))	-39.2	0	APMK
hsa-miR-876-3p	UGGUGGUUUACAAAGUAAUUCA	>371a8|gi|342493689|gb|AFTD01140782.1|:5342-5422_Cricetulus_griseus_scaffold6049_10_whole_genome_shotgun_sequence	cugugaagugcuguggauuucuuugugaaucaccauaucaaaucuaaugUGGUGGUUUACAAAGUAAUUCAuaguguuuca	...((((((((((((((((.((((((((((((((((((........)))))))))))))))))).))))))))))))))))	-39.2	0	AFTD
hsa-miR-876-3p	UGGUGGUUUACAAAGUAAUUCA	>4dcfb|gi|521776170|gb|AMDS01105952.1|:23986-24066_Cricetulus_griseus_scaffold2160_20_whole_genome_shotgun_sequence	cugugaagugcuguggauuucuuugugaaucaccauaucaaaucuaaugUGGUGGUUUACAAAGUAAUUCAuaguguuuca	...((((((((((((((((.((((((((((((((((((........)))))))))))))))))).))))))))))))))))	-39.2	0	AMDS
hsa-miR-876-3p	UGGUGGUUUACAAAGUAAUUCA	>53598|lcl|NODE_10571368_length_443_cov_4.031603:c497-417	cugugaagugcuguggauuucuuugugaaucaccauaucaaaucuaaugUGGUGGUUUACAAAGUAAUUCAuaguguuuca	...((((((((((((((((.((((((((((((((((((........)))))))))))))))))).))))))))))))))))	-39.2	0	K1-BB
mmu-miR-878-3p	GCAUGACACCACACUGGGUAGA	>4e703|gi|529788599|gb|APMK01184266.1|:3681-3758_Cricetulus_griseus_strain_17A/GY_chromosome_X_chrX_contig_16674_whole_genome_shotgun_sequence	gugcagugcuuuaucuaguuggaugucagucacgugaaauucaaguGCAUGACACCACACUGGGUAGAgaaaggcuca	..((....((((((((((((((.(((((..(((.(((...))).)))..)))))))).)))))))))))....))...	-29.1	0	APMK
mmu-miR-878-3p	GCAUGACACCACACUGGGUAGA	>7e850|gi|521942938|gb|AMDS01009639.1|:8978-9055_Cricetulus_griseus_scaffold367_26_whole_genome_shotgun_sequence	gugcagugcuuuaucuaguuggaugucagucacgugaaauucaaguGCAUGACACCACACUGGGUAGAgaaaggcuca	..((....((((((((((((((.(((((..(((.(((...))).)))..)))))))).)))))))))))....))...	-29.1	0	AMDS
mmu-miR-878-3p	GCAUGACACCACACUGGGUAGA	>9bde3|gi|342595436|gb|AFTD01053496.1|:659-736_Cricetulus_griseus_scaffold1125_60_whole_genome_shotgun_sequence	gugcagugcuuuaucuaguuggaugucagucacgugaaauucaaguGCAUGACACCACACUGGGUAGAgaaaggcuca	..((....((((((((((((((.(((((..(((.(((...))).)))..)))))))).)))))))))))....))...	-29.1	0	AFTD
mmu-miR-878-3p	GCAUGACACCACACUGGGUAGA	>bba4c|lcl|NODE_8222775_length_300_cov_5.606667:105-182	gugcagugcuuuaucuaguuggaugucagucacgugaaauucaaguGCAUGACACCACACUGGGUAGAgaaaggcuca	..((....((((((((((((((.(((((..(((.(((...))).)))..)))))))).)))))))))))....))...	-29.1	0	K1-BB
hsa-miR-876-5p	UGGAUUUCUUUGUGAAUCACCA	>5bcb6|gi|342493689|gb|AFTD01140782.1|:5345-5425_Cricetulus_griseus_scaffold6049_10_whole_genome_shotgun_sequence	ugaagugcugUGGAUUUCUUUGUGAAUCACCAuaucaaaucuaauguggugguuuacaaaguaauucauaguguuucacgg	((((((((((((((((.((((((((((((((((((........)))))))))))))))))).))))))))))))))))...	-38.9	0	AFTD
hsa-miR-876-5p	UGGAUUUCUUUGUGAAUCACCA	>5ca61|gi|529961875|gb|APMK01099787.1|:c21850-21770_Cricetulus_griseus_strain_17A/GY_chromosome_2_chr2_contig_16662_whole_genome_shotgun_sequence	ugaagugcugUGGAUUUCUUUGUGAAUCACCAuaucaaaucuaauguggugguuuacaaaguaauucauaguguuucacgg	((((((((((((((((.((((((((((((((((((........)))))))))))))))))).))))))))))))))))...	-38.9	0	APMK
hsa-miR-876-5p	UGGAUUUCUUUGUGAAUCACCA	>6c1a7|gi|521776170|gb|AMDS01105952.1|:23989-24069_Cricetulus_griseus_scaffold2160_20_whole_genome_shotgun_sequence	ugaagugcugUGGAUUUCUUUGUGAAUCACCAuaucaaaucuaauguggugguuuacaaaguaauucauaguguuucacgg	((((((((((((((((.((((((((((((((((((........)))))))))))))))))).))))))))))))))))...	-38.9	0	AMDS
hsa-miR-876-5p	UGGAUUUCUUUGUGAAUCACCA	>a1712|lcl|NODE_10571368_length_443_cov_4.031603:c494-414	ugaagugcugUGGAUUUCUUUGUGAAUCACCAuaucaaaucuaauguggugguuuacaaaguaauucauaguguuucacgg	((((((((((((((((.((((((((((((((((((........)))))))))))))))))).))))))))))))))))...	-38.9	0	K1-BB
mmu-miR-873a-5p	GCAGGAACUUGUGAGUCUCCU	>5694a|gi|529961875|gb|APMK01099787.1|:c42239-42163_Cricetulus_griseus_strain_17A/GY_chromosome_2_chr2_contig_16662_whole_genome_shotgun_sequence	gugugcauuuGCAGGAACUUGUGAGUCUCCUauugaaaauggacaggagacugacaaguucccgggaacacccacaa	...(((....)))(((((((((.((((((((.((.......)).)))))))).))))))))).(((....)))....	-34.7	0	APMK
mmu-miR-873a-5p	GCAGGAACUUGUGAGUCUCCU	>a448d|gi|521776170|gb|AMDS01105952.1|:2558-2634_Cricetulus_griseus_scaffold2160_20_whole_genome_shotgun_sequence	gugugcauuuGCAGGAACUUGUGAGUCUCCUauugaaaauggacaggagacugacaaguucccgggaacacccacaa	...(((....)))(((((((((.((((((((.((.......)).)))))))).))))))))).(((....)))....	-34.7	0	AMDS
mmu-miR-873a-5p	GCAGGAACUUGUGAGUCUCCU	>e4728|gi|342493691|gb|AFTD01140780.1|:6108-6184_Cricetulus_griseus_scaffold6049_8_whole_genome_shotgun_sequence	gugugcauuuGCAGGAACUUGUGAGUCUCCUauugaaaauggacaggagacugacaaguucccgggaacacccacaa	...(((....)))(((((((((.((((((((.((.......)).)))))))).))))))))).(((....)))....	-34.7	0	AFTD
mmu-miR-873a-5p	GCAGGAACUUGUGAGUCUCCU	>f4f9b|lcl|NODE_5085341_length_948_cov_4.051688:c882-806	gugugcauuuGCAGGAACUUGUGAGUCUCCUauugaaaauggacaggagacugacaaguucccgggaacacccacaa	...(((....)))(((((((((.((((((((.((.......)).)))))))).))))))))).(((....)))....	-34.7	0	K1-BB
mmu-miR-873a-3p	GAGACUGACAAGUUCCCGGGA	>1ef02|gi|529961875|gb|APMK01099787.1|:c42239-42163_Cricetulus_griseus_strain_17A/GY_chromosome_2_chr2_contig_16662_whole_genome_shotgun_sequence	gugugcauuugcaggaacuugugagucuccuauugaaaauggacagGAGACUGACAAGUUCCCGGGAacacccacaa	...(((....)))(((((((((.((((((((.((.......)).)))))))).))))))))).(((....)))....	-34.7	0	APMK
mmu-miR-873a-3p	GAGACUGACAAGUUCCCGGGA	>34c8b|lcl|NODE_5085341_length_948_cov_4.051688:c882-806	gugugcauuugcaggaacuugugagucuccuauugaaaauggacagGAGACUGACAAGUUCCCGGGAacacccacaa	...(((....)))(((((((((.((((((((.((.......)).)))))))).))))))))).(((....)))....	-34.7	0	K1-BB
mmu-miR-873a-3p	GAGACUGACAAGUUCCCGGGA	>62f25|gi|342493691|gb|AFTD01140780.1|:6108-6184_Cricetulus_griseus_scaffold6049_8_whole_genome_shotgun_sequence	gugugcauuugcaggaacuugugagucuccuauugaaaauggacagGAGACUGACAAGUUCCCGGGAacacccacaa	...(((....)))(((((((((.((((((((.((.......)).)))))))).))))))))).(((....)))....	-34.7	0	AFTD
mmu-miR-873a-3p	GAGACUGACAAGUUCCCGGGA	>7cb61|gi|521776170|gb|AMDS01105952.1|:2558-2634_Cricetulus_griseus_scaffold2160_20_whole_genome_shotgun_sequence	gugugcauuugcaggaacuugugagucuccuauugaaaauggacagGAGACUGACAAGUUCCCGGGAacacccacaa	...(((....)))(((((((((.((((((((.((.......)).)))))))).))))))))).(((....)))....	-34.7	0	AMDS
mmu-miR-208b-3p	AUAAGACGAACAAAAGGUUUGU	>2d576|gi|521870387|gb|AMDS01066670.1|:20303-20379_Cricetulus_griseus_scaffold1189_94_whole_genome_shotgun_sequence	ccucucggggaagcuuuuugcucgcguuauguuucucauccgaauAUAAGACGAACAAAAGGUUUGUcugagggcug	.((((((((.((((((((((.(((..((((((((.......))))))))..))).)))))))))).))))))))...	-31.9	2	AMDS
mmu-miR-208b-3p	AUAAGACGAACAAAAGGUUUGU	>392da|gi|521870381|gb|AMDS01066673.1|:1921-1997_Cricetulus_griseus_scaffold1189_97_whole_genome_shotgun_sequence	ccucucggggaagcuuuuugcucgcguuauguuucucauccgaauAUAAGACGAACAAAAGGUUUGUcugagggcug	.((((((((.((((((((((.(((..((((((((.......))))))))..))).)))))))))).))))))))...	-31.9	2	AMDS
mmu-miR-208b-3p	AUAAGACGAACAAAAGGUUUGU	>505f2|gi|342507367|gb|AFTD01127188.1|:7122-7198_Cricetulus_griseus_scaffold4105_81_whole_genome_shotgun_sequence	ccucucggggaagcuuuuugcucgcguuauguuucucauccgaauAUAAGACGAACAAAAGGUUUGUcugagggcug	.((((((((.((((((((((.(((..((((((((.......))))))))..))).)))))))))).))))))))...	-31.9	2	AFTD
mmu-miR-208b-3p	AUAAGACGAACAAAAGGUUUGU	>a37f7|lcl|NODE_33342384_length_86_cov_14.965117:c107-31	ccucucggggaagcuuuuugcucgcguuauguuucucauccgaauAUAAGACGAACAAAAGGUUUGUcugagggcug	.((((((((.((((((((((.(((..((((((((.......))))))))..))).)))))))))).))))))))...	-31.9	2	K1-BB
mmu-miR-208b-3p	AUAAGACGAACAAAAGGUUUGU	>d9961|gi|529661165|gb|APMK01245387.1|:c1481-1405_Cricetulus_griseus_strain_17A/GY_chromosome_1_chr1_contig_14038_whole_genome_shotgun_sequence	ccucucggggaagcuuuuugcucgcguuauguuucucauccgaauAUAAGACGAACAAAAGGUUUGUcugagggcug	.((((((((.((((((((((.(((..((((((((.......))))))))..))).)))))))))).))))))))...	-31.9	2	APMK
mmu-miR-208b-5p	AAGCUUUUUGCUCGCGUUAUGU	>4c3e6|gi|342507367|gb|AFTD01127188.1|:7122-7198_Cricetulus_griseus_scaffold4105_81_whole_genome_shotgun_sequence	ccucucggggAAGCUUUUUGCUCGCGUUAUGUuucucauccgaauauaagacgaacaaaagguuugucugagggcug	.((((((((.((((((((((.(((..((((((((.......))))))))..))).)))))))))).))))))))...	-31.9	0	AFTD
mmu-miR-208b-5p	AAGCUUUUUGCUCGCGUUAUGU	>6cc7f|gi|521870381|gb|AMDS01066673.1|:1921-1997_Cricetulus_griseus_scaffold1189_97_whole_genome_shotgun_sequence	ccucucggggAAGCUUUUUGCUCGCGUUAUGUuucucauccgaauauaagacgaacaaaagguuugucugagggcug	.((((((((.((((((((((.(((..((((((((.......))))))))..))).)))))))))).))))))))...	-31.9	0	AMDS
mmu-miR-208b-5p	AAGCUUUUUGCUCGCGUUAUGU	>a0e9d|lcl|NODE_33342384_length_86_cov_14.965117:c107-31	ccucucggggAAGCUUUUUGCUCGCGUUAUGUuucucauccgaauauaagacgaacaaaagguuugucugagggcug	.((((((((.((((((((((.(((..((((((((.......))))))))..))).)))))))))).))))))))...	-31.9	0	K1-BB
mmu-miR-208b-5p	AAGCUUUUUGCUCGCGUUAUGU	>b38dd|gi|521870387|gb|AMDS01066670.1|:20303-20379_Cricetulus_griseus_scaffold1189_94_whole_genome_shotgun_sequence	ccucucggggAAGCUUUUUGCUCGCGUUAUGUuucucauccgaauauaagacgaacaaaagguuugucugagggcug	.((((((((.((((((((((.(((..((((((((.......))))))))..))).)))))))))).))))))))...	-31.9	0	AMDS
mmu-miR-208b-5p	AAGCUUUUUGCUCGCGUUAUGU	>e03dd|gi|529661165|gb|APMK01245387.1|:c1481-1405_Cricetulus_griseus_strain_17A/GY_chromosome_1_chr1_contig_14038_whole_genome_shotgun_sequence	ccucucggggAAGCUUUUUGCUCGCGUUAUGUuucucauccgaauauaagacgaacaaaagguuugucugagggcug	.((((((((.((((((((((.(((..((((((((.......))))))))..))).)))))))))).))))))))...	-31.9	0	APMK
mmu-miR-511-5p	AUGCCUUUUGCUCUGCACUCA	>35cf9|lcl|NODE_37220477_length_847_cov_11.502952:c329-251	gauacccaccAUGCCUUUUGCUCUGCACUCAguaaauauuuguuugugaauguguagcaaaagacaggauggggaucca	((..((((((.((.((((((((.((((.(((.(((((....)))))))).)))).)))))))).)))).))))..))..	-27.1	0	K1-BB
mmu-miR-511-5p	AUGCCUUUUGCUCUGCACUCA	>442f8|gi|521742469|gb|AMDS01119665.1|:16992-17070_Cricetulus_griseus_scaffold2636_23_whole_genome_shotgun_sequence	gauacccaccAUGCCUUUUGCUCUGCACUCAguaaauauuuguuugugaauguguagcaaaagacaggauggggaucca	((..((((((.((.((((((((.((((.(((.(((((....)))))))).)))).)))))))).)))).))))..))..	-27.1	0	AMDS
mmu-miR-511-5p	AUGCCUUUUGCUCUGCACUCA	>b54f9|gi|529815447|gb|APMK01171915.1|:7578-7656_Cricetulus_griseus_strain_17A/GY_chromosome_3_chr3_contig_20318_whole_genome_shotgun_sequence	gauacccaccAUGCCUUUUGCUCUGCACUCAguaaauauuuguuugugaauguguagcaaaagacaggauggggaucca	((..((((((.((.((((((((.((((.(((.(((((....)))))))).)))).)))))))).)))).))))..))..	-27.1	0	APMK
mmu-miR-511-5p	AUGCCUUUUGCUCUGCACUCA	>d05c1|gi|342570776|gb|AFTD01064676.1|:c13364-13286_Cricetulus_griseus_scaffold1363_27_whole_genome_shotgun_sequence	gauacccaccAUGCCUUUUGCUCUGCACUCAguaaauauuuguuugugaauguguagcaaaagacaggauggggaucca	((..((((((.((.((((((((.((((.(((.(((((....)))))))).)))).)))))))).)))).))))..))..	-27.1	0	AFTD
mmu-miR-598-5p	GCGGUGAUGCCGAUGGUGCGAGC	>2a6f7|gi|521686288|gb|AMDS01139223.1|:c4323-4245_Cricetulus_griseus_scaffold4589_21_whole_genome_shotgun_sequence	gcugaugcugGCGGUGAUGCCGAUGGUGCGAGCugaaaaugggcugcuacgucaucgucgucaucguuaucaucaucau	..(((((.(((((((((((.(((((((((.((((.......)))))).))..))))).))))))))))).)))))....	-32.7	9	AMDS
mmu-miR-598-5p	GCGGUGAUGCCGAUGGUGCGAGC	>cc5fc|gi|342512077|gb|AFTD01122478.1|:c8817-8739_Cricetulus_griseus_scaffold3471_45_whole_genome_shotgun_sequence	gcugaugcugGCGGUGAUGCCGAUGGUGCGAGCugaaaaugggcugcuacgucaucgucgucaucguuaucaucaucau	..(((((.(((((((((((.(((((((((.((((.......)))))).))..))))).))))))))))).)))))....	-32.7	9	AFTD
mmu-miR-598-5p	GCGGUGAUGCCGAUGGUGCGAGC	>e8410|gi|529899282|gb|APMK01130090.1|:c8661-8583_Cricetulus_griseus_strain_17A/GY_chromosome_1_chr1_contig_11798_whole_genome_shotgun_sequence	gcugaugcugGCGGUGAUGCCGAUGGUGCGAGCugaaaaugggcugcuacgucaucgucgucaucguuaucaucaucau	..(((((.(((((((((((.(((((((((.((((.......)))))).))..))))).))))))))))).)))))....	-32.7	9	APMK
mmu-miR-511-3p	AAUGUGUAGCAAAAGACAGGAU	>09b11|gi|342570776|gb|AFTD01064676.1|:c13364-13286_Cricetulus_griseus_scaffold1363_27_whole_genome_shotgun_sequence	gauacccaccaugccuuuugcucugcacucaguaaauauuuguuugugAAUGUGUAGCAAAAGACAGGAUggggaucca	((..((((((.((.((((((((.((((.(((.(((((....)))))))).)))).)))))))).)))).))))..))..	-27.1	1	AFTD
mmu-miR-511-3p	AAUGUGUAGCAAAAGACAGGAU	>2bfdb|gi|529815447|gb|APMK01171915.1|:7578-7656_Cricetulus_griseus_strain_17A/GY_chromosome_3_chr3_contig_20318_whole_genome_shotgun_sequence	gauacccaccaugccuuuugcucugcacucaguaaauauuuguuugugAAUGUGUAGCAAAAGACAGGAUggggaucca	((..((((((.((.((((((((.((((.(((.(((((....)))))))).)))).)))))))).)))).))))..))..	-27.1	1	APMK
mmu-miR-511-3p	AAUGUGUAGCAAAAGACAGGAU	>7daba|lcl|NODE_37220477_length_847_cov_11.502952:c329-251	gauacccaccaugccuuuugcucugcacucaguaaauauuuguuugugAAUGUGUAGCAAAAGACAGGAUggggaucca	((..((((((.((.((((((((.((((.(((.(((((....)))))))).)))).)))))))).)))).))))..))..	-27.1	1	K1-BB
mmu-miR-511-3p	AAUGUGUAGCAAAAGACAGGAU	>973db|gi|521742469|gb|AMDS01119665.1|:16992-17070_Cricetulus_griseus_scaffold2636_23_whole_genome_shotgun_sequence	gauacccaccaugccuuuugcucugcacucaguaaauauuuguuugugAAUGUGUAGCAAAAGACAGGAUggggaucca	((..((((((.((.((((((((.((((.(((.(((((....)))))))).)))).)))))))).)))).))))..))..	-27.1	1	AMDS
mmu-miR-544-3p	AUUCUGCAUUUUUAGCAAGCUC	>3ccc8|lcl|NODE_37433920_length_342_cov_10.055555:c284-207	caccuagggaucuuguuaaaaagcagauucugauugagggaccaagAUUCUGCAUUUUUAGCAAGCUCucaagugaug	(((...((((.((((((((((((((((.(((.............))).))))).))))))))))).))))..)))...	-27.6	0	K1-BB
mmu-miR-544-3p	AUUCUGCAUUUUUAGCAAGCUC	>64132|gi|529652638|gb|APMK01249713.1|:8199-8276_Cricetulus_griseus_strain_17A/GY_chromosome_5_chr5_contig_19856_whole_genome_shotgun_sequence	caccuagggaucuuguuaaaaagcagauucugauugagggaccaagAUUCUGCAUUUUUAGCAAGCUCucaagugaug	(((...((((.((((((((((((((((.(((.............))).))))).))))))))))).))))..)))...	-27.6	0	APMK
mmu-miR-544-3p	AUUCUGCAUUUUUAGCAAGCUC	>b7c7f|gi|521867435|gb|AMDS01067924.1|:36527-36604_Cricetulus_griseus_scaffold1238_6_whole_genome_shotgun_sequence	caccuagggaucuuguuaaaaagcagauucugauugagggaccaagAUUCUGCAUUUUUAGCAAGCUCucaagugaug	(((...((((.((((((((((((((((.(((.............))).))))).))))))))))).))))..)))...	-27.6	0	AMDS
mmu-miR-544-3p	AUUCUGCAUUUUUAGCAAGCUC	>edba6|gi|342601312|gb|AFTD01047620.1|:28509-28586_Cricetulus_griseus_scaffold913_7_whole_genome_shotgun_sequence	caccuagggaucuuguuaaaaagcagauucugauugagggaccaagAUUCUGCAUUUUUAGCAAGCUCucaagugaug	(((...((((.((((((((((((((((.(((.............))).))))).))))))))))).))))..)))...	-27.6	0	AFTD
hsa-miR-301b	CAGUGCAAUGAUAUUGUCAAAGC	>033e7|gi|529926527|gb|APMK01116334.1|:443-520_Cricetulus_griseus_strain_17A/GY_chromosome_4_chr4_contig_21825_whole_genome_shotgun_sequence	gcugcaggugcucugacuagguugcacuacugugcucugagaagCAGUGCAAUGAUAUUGUCAAAGCaucugggacca	....((((((((.((((...((((((((.((...........)).))))))))......)))).))))))))......	-27.8	75	APMK
hsa-miR-301b	CAGUGCAAUGAUAUUGUCAAAGC	>39107|gi|342524012|gb|AFTD01110963.1|:c74122-74045_Cricetulus_griseus_scaffold3140_30_whole_genome_shotgun_sequence	gcugcaggugcucugacuagguugcacuacugugcucugagaagCAGUGCAAUGAUAUUGUCAAAGCaucugggacca	....((((((((.((((...((((((((.((...........)).))))))))......)))).))))))))......	-27.8	75	AFTD
hsa-miR-301b	CAGUGCAAUGAUAUUGUCAAAGC	>842c7|gi|521749864|gb|AMDS01115989.1|:c340-263_Cricetulus_griseus_scaffold2646_33_whole_genome_shotgun_sequence	gcugcaggugcucugacuagguugcacuacugugcucugagaagCAGUGCAAUGAUAUUGUCAAAGCaucugggacca	....((((((((.((((...((((((((.((...........)).))))))))......)))).))))))))......	-27.8	75	AMDS
hsa-miR-301b	CAGUGCAAUGAUAUUGUCAAAGC	>f7d9c|lcl|NODE_13066540_length_1224_cov_7.429739:c672-595	gcugcaggugcucugacuagguugcacuacugugcucugagaagCAGUGCAAUGAUAUUGUCAAAGCaucugggacca	....((((((((.((((...((((((((.((...........)).))))))))......)))).))))))))......	-27.8	75	K1-BB
hsa-miR-297	AUGUAUGUGUGCAUGUGCAUG	>655c6|gi|521846300|gb|AMDS01077972.1|:c684-619_Cricetulus_griseus_scaffold1382_106_whole_genome_shotgun_sequence	uauAUGUAUGUGUGCAUGUGCAUGcaugugugugugugugcguguguguguaugugugugugugug	(((((((((((((((((((((((((((....)))))))))))))))))))))))))))........	-20.7	0	AMDS
hsa-miR-297	AUGUAUGUGUGCAUGUGCAUG	>7a45d|gi|529543071|gb|APMK01299426.1|:32517-32576_Cricetulus_griseus_strain_17A/GY_chromosome_1_chr1_contig_64550_whole_genome_shotgun_sequence	uauAUGUAUGUGUGCAUGUGCAUGcaugugugugugugugcgugcgugcgugcgugugug	(((((((((((((((((((((((((((....)))))))))))))))))))))))))))..	-31.3	0	APMK
hsa-miR-297	AUGUAUGUGUGCAUGUGCAUG	>afca7|gi|342620778|gb|AFTD01028154.1|:47987-48052_Cricetulus_griseus_scaffold472_51_whole_genome_shotgun_sequence	uauAUGUAUGUGUGCAUGUGCAUGcaugugugugugugcgugcgugcgugcgugcgugcgugugug	(((((((((((((((((((((((((((........))))))))..)))))))))))))))))))..	-31.9	0	AFTD
hsa-miR-297	AUGUAUGUGUGCAUGUGCAUG	>f5bf2|gi|342554300|gb|AFTD01081152.1|:c20706-20641_Cricetulus_griseus_scaffold1846_18_whole_genome_shotgun_sequence	uguAUGUAUGUGUGCAUGUGCAUGcgugcgugcgugcgugcgugcgugcgugugugugugugcaug	.........((((((((((((((((((((((((((....)))))))))))))))))))))))))).	-31.9	0	AFTD
rno-miR-871-3p	UGACUGGCACCAUACUGGAUAA	>0818c|gi|529602469|gb|APMK01273635.1|:1844-1920_Cricetulus_griseus_strain_17A/GY_chromosome_X_chrX_contig_16672_whole_genome_shotgun_sequence	ugcagugcuuuauucagauuggugcccgucguguggaauacauaUGACUGGCACCAUACUGGAUAAuguaauguuca	.(((.(((.((((((((..(((((((.((((((((.....)))))))).)))))))..)))))))).))).)))...	-38.8	1	APMK
rno-miR-871-3p	UGACUGGCACCAUACUGGAUAA	>3e5fb|gi|521942938|gb|AMDS01009639.1|:135-211_Cricetulus_griseus_scaffold367_26_whole_genome_shotgun_sequence	ugcagugcuuuauucagauuggugcccgucguguggaauacauaUGACUGGCACCAUACUGGAUAAuguaauguuca	.(((.(((.((((((((..(((((((.((((((((.....)))))))).)))))))..)))))))).))).)))...	-38.8	1	AMDS
rno-miR-871-3p	UGACUGGCACCAUACUGGAUAA	>57145|gi|342595438|gb|AFTD01053494.1|:1755-1831_Cricetulus_griseus_scaffold1125_58_whole_genome_shotgun_sequence	ugcagugcuuuauucagauuggugcccgucguguggaauacauaUGACUGGCACCAUACUGGAUAAuguaauguuca	.(((.(((.((((((((..(((((((.((((((((.....)))))))).)))))))..)))))))).))).)))...	-38.8	1	AFTD
rno-miR-871-3p	UGACUGGCACCAUACUGGAUAA	>ccf5c|lcl|NODE_19538940_length_185_cov_3.978378:99-175	ugcagugcuuuauucagauuggugcccgucguguggaauacauaUGACUGGCACCAUACUGGAUAAuguaauguuca	.(((.(((.((((((((..(((((((.((((((((.....)))))))).)))))))..)))))))).))).)))...	-38.8	1	K1-BB
rno-miR-673-5p	CUCACAGCUCCGGUCCUUGGAG	>43dae|gi|342574155|gb|AFTD01062088.1|:22770-22852_Cricetulus_griseus_scaffold1373_53_whole_genome_shotgun_sequence	gccugaggggCUCACAGCUCCGGUCCUUGGAGcuccugagagaauguugcuccggggcugaguucugugcaccccccuugucc	......((((..((((((((.((((((.(((((...............))))))))))))))..)))))..))))........	-33.7	0	AFTD
rno-miR-673-5p	CUCACAGCUCCGGUCCUUGGAG	>48a87|lcl|NODE_43680577_length_871_cov_9.974742:729-811	gccugaggggCUCACAGCUCCGGUCCUUGGAGcuccugagagaauguugcuccggggcugaguucugugcaccccccuugucc	......((((..((((((((.((((((.(((((...............))))))))))))))..)))))..))))........	-33.7	0	K1-BB
rno-miR-673-5p	CUCACAGCUCCGGUCCUUGGAG	>b3c32|gi|530028034|gb|APMK01070920.1|:c6478-6396_Cricetulus_griseus_strain_17A/GY_chromosome_5_chr5_contig_23984_whole_genome_shotgun_sequence	gccugaggggCUCACAGCUCCGGUCCUUGGAGcuccugagagaauguugcuccggggcugaguucugugcaccccccuugucc	......((((..((((((((.((((((.(((((...............))))))))))))))..)))))..))))........	-33.7	0	APMK
rno-miR-673-5p	CUCACAGCUCCGGUCCUUGGAG	>bafd9|gi|521845374|gb|AMDS01078558.1|:30119-30201_Cricetulus_griseus_scaffold1456_7_whole_genome_shotgun_sequence	gccugaggggCUCACAGCUCCGGUCCUUGGAGcuccugagagaauguugcuccggggcugaguucugugcaccccccuugucc	......((((..((((((((.((((((.(((((...............))))))))))))))..)))))..))))........	-33.7	0	AMDS
cre-miR1171	UGGAGUGGAGUGGAGUGGAGUGG	>0bc45|gi|342644589|gb|AFTD01004344.1|:c8612-8426_Cricetulus_griseus_scaffold135_9_whole_genome_shotgun_sequence	uggggUGGAGUGGAGUGGAGUGGAGUGGggagggaggugguagcagggucucaugucuccagacugcccacaaacucacuauauagccaccaaugaucuuuuuuauuuuuucagauuuuauuuauuauguauacaacauucugcuuccauguauaucuggaagagggcaccagaucucauuacagau	...(((((.(((.((((.(((...(((((.((.....(((..(((........)))..)))..)).)))))..))))))).)))..)))))...(((((......(((((((((((..........((((.....))))..(((......))).)))))))))))......)))))...........	-48.3	0	AFTD
cre-miR1171	UGGAGUGGAGUGGAGUGGAGUGG	>26a46|lcl|NODE_8784283_length_510_cov_9.764706:334-520	uggggUGGAGUGGAGUGGAGUGGAGUGGggagggaggugguagcagggucucaugucuccagacugcccacaaacucacuauauagccaccaaugaucuuuuuuauuuuuuaagauuuuauuuauuauguacacaacauucugcuuccauguauaucuggaagagggcaccagaucucauuacagau	.(((((((((((..(((((((...(((((.((.....(((..(((........)))..)))..)).)))))..))))..(((((((........((((((...........)))))).......))))))))))..))))))))))).......(((((...((((........))))....)))))	-49.6	0	K1-BB
cre-miR1171	UGGAGUGGAGUGGAGUGGAGUGG	>64438|gi|342624519|gb|AFTD01024413.1|:c48355-48169_Cricetulus_griseus_scaffold388_115_whole_genome_shotgun_sequence	UGGAGUGGAGUGGAGUGGAGUGGagugguguaguauggugugcuuggaggcuuaaggugauagaaucauggcuacgaggccagucugggaggcauagugaguucuuagguagcccaagcugaaaaaacaagacucucucucaaaacacaaauccaagagcaggagaagggaggaggaggaagggaaa	(((((((...(((((.(((((...((....((((.(((..(((((((.((((((..(((.........(((((....)))))..........)))..)))))).)))))))..))).)))).....))...)))))))).))...)))...))))................................	-44.5	0	AFTD
cre-miR1171	UGGAGUGGAGUGGAGUGGAGUGG	>6fc6b|lcl|NODE_48810347_length_175_cov_20.982857:c214-28	UGGAGUGGAGUGGAGUGGAGUGGagugguguaguauggugugcuuggaggcuuaaggugauagaaucauggcuacgaggccagucugggaggcauagugaguucuuagguagcccaagcugaaaaaacaagacucucucucaaaacacaaauccaagagcaggagaagggaggaggaggaagggaaa	(((((((...(((((.(((((...((....((((.(((..(((((((.((((((..(((.........(((((....)))))..........)))..)))))).)))))))..))).)))).....))...)))))))).))...)))...))))................................	-44.5	0	K1-BB
cre-miR1171	UGGAGUGGAGUGGAGUGGAGUGG	>75440|lcl|NODE_27380962_length_105_cov_9.123810:29-159	aagagUGGAGUGGAGUGGAGUGGAGUGGaguuagggcgucugcggugagaagggagauugugacgucuacaggauuucccugccacagucccccguuucccucagucacagccucauggcugccaucaucu	....(((..((((....((.((.((.((((...(((...(((.(((....(((((((((.((.......)).)))))))))))).)))...)))..)))))))).)).(((((....))))))))))))..	-46.9	0	K1-BB
mmu-miR-1b-3p	UGGGUACAUAAAGAAGUAUGUGC	>2282a|gi|521750434|gb|AMDS01115704.1|:20903-21024_Cricetulus_griseus_scaffold2552_15_whole_genome_shotgun_sequence	gaaagcauugcuccucuugguggccauuaccuacccaaaauacguacuucuuuacauuccauagcaguguauguucauaUGGGUACAUAAAGAAGUAUGUGCucugaguaggcacugcugag	...((((..(((((....)).))).....(((((.((...((((((((((((((...(((((((((.....)))...))))))....))))))))))))))...)).)))))...))))...	-35.9	7	AMDS
mmu-miR-1b-3p	UGGGUACAUAAAGAAGUAUGUGC	>5b8b2|lcl|NODE_4618791_length_991_cov_3.594349:268-389	gaaagcauugcuccucuugguggccauuaccuacccaaaauacguacuucuuuacauuccauagcaguguauguucauaUGGGUACAUAAAGAAGUAUGUGCucugaguaggcacugcugag	...((((..(((((....)).))).....(((((.((...((((((((((((((...(((((((((.....)))...))))))....))))))))))))))...)).)))))...))))...	-35.9	7	K1-BB
mmu-miR-1b-3p	UGGGUACAUAAAGAAGUAUGUGC	>80037|gi|342533116|gb|AFTD01101859.1|:10598-10719_Cricetulus_griseus_scaffold2592_54_whole_genome_shotgun_sequence	gaaagcauugcuccucuugguggccauuaccuacccaaaauacguacuucuuuacauuccauagcaguguauguucauaUGGGUACAUAAAGAAGUAUGUGCucugaguaggcacugcugag	...((((..(((((....)).))).....(((((.((...((((((((((((((...(((((((((.....)))...))))))....))))))))))))))...)).)))))...))))...	-35.9	7	AFTD
mmu-miR-1b-3p	UGGGUACAUAAAGAAGUAUGUGC	>bf127|gi|530128314|gb|APMK01020406.1|:16017-16138_Cricetulus_griseus_strain_17A/GY_chromosome_2_chr2_contig_24928_whole_genome_shotgun_sequence	gaaagcauugcuccucuugguggccauuaccuacccaaaauacguacuucuuuacauuccauagcaguguauguucauaUGGGUACAUAAAGAAGUAUGUGCucugaguaggcacugcugag	...((((..(((((....)).))).....(((((.((...((((((((((((((...(((((((((.....)))...))))))....))))))))))))))...)).)))))...))))...	-35.9	7	APMK
mmu-miR-466f	ACGUGUGUGUGCAUGUGCAUGU	>bcaea|lcl|NODE_22314334_length_55_cov_1.000000:c54-1	ugugcauguacguguguguACGUGUGUGUGCAUGUGCAUGUauguguguguacc	.((((((((((((((((((((((((....)))))))))))))))))))))))).	-25.3	0	K1-BB
mmu-miR-466j	UGUGUGCAUGUGCAUGUGUGUAA	>18305|gi|342617957|gb|AFTD01030975.1|:5572-5693_Cricetulus_griseus_scaffold548_29_whole_genome_shotgun_sequence	gugcaugugugugagugugugcauguguguaaguaugugcauguguguaaauuugugcaugugugugcauguguaugagUGUGUGCAUGUGCAUGUGUGUAAguaugugcauugugugagug	..((((........))))(((((((((..((..((((((((((((((((.(((((((((((((....))))))))))))).))))))))))))))))..))..)))))))))..........	-36.2	0	AFTD
mmu-miR-466j	UGUGUGCAUGUGCAUGUGUGUAA	>f7c4f|gi|529878972|gb|APMK01140311.1|:c12283-12162_Cricetulus_griseus_strain_17A/GY_chromosome_2_chr2_contig_26690_whole_genome_shotgun_sequence	gugcaugugugugagugugugcauguguguaaguaugugcauguguguaaauuugugcaugugugugcauguguaugagUGUGUGCAUGUGCAUGUGUGUAAguaugugcauugugugagug	..((((........))))(((((((((..((..((((((((((((((((.(((((((((((((....))))))))))))).))))))))))))))))..))..)))))))))..........	-36.2	0	APMK
mmu-miR-1197-3p	UAGGACACAUGGUCUACUUCU	>098e5|lcl|NODE_36281755_length_105_cov_20.552382:20-139	gaaaagagaacugggucaguguuaccucaugguauuugaagaugugguugaccaugguguguaugcuuuauuugugacgUAGGACACAUGGUCUACUUCUucucaauaucacaucucgcc	.....((((...((((.......))))..(((((((.(((((...(((.(((((((.(((...(((.(((....))).)))..)))))))))).))))))))..)))))))..))))...	-29.9	0	K1-BB
mmu-miR-1197-3p	UAGGACACAUGGUCUACUUCU	>4bba7|gi|521867435|gb|AMDS01067924.1|:18390-18509_Cricetulus_griseus_scaffold1238_6_whole_genome_shotgun_sequence	gaaaagagaacugggucaguguuaccucaugguauuugaagaugugguugaccaugguguguaugcuuuauuugugacgUAGGACACAUGGUCUACUUCUucucaauaucacaucucgcc	.....((((...((((.......))))..(((((((.(((((...(((.(((((((.(((...(((.(((....))).)))..)))))))))).))))))))..)))))))..))))...	-29.9	0	AMDS
mmu-miR-1197-3p	UAGGACACAUGGUCUACUUCU	>50c3c|gi|529652097|gb|APMK01249979.1|:10131-10250_Cricetulus_griseus_strain_17A/GY_chromosome_5_chr5_contig_19855_whole_genome_shotgun_sequence	gaaaagagaacugggucaguguuaccucaugguauuugaagaugugguugaccaugguguguaugcuuuauuugugacgUAGGACACAUGGUCUACUUCUucucaauaucacaucucgcc	.....((((...((((.......))))..(((((((.(((((...(((.(((((((.(((...(((.(((....))).)))..)))))))))).))))))))..)))))))..))))...	-29.9	0	APMK
mmu-miR-1197-3p	UAGGACACAUGGUCUACUUCU	>e93c5|gi|342601312|gb|AFTD01047620.1|:10313-10432_Cricetulus_griseus_scaffold913_7_whole_genome_shotgun_sequence	gaaaagagaacugggucaguguuaccucaugguauuugaagaugugguugaccaugguguguaugcuuuauuugugacgUAGGACACAUGGUCUACUUCUucucaauaucacaucucgcc	.....((((...((((.......))))..(((((((.(((((...(((.(((((((.(((...(((.(((....))).)))..)))))))))).))))))))..)))))))..))))...	-29.9	0	AFTD
mml-miR-1227	GUGGGGCCAGGCGGUGGUGG	>78670|gi|521913860|gb|AMDS01038717.1|:c35646-35559_Cricetulus_griseus_scaffold737_39_whole_genome_shotgun_sequence	GUGGGGCCAGGCGGUGGUGGugguggugguggcggcggcaccacacacccuuaaucucaguacucaggaggcaaagacagguggaucu	.(((((..(((.((((((((((.((.((....)).)).)))))).)))))))..))))).......(((..((........))..)))	-28.9	0	AMDS
mml-miR-1227	GUGGGGCCAGGCGGUGGUGG	>de38d|gi|342622418|gb|AFTD01026514.1|:c73581-73494_Cricetulus_griseus_scaffold414_27_whole_genome_shotgun_sequence	GUGGGGCCAGGCGGUGGUGGugguggugguggcggcggcaccacacacccuuaaucucaguacucaggaggcaaagacagguggaucu	.(((((..(((.((((((((((.((.((....)).)).)))))).)))))))..))))).......(((..((........))..)))	-28.9	0	AFTD
hsa-miR-1227-5p	GUGGGGCCAGGCGGUGG	>0a42b|gi|521911030|gb|AMDS01041547.1|:c164-77_Cricetulus_griseus_scaffold715_180_whole_genome_shotgun_sequence	GUGGGGCCAGGCGGUGGugaugcucaccuuuagucggcaggcagaggcaggcggaucucugugaguuugagaccagcuuggucuacaa	(((((.(((((((((......((((((.....(((.((..((....))..)).)))....)))))).....))).)))))))))))..	-35.3	0	AMDS
hsa-miR-1227-5p	GUGGGGCCAGGCGGUGG	>1bcba|gi|342519160|gb|AFTD01115644.1|:7698-7785_Cricetulus_griseus_scaffold3492_19_whole_genome_shotgun_sequence	GUGGGGCCAGGCGGUGGugucuugaacgccuuuagcccagcacucgggaggcagaggcagagggauuucugugaguuccagaccagcc	.((((((...((((.(((.((((....((((((.(((............))))))))).)))).))).))))..))))))........	-26.3	0	AFTD
hsa-miR-1227-5p	GUGGGGCCAGGCGGUGG	>53d76|lcl|NODE_10886497_length_454_cov_7.720264:420-507	GUGGGGCCAGGCGGUGGugaugcucaccuuuagucggcaggcagaggcaggcggaucucugugaguuugagaccagcuuggucuacaa	(((((.(((((((((......((((((.....(((.((..((....))..)).)))....)))))).....))).)))))))))))..	-35.3	0	K1-BB
hsa-miR-1227-5p	GUGGGGCCAGGCGGUGG	>6adc9|lcl|NODE_16869979_length_199_cov_3.150754:c105-18	GUGGGGCCAGGCGGUGGugucuugaacgccuuuagcccagcacucgggaggcagaggcagagggauuucugugaguuccagaccagcc	.((((((...((((.(((.((((....((((((.(((............))))))))).)))).))).))))..))))))........	-26.3	0	K1-BB
hsa-miR-1227-5p	GUGGGGCCAGGCGGUGG	>7adaf|gi|521915213|gb|AMDS01037364.1|:c1520-1433_Cricetulus_griseus_scaffold728_52_whole_genome_shotgun_sequence	GUGGGGCCAGGCGGUGGugucuugaacgccuuuagcccagcacucgggaggcagaggcagagggauuucugugaguuccagaccagcc	.((((((...((((.(((.((((....((((((.(((............))))))))).)))).))).))))..))))))........	-26.3	0	AMDS
hsa-miR-1227-5p	GUGGGGCCAGGCGGUGG	>8651b|gi|342547331|gb|AFTD01088121.1|:2883-2970_Cricetulus_griseus_scaffold2211_28_whole_genome_shotgun_sequence	GUGGGGCCAGGCGGUGGgggcacaagccuuuaauuccagcacucgggaggcagaggcagguggaucucuaugaguuugaggccagccu	....((((((((.((((((((((..((((((..((((........))))..))))))..)))..)))))))..))))..)))).....	-31	0	AFTD
hsa-miR-1227-5p	GUGGGGCCAGGCGGUGG	>e34c3|gi|342537121|gb|AFTD01097854.1|:c3135-3048_Cricetulus_griseus_scaffold2502_1_whole_genome_shotgun_sequence	GUGGGGCCAGGCGGUGGugaugcucaccuuuagucggcaggcagaggcaggcggaucucugugaguuugagaccagcuuggucuacaa	(((((.(((((((((......((((((.....(((.((..((....))..)).)))....)))))).....))).)))))))))))..	-35.3	0	AFTD
hsa-miR-1302	UUGGGACAUACUUAUGCUAAA	>4d3d7|gi|521792876|gb|AMDS01099189.1|:c42984-42847_Cricetulus_griseus_scaffold1783_33_whole_genome_shotgun_sequence	caaccuacccagucaaauuagaauggcaaacagcaaacaacuguuuuugcuuaaguauaacccaugagguauUUGGGACAUACUUAUGCUAAAauaguuacaugucuguaguucuaauuuauccaagcauccaugcuu	..............((((((((((.(((.(((......(((((((((.((.(((((((..((((.........))))..))))))).)).)))))))))...))).))).)))))))))).....((((....)))).	-37.1	0	AMDS
hsa-miR-1302	UUGGGACAUACUUAUGCUAAA	>53418|gi|342553025|gb|AFTD01082427.1|:7229-7366_Cricetulus_griseus_scaffold1894_33_whole_genome_shotgun_sequence	caaccuacccagucaaauuagaauggcaaacagcaaacaacuguuuuugcuuaaguauaacccaugagguauUUGGGACAUACUUAUGCUAAAauaguuacaugucuguaguucuaauuuauccaagcauccaugcuu	..............((((((((((.(((.(((......(((((((((.((.(((((((..((((.........))))..))))))).)).)))))))))...))).))).)))))))))).....((((....)))).	-37.1	0	AFTD
hsa-miR-1302	UUGGGACAUACUUAUGCUAAA	>c4fc5|gi|530126262|gb|APMK01021511.1|:7061-7198_Cricetulus_griseus_strain_17A/GY_chromosome_2_chr2_contig_3383_whole_genome_shotgun_sequence	caaccuacccagucaaauuagaauggcaaacagcaaacaacuguuuuugcuuaaguauaacccaugagguauUUGGGACAUACUUAUGCUAAAauaguuacaugucuguaguucuaauuuauccaagcauccaugcuu	..............((((((((((.(((.(((......(((((((((.((.(((((((..((((.........))))..))))))).)).)))))))))...))).))).)))))))))).....((((....)))).	-37.1	0	APMK
hsa-miR-1302	UUGGGACAUACUUAUGCUAAA	>e8c34|lcl|NODE_37315315_length_196_cov_12.780612:144-250	caaccuacccagucaaauuagaauggcaaacagcaaacaacuguuuuugcuuaaguauaacccaugagguauUUGGGACAUACUUAUGCUAAAauaguuacaugucu	........(((.((......)).)))......(((...(((((((((.((.(((((((..((((.........))))..))))))).)).)))))))))...)))..	-26.8	0	K1-BB
hsa-miR-1251-3p	CGCUUUGCUCAGCCAGUGUAG	>52525|gi|529798977|gb|APMK01179592.1|:40379-40448_Cricetulus_griseus_strain_17A/GY_chromosome_1_chr1_contig_50740_whole_genome_shotgun_sequence	guggacucuagcugccaaaggcgcuucuccuucugaacagagCGCUUUGCUCAGCCAGUGUAGacauggc	((..((.((.((((...(((((((((.((.....))...)))))))))...)))).)).))..)).....	-20.8	0	APMK
hsa-miR-1251-3p	CGCUUUGCUCAGCCAGUGUAG	>61dab|lcl|NODE_17506372_length_1289_cov_6.623739:9-78	guggacucuagcugccaaaggcgcuucuccuucugaacagagCGCUUUGCUCAGCCAGUGUAGacauggc	((..((.((.((((...(((((((((.((.....))...)))))))))...)))).)).))..)).....	-20.8	0	K1-BB
hsa-miR-1251-3p	CGCUUUGCUCAGCCAGUGUAG	>66af8|gi|521918064|gb|AMDS01034513.1|:c49439-49370_Cricetulus_griseus_scaffold644_45_whole_genome_shotgun_sequence	guggacucuagcugccaaaggcgcuucuccuucugaacagagCGCUUUGCUCAGCCAGUGUAGacauggc	((..((.((.((((...(((((((((.((.....))...)))))))))...)))).)).))..)).....	-20.8	0	AMDS
hsa-miR-1251-3p	CGCUUUGCUCAGCCAGUGUAG	>c7c7f|gi|342563952|gb|AFTD01071500.1|:138443-138512_Cricetulus_griseus_scaffold1616_4_whole_genome_shotgun_sequence	guggacucuagcugccaaaggcgcuucuccuucugaacagagCGCUUUGCUCAGCCAGUGUAGacauggc	((..((.((.((((...(((((((((.((.....))...)))))))))...)))).)).))..)).....	-20.8	0	AFTD
hsa-miR-1248	ACCUUCUUGUAUAAGCACUGUGCUAAA	>07984|gi|521883066|gb|AMDS01060252.1|:3253-3358_Cricetulus_griseus_scaffold1006_7_whole_genome_shotgun_sequence	ucuACCUUCUUGUAUAAGCACUGUGCUAAAauugcagaaacuaggauaauaucuugguuuuuguaauaaugauagcagaguacacacaagaagaaaaguaacugca	.....((((((((......(((.(((((..(((((((((((((((((...))))))))))))))))).....))))).)))....)))))))).............	-34.1	0	AMDS
hsa-miR-1248	ACCUUCUUGUAUAAGCACUGUGCUAAA	>76fd0|gi|342575017|gb|AFTD01061801.1|:c30905-30800_Cricetulus_griseus_scaffold1342_20_whole_genome_shotgun_sequence	ucuACCUUCUUGUAUAAGCACUGUGCUAAAauugcagaaacuaggauaauaucuugguuuuuguaauaaugauagcagaguacacacaagaagaaaaguaacugca	.....((((((((......(((.(((((..(((((((((((((((((...))))))))))))))))).....))))).)))....)))))))).............	-34.1	0	AFTD
hsa-miR-1248	ACCUUCUUGUAUAAGCACUGUGCUAAA	>c6e61|lcl|NODE_11041484_length_932_cov_5.056867:c643-538	ucuACCUUCUUGUAUAAGCACUGUGCUAAAauugcagaaacuaggauaauaucuugguuuuuguaauaaugauagcagaguacacacaagaagaaaaguaacugca	.....((((((((......(((.(((((..(((((((((((((((((...))))))))))))))))).....))))).)))....)))))))).............	-34.1	0	K1-BB
hsa-miR-1248	ACCUUCUUGUAUAAGCACUGUGCUAAA	>f8a3e|gi|530045815|gb|APMK01062017.1|:c6067-5962_Cricetulus_griseus_strain_17A/GY_chromosome_4_chr4_contig_35643_whole_genome_shotgun_sequence	ucuACCUUCUUGUAUAAGCACUGUGCUAAAauugcagaaacuaggauaauaucuugguuuuuguaauaaugauagcagaguacacacaagaagaaaaguaacugca	.....((((((((......(((.(((((..(((((((((((((((((...))))))))))))))))).....))))).)))....)))))))).............	-34.1	0	APMK
hsa-miR-1244	AAGUAGUUGGUUUGUAUGAGAUGGUU	>29ac6|gi|529590458|gb|APMK01279389.1|:c33973-33889_Cricetulus_griseus_strain_17A/GY_chromosome_2_chr2_contig_28307_whole_genome_shotgun_sequence	ucuuauuucgagcauuccaguaacuauuuuuguauauguaccuagcuguacuacAAGUAGUUGGUUUGUAUGAGAUGGUUaaaaa	..((((((((.(((..(((...(((((..(((((...((((......)))))))))))))))))..))).)))))))).......	-19.3	0	APMK
hsa-miR-1244	AAGUAGUUGGUUUGUAUGAGAUGGUU	>36c1e|lcl|NODE_854329_length_631_cov_1.632330:221-305	ucuuauuucgagcauuccaguaacuauuuuuguauauguaccuagcuguacuacAAGUAGUUGGUUUGUAUGAGAUGGUUaaaaa	..((((((((.(((..(((...(((((..(((((...((((......)))))))))))))))))..))).)))))))).......	-19.3	0	K1-BB
hsa-miR-1244	AAGUAGUUGGUUUGUAUGAGAUGGUU	>c3e9b|gi|521540577|gb|AMDS01206705.1|:c29996-29912_Cricetulus_griseus_scaffold85_75_whole_genome_shotgun_sequence	ucuuauuucgagcauuccaguaacuauuuuuguauauguaccuagcuguacuacAAGUAGUUGGUUUGUAUGAGAUGGUUaaaaa	..((((((((.(((..(((...(((((..(((((...((((......)))))))))))))))))..))).)))))))).......	-19.3	0	AMDS
hsa-miR-1244	AAGUAGUUGGUUUGUAUGAGAUGGUU	>ede45|gi|342489744|gb|AFTD01144727.1|:1319-1403_Cricetulus_griseus_scaffold7105_12_whole_genome_shotgun_sequence	ucuuauuucgagcauuccaguaacuauuuuuguauauguaccuagcuguacuacAAGUAGUUGGUUUGUAUGAGAUGGUUaaaaa	..((((((((.(((..(((...(((((..(((((...((((......)))))))))))))))))..))).)))))))).......	-19.3	0	AFTD
hsa-miR-1251-5p	ACUCUAGCUGCCAAAGGCGCU	>64c3e|gi|529798977|gb|APMK01179592.1|:40379-40448_Cricetulus_griseus_strain_17A/GY_chromosome_1_chr1_contig_50740_whole_genome_shotgun_sequence	guggACUCUAGCUGCCAAAGGCGCUucuccuucugaacagagcgcuuugcucagccaguguagacauggc	((..((.((.((((...(((((((((.((.....))...)))))))))...)))).)).))..)).....	-20.8	0	APMK
hsa-miR-1251-5p	ACUCUAGCUGCCAAAGGCGCU	>71c85|gi|521918064|gb|AMDS01034513.1|:c49439-49370_Cricetulus_griseus_scaffold644_45_whole_genome_shotgun_sequence	guggACUCUAGCUGCCAAAGGCGCUucuccuucugaacagagcgcuuugcucagccaguguagacauggc	((..((.((.((((...(((((((((.((.....))...)))))))))...)))).)).))..)).....	-20.8	0	AMDS
hsa-miR-1251-5p	ACUCUAGCUGCCAAAGGCGCU	>d7b5a|lcl|NODE_17506372_length_1289_cov_6.623739:9-78	guggACUCUAGCUGCCAAAGGCGCUucuccuucugaacagagcgcuuugcucagccaguguagacauggc	((..((.((.((((...(((((((((.((.....))...)))))))))...)))).)).))..)).....	-20.8	0	K1-BB
hsa-miR-1251-5p	ACUCUAGCUGCCAAAGGCGCU	>ec3ff|gi|342563952|gb|AFTD01071500.1|:138443-138512_Cricetulus_griseus_scaffold1616_4_whole_genome_shotgun_sequence	guggACUCUAGCUGCCAAAGGCGCUucuccuucugaacagagcgcuuugcucagccaguguagacauggc	((..((.((.((((...(((((((((.((.....))...)))))))))...)))).)).))..)).....	-20.8	0	AFTD
hsa-miR-1281	UCGCCUCCUCCUCUCCC	>21989|gi|342552126|gb|AFTD01083326.1|:c2795-2742_Cricetulus_griseus_scaffold2035_8_whole_genome_shotgun_sequence	agggggcaccgggaggaggugagagucucuggUCGCCUCCUCCUCUCCCccuuu	((((((....((((((((((((..........))))))))))))..))))))..	-33.4	0	AFTD
hsa-miR-1281	UCGCCUCCUCCUCUCCC	>9f3a4|gi|530159193|gb|APMK01005120.1|:c3355-3302_Cricetulus_griseus_strain_17A/GY_chromosome_2_chr2_contig_29439_whole_genome_shotgun_sequence	agggggcaccgggaggaggugagagucucuggUCGCCUCCUCCUCUCCCccuuu	((((((....((((((((((((..........))))))))))))..))))))..	-33.4	0	APMK
hsa-miR-1275	GUGGGGGAGAGGCUGUC	>e0700|gi|530148668|gb|APMK01010194.1|:c26038-25959_Cricetulus_griseus_strain_17A/GY_chromosome_2_chr2_contig_32120_whole_genome_shotgun_sequence	cauucaccaaaccaaagGUGGGGGAGAGGCUGUCguugguucuucuggcauugguaugaggcccucagcuuggcugagug	(((((((((......((.((((((....(((...(((((.....)))))...)))......)))))).))))).))))))	-22.6	0	APMK
hsa-miR-1275	GUGGGGGAGAGGCUGUC	>e5c7c|lcl|NODE_14444588_length_760_cov_16.214474:c519-440	cauucaccaaaccaaagGUGGGGGAGAGGCUGUCguugguucuucuggcauugguaugaggcccucagcuuggcugagug	(((((((((......((.((((((....(((...(((((.....)))))...)))......)))))).))))).))))))	-22.6	0	K1-BB
hsa-miR-1282	UCGUUUGCCUUUUUCUGCUU	>27628|gi|529858800|gb|APMK01150830.1|:c902-802_Cricetulus_griseus_strain_17A/GY_chromosome_6_chr6_contig_3202_whole_genome_shotgun_sequence	ccuucuucUCGUUUGCCUUUUUCUGCUUcugcugcaugaucuccgagucccuggggguagagaugauggggcacugggagguaccagagggcaaaaaggac	((((.......((((((((((..((((((((((.(((.(((((.....(((...)))..))))).))).)))....)))))))..))))))))))))))..	-38.3	0	APMK
hsa-miR-1282	UCGUUUGCCUUUUUCUGCUU	>5a0fa|gi|521760005|gb|AMDS01112441.1|:c872-772_Cricetulus_griseus_scaffold2389_90_whole_genome_shotgun_sequence	ccuucuucUCGUUUGCCUUUUUCUGCUUcugcugcaugaucuccgagucccuggggguagagaugauggggcacugggagguaccagagggcaaaaaggac	((((.......((((((((((..((((((((((.(((.(((((.....(((...)))..))))).))).)))....)))))))..))))))))))))))..	-38.3	0	AMDS
hsa-miR-1282	UCGUUUGCCUUUUUCUGCUU	>7b68c|gi|342614444|gb|AFTD01034488.1|:13216-13316_Cricetulus_griseus_scaffold602_31_whole_genome_shotgun_sequence	ccuucuucUCGUUUGCCUUUUUCUGCUUcugcugcaugaucuccgagucccuggggguagagaugauggggcacugggagguaccagagggcaaaaaggac	((((.......((((((((((..((((((((((.(((.(((((.....(((...)))..))))).))).)))....)))))))..))))))))))))))..	-38.3	0	AFTD
oan-miR-1327-3p	CAUCAUUUAGAAACCUUUUAGA	>01998|gi|529650852|gb|APMK01250507.1|:c4994-4866_Cricetulus_griseus_strain_17A/GY_chromosome_2_chr2_contig_27942_whole_genome_shotgun_sequence	guuaacaaagaugguacagggacugcucuuuaaaaggcuguuaaauggugauccuauauauuuuaacaucaaCAUCAUUUAGAAACCUUUUAGAgacagucucuucagccacuacugacugagagggga	((((....((.((((..((((((((.(((((((((((...((((((((((......................))))))))))...)))))))))))))))))))...))))))..))))..........	-37.4	0	APMK
oan-miR-1327-3p	CAUCAUUUAGAAACCUUUUAGA	>611b2|lcl|NODE_30854533_length_1292_cov_8.457430:252-380	guuaacaaagaugguacagggacugcucuuuaaaaggcuguuaaauggugauccuauauauuuuaacaucaaCAUCAUUUAGAAACCUUUUAGAgacagucucuucagccacuacugacugagagggga	((((....((.((((..((((((((.(((((((((((...((((((((((......................))))))))))...)))))))))))))))))))...))))))..))))..........	-37.4	0	K1-BB
oan-miR-1327-3p	CAUCAUUUAGAAACCUUUUAGA	>756f0|gi|521903587|gb|AMDS01048990.1|:57925-58053_Cricetulus_griseus_scaffold706_321_whole_genome_shotgun_sequence	guuaacaaagaugguacagggacugcucuuuaaaaggcuguuaaauggugauccuauauauuuuaacaucaaCAUCAUUUAGAAACCUUUUAGAgacagucucuucagccacuacugacugagagggga	((((....((.((((..((((((((.(((((((((((...((((((((((......................))))))))))...)))))))))))))))))))...))))))..))))..........	-37.4	0	AMDS
oan-miR-1327-3p	CAUCAUUUAGAAACCUUUUAGA	>df146|gi|342554153|gb|AFTD01081299.1|:14569-14697_Cricetulus_griseus_scaffold1774_28_whole_genome_shotgun_sequence	guuaacaaagaugguacagggacugcucuuuaaaaggcuguuaaauggugauccuauauauuuuaacaucaaCAUCAUUUAGAAACCUUUUAGAgacagucucuucagccacuacugacugagagggga	((((....((.((((..((((((((.(((((((((((...((((((((((......................))))))))))...)))))))))))))))))))...))))))..))))..........	-37.4	0	AFTD
oan-miR-1328	GAGAGAGAAAUGAGAACU	>4e511|gi|530009187|gb|APMK01080100.1|:19734-19878_Cricetulus_griseus_strain_17A/GY_chromosome_2_chr2_contig_24481_whole_genome_shotgun_sequence	cauggggaggggaaagaaggagagagaaGAGAGAGAAAUGAGAACUcaaugaugaaaacuuauuaaauuaucucaguugugguuugggagcauuggaauaaacaggugaucaucuuaagugauugggucuuuguguuuuuuggcu	........................((..((((((.....((((.(((((((((((..(((((((.(((..((((((.......))))))..)))..))))....)))..))))).......))))))))))....))))))..))	-21.8	0	APMK
oan-miR-1328	GAGAGAGAAAUGAGAACU	>5644b|gi|521789691|gb|AMDS01100897.1|:19706-19850_Cricetulus_griseus_scaffold1753_124_whole_genome_shotgun_sequence	cauggggaggggaaagaaggagagagaaGAGAGAGAAAUGAGAACUcaaugaugaaaacuuauuaaauuaucucaguugugguuugggagcauuggaauaaacaggugaucaucuuaagugauugggucuuuguguuuuuuggcu	........................((..((((((.....((((.(((((((((((..(((((((.(((..((((((.......))))))..)))..))))....)))..))))).......))))))))))....))))))..))	-21.8	0	AMDS
oan-miR-1328	GAGAGAGAAAUGAGAACU	>a5ea7|lcl|NODE_15038702_length_386_cov_4.134715:c440-300	gggaggggaaagaaggagagagaaGAGAGAGAAAUGAGAACUcaaugaugaaaacuuauuaaauuaucucaguugugguuugggagcauuggaauaaacaggugaucaucuuaagugauugggucuuuguguuuuuuggcu	....................((..((((((.....((((.(((((((((((..(((((((.(((..((((((.......))))))..)))..))))....)))..))))).......))))))))))....))))))..))	-21.8	0	K1-BB
oan-miR-1328	GAGAGAGAAAUGAGAACU	>c883b|gi|342630949|gb|AFTD01017983.1|:c52846-52702_Cricetulus_griseus_scaffold346_16_whole_genome_shotgun_sequence	cauggggaggggaaagaaggagagagaaGAGAGAGAAAUGAGAACUcaaugaugaaaacuuauuaaauuaucucaguugugguuugggagcauuggaauaaacaggugaucaucuuaagugauugggucuuuguguuuuuuggcu	........................((..((((((.....((((.(((((((((((..(((((((.(((..((((((.......))))))..)))..))))....)))..))))).......))))))))))....))))))..))	-21.8	0	AFTD
oan-miR-30d-5p	UGUAAACAUCCCCGACUGGAAGC	>726ba|gi|529756957|gb|APMK01199554.1|:c39349-39218_Cricetulus_griseus_strain_17A/GY_unplaced_contig_300_whole_genome_shotgun_sequence	guuagcuggcucucaggaagucugugucUGUAAACAUCCCCGACUGGAAGCuguaagccacagccaagcuuucagucagauguuugcugccaccggcucuucccaugcaucuuuguggacaaucugaacuaa	.(((((((.....)))..((((.(((...(((((((((...(((((((((((....((....))..))))))))))).)))))))))...))).))))..(((((........)).)))....)))).....	-41.2	833068	APMK
oan-miR-30d-5p	UGUAAACAUCCCCGACUGGAAGC	>80c95|gi|521911690|gb|AMDS01040887.1|:17451-17582_Cricetulus_griseus_scaffold599_72_whole_genome_shotgun_sequence	guuagcuggcucucaggaagucugugucUGUAAACAUCCCCGACUGGAAGCuguaagccacagccaagcuuucagucagauguuugcugccaccggcucuucccaugcaucuuuguggacaaucugaacuaa	.(((((((.....)))..((((.(((...(((((((((...(((((((((((....((....))..))))))))))).)))))))))...))).))))..(((((........)).)))....)))).....	-41.2	833068	AMDS
hsa-miR-103b	UCAUAGCCCUGUACAAUGCUGCU	>09281|gi|529798922|gb|APMK01179619.1|:c10441-10380_Cricetulus_griseus_strain_17A/GY_chromosome_6_chr6_contig_21436_whole_genome_shotgun_sequence	UCAUAGCCCUGUACAAUGCUGCUugaccugaaugcuacaaggcagcacuguaaagaagcuga	...((((.((.((((.((((((((...............)))))))).)))).))..)))).	-19	0	APMK
hsa-miR-103b	UCAUAGCCCUGUACAAUGCUGCU	>83d46|lcl|NODE_6421033_length_1493_cov_8.705961:1199-1260	UCAUAGCCCUGUACAAUGCUGCUugaccugaaugcuacaaggcagcacuguaaagaagcuga	...((((.((.((((.((((((((...............)))))))).)))).))..)))).	-19	0	K1-BB
hsa-miR-103b	UCAUAGCCCUGUACAAUGCUGCU	>87424|gi|342643584|gb|AFTD01005349.1|:46321-46382_Cricetulus_griseus_scaffold93_44_whole_genome_shotgun_sequence	UCAUAGCCCUGUACAAUGCUGCUugaccugaaugcuacaaggcagcacuguaaagaagcuga	...((((.((.((((.((((((((...............)))))))).)))).))..)))).	-19	0	AFTD
hsa-miR-103b	UCAUAGCCCUGUACAAUGCUGCU	>94e37|gi|521874019|gb|AMDS01064873.1|:c21654-21593_Cricetulus_griseus_scaffold1179_1_whole_genome_shotgun_sequence	UCAUAGCCCUGUACAAUGCUGCUugaccugaaugcuacaaggcagcacuguaaagaagcuga	...((((.((.((((.((((((((...............)))))))).)))).))..)))).	-19	0	AMDS
gga-miR-1587	GGGCUGGGCUGGGCUGGGCA	>6409b|gi|342645291|gb|AFTD01003642.1|:1-95_Cricetulus_griseus_scaffold24_55_whole_genome_shotgun_sequence	gggcugggcugggcuGGGCUGGGCUGGGCUGGGCAgugggagaagagggagucccagaggaagagcaggacagucccagcagggauucugggcac	..(((.((((..(((((((((..(((..((......(((((..........))))).....))..)))..))).))))))..))...)).)))..	-36.3	0	AFTD
gga-miR-1587	GGGCUGGGCUGGGCUGGGCA	>e866c|gi|521737723|gb|AMDS01121404.1|:c9775-9680_Cricetulus_griseus_scaffold2931_12_whole_genome_shotgun_sequence	agccgucugccucccgGGGCUGGGCUGGGCUGGGCAgcucagggaugucgcgccuuuuguccgguggcucuagguggccgcgugcagggcgcugcg	...(((..(((.((.((((((..(((((((.((((.((.((....))..))))))...))))))))))))).)).))).)))(((((....)))))	-41.6	0	AMDS
gga-miR-1664-5p	CCAGACAGGGAGAGAACAGG	>13dda|lcl|NODE_29183933_length_769_cov_8.803641:708-804	gccagcugCCAGACAGGGAGAGAACAGGgacuaauggugcuuaccuacaaaguaaccagagucggccuuggacaacccucauuaucagaguggaaaa	.(((.(((......((((......((((((((..((((((((.......)))).)))).)))...))))).....))))......)))..)))....	-23.1	0	K1-BB
gga-miR-1664-5p	CCAGACAGGGAGAGAACAGG	>a038a|gi|521801193|gb|AMDS01095689.1|:c22684-22588_Cricetulus_griseus_scaffold1588_148_whole_genome_shotgun_sequence	gccagcugCCAGACAGGGAGAGAACAGGgacuaauggugcuuaccuacaaaguaaccagagucggccuuggacaacccucauuaucagaguggaaaa	.(((.(((......((((......((((((((..((((((((.......)))).)))).)))...))))).....))))......)))..)))....	-23.1	0	AMDS
gga-miR-1664-5p	CCAGACAGGGAGAGAACAGG	>eadff|gi|342570633|gb|AFTD01064819.1|:74324-74420_Cricetulus_griseus_scaffold1451_1_whole_genome_shotgun_sequence	gccagcugCCAGACAGGGAGAGAACAGGgacuaauggugcuuaccuacaaaguaaccagagucggccuuggacaacccucauuaucagaguggaaaa	.(((.(((......((((......((((((((..((((((((.......)))).)))).)))...))))).....))))......)))..)))....	-23.1	0	AFTD
gga-miR-1664-5p	CCAGACAGGGAGAGAACAGG	>fee25|gi|529956847|gb|APMK01102204.1|:8395-8491_Cricetulus_griseus_strain_17A/GY_chromosome_4_chr4_contig_15244_whole_genome_shotgun_sequence	gccagcugCCAGACAGGGAGAGAACAGGgacuaauggugcuuaccuacaaaguaaccagagucggccuuggacaacccucauuaucagaguggaaaa	.(((.(((......((((......((((((((..((((((((.......)))).)))).)))...))))).....))))......)))..)))....	-23.1	0	APMK
mml-miR-135a-1-3p	AUAUAGGGAUUGGAGCCGUGGC	>81bbf|lcl|NODE_16005816_length_389_cov_11.624679:143-232	aggccucacuguucucuauggcuuuuuauuccuaugugauucuacugcucacucAUAUAGGGAUUGGAGCCGUGGCgcacggugaggaua	...(((((((((...((((((((((..((((((((((((.............)))))))))))).))))))))))...)))))))))...	-42.1	1	K1-BB
mml-miR-135a-1-3p	AUAUAGGGAUUGGAGCCGUGGC	>d4619|gi|342542317|gb|AFTD01092658.1|:25444-25533_Cricetulus_griseus_scaffold2131_120_whole_genome_shotgun_sequence	aggccucacuguucucuauggcuuuuuauuccuaugugauucuacugcucacucAUAUAGGGAUUGGAGCCGUGGCgcacggugaggaua	...(((((((((...((((((((((..((((((((((((.............)))))))))))).))))))))))...)))))))))...	-42.1	1	AFTD
mml-miR-135a-1-3p	AUAUAGGGAUUGGAGCCGUGGC	>ed795|gi|530004336|gb|APMK01082574.1|:c1091-1002_Cricetulus_griseus_strain_17A/GY_chromosome_4_chr4_contig_22950_whole_genome_shotgun_sequence	aggccucacuguucucuauggcuuuuuauuccuaugugauucuacugcucacucAUAUAGGGAUUGGAGCCGUGGCgcacggugaggaua	...(((((((((...((((((((((..((((((((((((.............)))))))))))).))))))))))...)))))))))...	-42.1	1	APMK
mml-miR-135a-1-3p	AUAUAGGGAUUGGAGCCGUGGC	>fc3bb|gi|521700548|gb|AMDS01132155.1|:16892-16981_Cricetulus_griseus_scaffold3937_2_whole_genome_shotgun_sequence	aggccucacuguucucuauggcuuuuuauuccuaugugauucuacugcucacucAUAUAGGGAUUGGAGCCGUGGCgcacggugaggaua	...(((((((((...((((((((((..((((((((((((.............)))))))))))).))))))))))...)))))))))...	-42.1	1	AMDS
mml-miR-411-3p	UAUGUAACACGGUCCACUAAC	>5a411|gi|521867435|gb|AMDS01067924.1|:16267-16348_Cricetulus_griseus_scaffold1238_6_whole_genome_shotgun_sequence	ugguacuuggagagauaguagaccguauagcguacgcuuuaucugugacgUAUGUAACACGGUCCACUAACccucaguauca	(((((((..(((...((((.((((((...(((((((.((.......)))))))))...)))))).))))...))))))))))	-27.9	2	AMDS
mml-miR-411-3p	UAUGUAACACGGUCCACUAAC	>c6576|gi|529652097|gb|APMK01249979.1|:8008-8089_Cricetulus_griseus_strain_17A/GY_chromosome_5_chr5_contig_19855_whole_genome_shotgun_sequence	ugguacuuggagagauaguagaccguauagcguacgcuuuaucugugacgUAUGUAACACGGUCCACUAACccucaguauca	(((((((..(((...((((.((((((...(((((((.((.......)))))))))...)))))).))))...))))))))))	-27.9	2	APMK
mml-miR-411-3p	UAUGUAACACGGUCCACUAAC	>cbb47|gi|342601312|gb|AFTD01047620.1|:8190-8271_Cricetulus_griseus_scaffold913_7_whole_genome_shotgun_sequence	ugguacuuggagagauaguagaccguauagcguacgcuuuaucugugacgUAUGUAACACGGUCCACUAACccucaguauca	(((((((..(((...((((.((((((...(((((((.((.......)))))))))...)))))).))))...))))))))))	-27.9	2	AFTD
mml-miR-411-3p	UAUGUAACACGGUCCACUAAC	>e1be2|lcl|NODE_41532351_length_1159_cov_16.624676:c945-864	ugguacuuggagagauaguagaccguauagcguacgcuuuaucugugacgUAUGUAACACGGUCCACUAACccucaguauca	(((((((..(((...((((.((((((...(((((((.((.......)))))))))...)))))).))))...))))))))))	-27.9	2	K1-BB
mml-miR-616	AAACCCUCCAAUGACU	>5e3d1|gi|342509407|gb|AFTD01125148.1|:c35725-35628_Cricetulus_griseus_scaffold3816_42_whole_genome_shotgun_sequence	aggugccaugcugccaauccAAACCCUCCAAUGACUucucagcauauuuaggaaaacauguaaaauucuuugagcugauaaggcauucccagggaaaa	.(((((...)).)))........((((..((((.(((.(((((.((...(((((...........))))))).))))).))).))))...))))....	-19.3	0	AFTD
mml-miR-616	AAACCCUCCAAUGACU	>9edf9|gi|529877197|gb|APMK01141184.1|:8629-8726_Cricetulus_griseus_strain_17A/GY_chromosome_4_chr4_contig_5682_whole_genome_shotgun_sequence	aggugccaugcugccaauccAAACCCUCCAAUGACUucucagcauauuuaggaaaacauguaaaauucuuugagcugauaaggcauucccagggaaaa	.(((((...)).)))........((((..((((.(((.(((((.((...(((((...........))))))).))))).))).))))...))))....	-19.3	0	APMK
mml-miR-616	AAACCCUCCAAUGACU	>d3492|gi|521925676|gb|AMDS01026901.1|:c18326-18229_Cricetulus_griseus_scaffold551_119_whole_genome_shotgun_sequence	aggugccaugcugccaauccAAACCCUCCAAUGACUucucagcauauuuaggaaaacauguaaaauucuuugagcugauaaggcauucccagggaaaa	.(((((...)).)))........((((..((((.(((.(((((.((...(((((...........))))))).))))).))).))))...))))....	-19.3	0	AMDS
mml-miR-616	AAACCCUCCAAUGACU	>fdfc8|lcl|NODE_29499660_length_896_cov_10.217634:101-198	aggugccaugcugccaauccAAACCCUCCAAUGACUucucagcauauuuaggaaaacauguaaaauucuuugagcugauaaggcauucccagggaaaa	.(((((...)).)))........((((..((((.(((.(((((.((...(((((...........))))))).))))).))).))))...))))....	-19.3	0	K1-BB
mml-miR-877-3p	CCUCUUCUCCCUCCUCCCA	>10a96|gi|342594577|gb|AFTD01054355.1|:267-369_Cricetulus_griseus_scaffold1165_2_whole_genome_shotgun_sequence	gugcguguggagcgcgggggcgccgcaguagaaauccccgcauugcggagcgcggggaagccggggcucccccacuCCUCUUCUCCCUCCUCCCAucucuccc	........((((...((((((.(((..((.....(((((((.((....)).))))))).))))).))))))...)))).........................	-36	0	AFTD
mml-miR-877-3p	CCUCUUCUCCCUCCUCCCA	>898b8|gi|530167858|gb|APMK01000769.1|:c6867-6765_Cricetulus_griseus_strain_17A/GY_chromosome_2_chr2_contig_800_whole_genome_shotgun_sequence	gugcguguggagcgcgggggcgccgcaguagaaauccccgcauugcggagcgcggggaagccggggcucccccacuCCUCUUCUCCCUCCUCCCAucucuccc	........((((...((((((.(((..((.....(((((((.((....)).))))))).))))).))))))...)))).........................	-36	0	APMK
mml-miR-877-3p	CCUCUUCUCCCUCCUCCCA	>b16a3|gi|521709624|gb|AMDS01126929.1|:c6766-6664_Cricetulus_griseus_scaffold3277_63_whole_genome_shotgun_sequence	gugcguguggagcgcgggggcgccgcaguagaaauccccgcauugcggagcgcggggaagccggggcucccccacuCCUCUUCUCCCUCCUCCCAucucuccc	........((((...((((((.(((..((.....(((((((.((....)).))))))).))))).))))))...)))).........................	-36	0	AMDS
cfa-miR-411	AUAGUAGACCGUAUAGCGUACG	>1e09a|gi|521867435|gb|AMDS01067924.1|:16281-16338_Cricetulus_griseus_scaffold1238_6_whole_genome_shotgun_sequence	AUAGUAGACCGUAUAGCGUACGcuuuaucugugacguauguaacacgguccacuaacc	.((((.((((((...(((((((.((.......)))))))))...)))))).))))...	-19.8	7	AMDS
cfa-miR-411	AUAGUAGACCGUAUAGCGUACG	>490bb|gi|529652097|gb|APMK01249979.1|:8022-8079_Cricetulus_griseus_strain_17A/GY_chromosome_5_chr5_contig_19855_whole_genome_shotgun_sequence	AUAGUAGACCGUAUAGCGUACGcuuuaucugugacguauguaacacgguccacuaacc	.((((.((((((...(((((((.((.......)))))))))...)))))).))))...	-19.8	7	APMK
cfa-miR-411	AUAGUAGACCGUAUAGCGUACG	>d080f|lcl|NODE_41532351_length_1159_cov_16.624676:c931-874	AUAGUAGACCGUAUAGCGUACGcuuuaucugugacguauguaacacgguccacuaacc	.((((.((((((...(((((((.((.......)))))))))...)))))).))))...	-19.8	7	K1-BB
cfa-miR-411	AUAGUAGACCGUAUAGCGUACG	>daf49|gi|342601312|gb|AFTD01047620.1|:8204-8261_Cricetulus_griseus_scaffold913_7_whole_genome_shotgun_sequence	AUAGUAGACCGUAUAGCGUACGcuuuaucugugacguauguaacacgguccacuaacc	.((((.((((((...(((((((.((.......)))))))))...)))))).))))...	-19.8	7	AFTD
mmu-miR-1898	AGGUCAAGGUUCACAGGGGAUC	>7901b|gi|342592403|gb|AFTD01055694.1|:28292-28374_Cricetulus_griseus_scaffold1153_43_whole_genome_shotgun_sequence	guaugaacacAGGUCAAGGUUCACAGGGGAUCaagaaauauuauucuuguauaaucuguuuacuuugaccuaaauacuagcuu	..........((((((((((..(((((..((((((((......)))))).))..)))))..))))))))))............	-25.7	0	AFTD
mmu-miR-1898	AGGUCAAGGUUCACAGGGGAUC	>9a3cf|lcl|NODE_16905108_length_645_cov_3.227907:c353-271	guaugaacacAGGUCAAGGUUCACAGGGGAUCaagaaauauuauucuuguauaaucuguuuacuuugaccuaaauacuagcuu	..........((((((((((..(((((..((((((((......)))))).))..)))))..))))))))))............	-25.7	0	K1-BB
mmu-miR-1898	AGGUCAAGGUUCACAGGGGAUC	>ad238|gi|521787525|gb|AMDS01101978.1|:c36593-36511_Cricetulus_griseus_scaffold1952_35_whole_genome_shotgun_sequence	guaugaacacAGGUCAAGGUUCACAGGGGAUCaagaaauauuauucuuguauaaucuguuuacuuugaccuaaauacuagcuu	..........((((((((((..(((((..((((((((......)))))).))..)))))..))))))))))............	-25.7	0	AMDS
mmu-miR-1898	AGGUCAAGGUUCACAGGGGAUC	>c739b|gi|529521369|gb|APMK01309250.1|:c25549-25467_Cricetulus_griseus_strain_17A/GY_chromosome_2_chr2_contig_4589_whole_genome_shotgun_sequence	guaugaacacAGGUCAAGGUUCACAGGGGAUCaagaaauauuauucuuguauaaucuguuuacuuugaccuaaauacuagcuu	..........((((((((((..(((((..((((((((......)))))).))..)))))..))))))))))............	-25.7	0	APMK
mmu-miR-1895	CCCCCGAGGAGGACGAGGAGGA	>4631b|gi|521849400|gb|AMDS01076477.1|:c1062-984_Cricetulus_griseus_scaffold1359_63_whole_genome_shotgun_sequence	cccacaccuuuuccucuucuucuuggccggguuggcuccgccagcucCCCCCGAGGAGGACGAGGAGGAggaggaauga	.((...((((((((((((((((((((..((((((((...)))))).))..)))))))))).)))))))))).)).....	-42.1	0	AMDS
mmu-miR-1895	CCCCCGAGGAGGACGAGGAGGA	>526b9|lcl|NODE_9222665_length_108_cov_1.000000:66-144	cccacaccuuuuccucuucuucuuggccggguuggcuccgccggcucCCCCCGAGGAGGACGAGGAGGAggaggaauga	.((...((((((((((((((((((((..((((((((...)))))).))..)))))))))).)))))))))).)).....	-41.3	0	K1-BB
mmu-miR-1895	CCCCCGAGGAGGACGAGGAGGA	>5a892|lcl|NODE_45629438_length_55_cov_1.000000:c75-1	cccacaccuuuuccucuucugcuuggccggguuggcuccgccagcucCCCCCGAGGAGGACGAGGAGGAggagga	.((...((((((((((((((.(((((..((((((((...)))))).))..))))).)))).)))))))))).)).	-40.7	0	K1-BB
mmu-miR-1895	CCCCCGAGGAGGACGAGGAGGA	>7fc9a|gi|342498211|gb|AFTD01136260.1|:27424-27502_Cricetulus_griseus_scaffold5637_1_whole_genome_shotgun_sequence	cccacaccuuuuccucuucuucuuggccggguuggcuccgccagcucCCCCCGAGGAGGACGAGGAGGAggaggaauga	.((...((((((((((((((((((((..((((((((...)))))).))..)))))))))).)))))))))).)).....	-42.1	0	AFTD
mmu-miR-1895	CCCCCGAGGAGGACGAGGAGGA	>dd844|lcl|NODE_13797218_length_55_cov_1.000000:39-109	cccacaccuuuuccucgucuucuuggccggguuggcuccgccagcucCCCCCGAGGAGGACGAGGAGGAgg	......((((((((((((((((((((..((((((((...)))))).))..)).))))))))))))))))))	-42.6	0	K1-BB
mmu-miR-1966-3p	UUUCUGACUCAACUCUCCCUUAG	>1056a|gi|342618363|gb|AFTD01030569.1|:10562-10669_Cricetulus_griseus_scaffold570_21_whole_genome_shotgun_sequence	uuguguugggagggggguggcucagagagaggaaagaguccuaggacuuaggcucUUUCUGACUCAACUCUCCCUUAGcaagucaaguccauugaacguuuucuucga	...(((((((.(((((((((.((((((((((....(((((....)))))...)))))))))).)).))))))))))))))..((((.....)))).............	-40.4	1	AFTD
mmu-miR-1966-3p	UUUCUGACUCAACUCUCCCUUAG	>5b8e9|gi|529542336|gb|APMK01299783.1|:c16759-16652_Cricetulus_griseus_strain_17A/GY_chromosome_3_chr3_contig_15571_whole_genome_shotgun_sequence	uuguguugggagggggguggcucagagagaggaaagaguccuaggacuuaggcucUUUCUGACUCAACUCUCCCUUAGcaagucaaguccauugaacguuuucuucga	...(((((((.(((((((((.((((((((((....(((((....)))))...)))))))))).)).))))))))))))))..((((.....)))).............	-40.4	1	APMK
mmu-miR-1966-3p	UUUCUGACUCAACUCUCCCUUAG	>674cf|lcl|NODE_23136437_length_2192_cov_13.015967:c1592-1485	uuguguugggagggggguggcucagagagaggaaagaguccuaggacuuaggcucUUUCUGACUCAACUCUCCCUUAGcaagucaaguccauugaacguuuucuucga	...(((((((.(((((((((.((((((((((....(((((....)))))...)))))))))).)).))))))))))))))..((((.....)))).............	-40.4	1	K1-BB
mmu-miR-1966-3p	UUUCUGACUCAACUCUCCCUUAG	>b026f|gi|521863445|gb|AMDS01070137.1|:24113-24220_Cricetulus_griseus_scaffold1237_37_whole_genome_shotgun_sequence	uuguguugggagggggguggcucagagagaggaaagaguccuaggacuuaggcucUUUCUGACUCAACUCUCCCUUAGcaagucaaguccauugaacguuuucuucga	...(((((((.(((((((((.((((((((((....(((((....)))))...)))))))))).)).))))))))))))))..((((.....)))).............	-40.4	1	AMDS
mmu-miR-1983	CUCACCUGGAGCAUGUUUUCU	>5082b|lcl|NODE_22756325_length_855_cov_8.491228:222-353	ccaucacagagaaagcaugcuccaguggcgcaaucgguuagcgcgcgguacuuauacagcaguauaugugcgggugaugccgagguugugaguucgagcCUCACCUGGAGCAUGUUUUCUucccuuuccggu	........((((((((((((((((...((((.........))))...((((.(((((....))))).)))).(((((.((((((........)))).)).)))))))))))))))))))))((......)).	-52.5	1424	K1-BB
mmu-miR-1983	CUCACCUGGAGCAUGUUUUCU	>6e522|gi|342565140|gb|AFTD01070312.1|:c16858-16727_Cricetulus_griseus_scaffold1613_10_whole_genome_shotgun_sequence	ccaucacagagaaagcaugcuccaguggcgcaaucgguuagcgcgcgguacuuauacagcaguauaugugcgggugaugccgagguugugaguucgagcCUCACCUGGAGCAUGUUUUCUucccuuuccggu	........((((((((((((((((...((((.........))))...((((.(((((....))))).)))).(((((.((((((........)))).)).)))))))))))))))))))))((......)).	-52.5	1424	AFTD
mmu-miR-1983	CUCACCUGGAGCAUGUUUUCU	>8a7d9|gi|529554673|gb|APMK01293597.1|:c4384-4253_Cricetulus_griseus_strain_17A/GY_chromosome_3_chr3_contig_26483_whole_genome_shotgun_sequence	ccaucacagagaaagcaugcuccaguggcgcaaucgguuagcgcgcgguacuuauacagcaguauaugugcgggugaugccgagguugugaguucgagcCUCACCUGGAGCAUGUUUUCUucccuuuccggu	........((((((((((((((((...((((.........))))...((((.(((((....))))).)))).(((((.((((((........)))).)).)))))))))))))))))))))((......)).	-52.5	1424	APMK
mmu-miR-1983	CUCACCUGGAGCAUGUUUUCU	>9470e|gi|521914278|gb|AMDS01038299.1|:144-275_Cricetulus_griseus_scaffold722_134_whole_genome_shotgun_sequence	ccaucacagagaaagcaugcuccaguggcgcaaucgguuagcgcgcgguacuuauacagcaguauaugugcgggugaugccgagguugugaguucgagcCUCACCUGGAGCAUGUUUUCUucccuuuccggu	........((((((((((((((((...((((.........))))...((((.(((((....))))).)))).(((((.((((((........)))).)).)))))))))))))))))))))((......)).	-52.5	1424	AMDS
mmu-miR-669m-5p	UGUGUGCAUGUGCAUGUGUGUAU	>06711|lcl|NODE_23464507_length_73_cov_1.000000:c126-29	gugaauguaucuguguguguaugUGUGUGCAUGUGCAUGUGUGUAUgugugagcauguguauguuagugugggugaaugugucucugugugugugugu	((..((.((((((..(((((((((((..(((((((((....)))))))))..))))))))))).))).))).))..))....................	-18	0	K1-BB
mmu-miR-669m-5p	UGUGUGCAUGUGCAUGUGUGUAU	>08a8f|lcl|NODE_19407831_length_55_cov_1.000000:1-82	gugugugUGUGUGCAUGUGCAUGUGUGUAUguguguguguguauguguguguguucaugugcgugugcaugugcacuugagu	..(((((((((((((((((((((....((((((........))))))........)))))))))))))))))))))......	-22.6	0	K1-BB
mmu-miR-669m-5p	UGUGUGCAUGUGCAUGUGUGUAU	>0eb77|gi|342630644|gb|AFTD01018288.1|:c12560-12463_Cricetulus_griseus_scaffold354_23_whole_genome_shotgun_sequence	guacaugugugugugcaugugcaUGUGUGCAUGUGCAUGUGUGUAUgugcauguguguguaugugugugcauaugcauguguguaugugggugucugu	.(((((((((((((((((((((((((((((((((((((((....)))))))))))))))))))))))))))))))))))))))...............	-38.7	0	AFTD
mmu-miR-669m-5p	UGUGUGCAUGUGCAUGUGUGUAU	>12918|lcl|NODE_5203897_length_55_cov_1.000000:12-109	gagagagagagagagagagagugUGUGUGCAUGUGCAUGUGUGUAUgcccgugugggugugugaguaugcacgugcacauguguauaugguaugugua	......................((((((((((((((((((((((((((((....))))......))))))))))))))))))))))))..........	-33.9	0	K1-BB
mmu-miR-669m-5p	UGUGUGCAUGUGCAUGUGUGUAU	>1f0f8|gi|521557628|gb|AMDS01197159.1|:c3729-3632_Cricetulus_griseus_C29527161_1_whole_genome_shotgun_sequence	gugcauguaugugugugugucugUGUGUGCAUGUGCAUGUGUGUAUauguauguguguaugcacauguacaugugugugugcaugugcaugugugcau	((((((((((((((((((..........((((((((((((((((((((......))))))))))))))))))))......))))))))))))))))))	-39	0	AMDS
mmu-miR-669m-5p	UGUGUGCAUGUGCAUGUGUGUAU	>6007a|lcl|NODE_11154215_length_55_cov_1.000000:26-109	guguguaugugcaugcauacaugUGUGUGCAUGUGCAUGUGUGUAUgugugcacauguguguccauguguauaugcaugugugu	(((((((((((((((.(((((((((((((((((((((....))))))))))))))))))))).)))))))))))))))......	-40.8	0	K1-BB
[truncated: 842 more rows]

## Sheet: Clustered and SS prediction
miRNA (546 unique)	miRNA sequence	Genome location	Hairpin seq	Folding	MFE	NGS read count	Genome
[truncated: 2,492 more rows]

## Sheet: Genome aligned miRNAs
miRNA (1413 unique)	miRNA sequence	Genome location	NGS read count	Genome
[truncated: 6,359 more rows]
