# Supplementary material for: Annotation of additional evolutionary conserved microRNAs in CHO cells from updated genomic data
Source: Biotechnol Bioeng. 2015 Apr 8;112(7):1488–93. doi: 10.1002/bit.25539 (PMC4949662; doi:10.1002/bit.25539)
Supplement: Supplementary file 2 — Supplement 2. [file BIT-112-1488-s002.xlsx]

## Sheet: miRNA affected pathways
miRNA	Category	Term	Count	%	PValue	Genes	List Total	Pop Hits	Pop Total	Fold Enrichment	Bonferroni	Benjamini	FDR
hsa-let-7a*	KEGG_PATHWAY	hsa05200:Pathways in cancer	49	18.7739	6.03358e-23	1869, 6774, 6772, 2335, 330, 3479, 1050, 3480, 4254, 2064, 675, 1284, 673, 3815, 2322, 11186, 207, 208, 5979, 4893, 6608, 2885, 5595, 4790, 4792, 4609, 861, 6469, 1956, 8031, 1029, 3845, 1026, 7040, 7046, 7043, 595, 5728, 2735, 596, 598, 1871, 7157, 1870, 5290, 355, 1021, 54205, 3569	146	328	5085	5.20308	7.72298e-21	7.72298e-21	7.00699e-20
hsa-let-7a*	KEGG_PATHWAY	hsa05220:Chronic myeloid leukemia	25	9.57854	8.76425e-20	861, 1869, 9846, 1029, 3845, 1026, 7040, 7046, 7043, 595, 673, 598, 207, 7157, 208, 1871, 1870, 5290, 1021, 4893, 2885, 5595, 4790, 4792, 4609	146	75	5085	11.6096	1.12182e-17	5.60912e-18	1.01782e-16
hsa-let-7a*	KEGG_PATHWAY	hsa05212:Pancreatic cancer	23	8.81226	1.04488e-17	595, 2064, 1869, 675, 6774, 598, 673, 1956, 6772, 1029, 3845, 207, 1871, 208, 7157, 1870, 5290, 1021, 7040, 5595, 4790, 7046, 7043	146	72	5085	11.1259	1.33745e-15	4.45816e-16	1.21346e-14
hsa-let-7a*	KEGG_PATHWAY	hsa05214:Glioma	20	7.66284	2.80139e-15	595, 5728, 1869, 673, 1956, 1029, 3845, 3479, 1026, 207, 1871, 208, 7157, 1870, 5290, 3480, 1021, 4893, 2885, 5595	146	63	5085	11.0568	3.55271e-13	8.88178e-14	3.21965e-12
hsa-let-7a*	KEGG_PATHWAY	hsa05215:Prostate cancer	22	8.42912	2.123e-14	595, 5728, 2064, 1869, 596, 673, 1956, 3845, 3479, 1026, 207, 1871, 208, 7157, 1870, 5290, 3480, 4893, 2885, 5595, 4790, 4792	146	89	5085	8.60936	2.71427e-12	5.42899e-13	2.46247e-11
hsa-let-7a*	KEGG_PATHWAY	hsa05223:Non-small cell lung cancer	18	6.89655	4.06951e-14	595, 2064, 1869, 673, 1956, 1029, 3845, 11186, 207, 208, 7157, 1871, 1870, 5290, 1021, 4893, 2885, 5595	146	54	5085	11.6096	5.21538e-12	8.69194e-13	4.73177e-11
hsa-let-7a*	KEGG_PATHWAY	hsa05218:Melanoma	19	7.27969	4.61399e-13	595, 5728, 1869, 673, 1956, 1029, 3845, 3479, 1026, 207, 1871, 208, 7157, 1870, 5290, 3480, 1021, 4893, 5595	146	71	5085	9.32037	5.90603e-11	8.43714e-12	5.35849e-10
hsa-let-7a*	KEGG_PATHWAY	hsa05219:Bladder cancer	15	5.74713	3.33788e-12	595, 2064, 1869, 673, 1956, 3845, 1029, 11186, 1026, 7157, 1871, 1870, 4893, 5595, 4609	146	42	5085	12.4388	4.27249e-10	5.34062e-11	3.8764e-09
hsa-let-7a*	KEGG_PATHWAY	hsa05222:Small cell lung cancer	19	7.27969	1.03108e-11	595, 5728, 1869, 596, 1284, 598, 2335, 330, 207, 1871, 208, 7157, 1870, 5290, 1021, 54205, 4790, 4792, 4609	146	84	5085	7.87794	1.31979e-09	1.46643e-10	1.19743e-08
hsa-let-7a*	KEGG_PATHWAY	hsa05221:Acute myeloid leukemia	16	6.13027	3.37222e-11	861, 595, 6774, 673, 3815, 3845, 2322, 207, 208, 1050, 5290, 4893, 2885, 5595, 4790, 4609	146	58	5085	9.60794	4.31645e-09	4.31645e-10	3.91628e-08
hsa-let-7a*	KEGG_PATHWAY	hsa04630:Jak-STAT signaling pathway	23	8.81226	2.44822e-10	595, 3596, 6774, 10253, 598, 6772, 2690, 8651, 122809, 207, 3440, 208, 5290, 3458, 3976, 3439, 2885, 894, 1154, 9021, 3586, 3569, 4609	146	155	5085	5.16814	3.13372e-08	2.84883e-09	2.84319e-07
hsa-let-7a*	KEGG_PATHWAY	hsa05210:Colorectal cancer	17	6.51341	1.01292e-09	595, 596, 673, 1956, 3845, 207, 208, 7157, 5290, 3480, 54205, 7040, 2885, 5595, 7046, 4609, 7043	146	84	5085	7.04868	1.29653e-07	1.08044e-08	1.17633e-06
hsa-let-7a*	KEGG_PATHWAY	hsa05213:Endometrial cancer	14	5.36398	1.17507e-09	595, 5728, 2064, 673, 1956, 3845, 207, 208, 7157, 5290, 4893, 2885, 5595, 4609	146	52	5085	9.37698	1.50408e-07	1.15699e-08	1.36464e-06
hsa-let-7a*	KEGG_PATHWAY	hsa04110:Cell cycle	20	7.66284	1.40633e-09	595, 1869, 890, 1111, 1029, 7465, 1026, 1871, 7157, 1870, 6500, 1032, 1021, 7040, 995, 993, 5934, 894, 4609, 7043	146	125	5085	5.5726	1.80011e-07	1.28579e-08	1.63322e-06
hsa-let-7a*	KEGG_PATHWAY	hsa04012:ErbB signaling pathway	15	5.74713	1.13477e-07	6714, 2064, 2065, 5063, 673, 1956, 3845, 1026, 207, 208, 5290, 4893, 2885, 5595, 4609	146	87	5085	6.00496	1.4525e-05	9.68337e-07	0.000131785
hsa-let-7a*	KEGG_PATHWAY	hsa04510:Focal adhesion	22	8.42912	1.7032e-07	595, 5728, 6714, 2064, 596, 5063, 1284, 673, 1956, 2335, 3690, 3479, 330, 207, 208, 5290, 3480, 2885, 50509, 1277, 5595, 894	146	201	5085	3.8121	2.18007e-05	1.36256e-06	0.000197798
hsa-let-7a*	KEGG_PATHWAY	hsa04115:p53 signaling pathway	13	4.98084	3.38436e-07	595, 5728, 1111, 1029, 3479, 1026, 7157, 355, 54205, 1021, 894, 7161, 900	146	68	5085	6.65844	4.33189e-05	2.54822e-06	0.000393037
hsa-let-7a*	KEGG_PATHWAY	hsa05216:Thyroid cancer	9	3.44828	9.31588e-07	595, 5979, 4893, 673, 8031, 5595, 3845, 7157, 4609	146	29	5085	10.8089	0.000119236	6.62461e-06	0.00108188
hsa-let-7a*	KEGG_PATHWAY	hsa04660:T cell receptor signaling pathway	14	5.36398	9.64818e-06	920, 5063, 7124, 3845, 207, 208, 5290, 3458, 4893, 2885, 5595, 4790, 3586, 4792	146	108	5085	4.51484	0.00123421	6.49965e-05	0.0112042
hsa-let-7a*	KEGG_PATHWAY	hsa04060:Cytokine-cytokine receptor interaction	22	8.42912	1.31068e-05	3596, 1956, 92, 7124, 3815, 2322, 2690, 3440, 1233, 355, 3458, 7040, 4254, 3976, 3439, 6354, 7852, 3577, 7046, 3586, 3569, 7043	146	262	5085	2.92455	0.00167627	8.38803e-05	0.0152203
hsa-let-7a*	KEGG_PATHWAY	hsa05211:Renal cell carcinoma	11	4.21456	2.38896e-05	5290, 7040, 5063, 4893, 2885, 673, 5595, 3845, 207, 208, 7043	146	70	5085	5.47309	0.00305323	0.000145604	0.0277402
hsa-let-7a*	KEGG_PATHWAY	hsa04910:Insulin signaling pathway	15	5.74713	2.46363e-05	3098, 10891, 673, 3845, 8651, 207, 122809, 208, 5290, 2194, 4893, 2885, 1977, 5595, 9021	146	135	5085	3.86986	0.00314852	0.00014333	0.0286072
hsa-let-7a*	KEGG_PATHWAY	hsa04210:Apoptosis	12	4.5977	3.02258e-05	5290, 54205, 355, 596, 598, 7124, 330, 4790, 4792, 207, 7157, 208	146	87	5085	4.80397	0.00386149	0.000168202	0.0350966
hsa-let-7a*	KEGG_PATHWAY	hsa04620:Toll-like receptor signaling pathway	12	4.5977	0.000121804	5290, 3439, 7099, 6772, 5595, 7124, 4790, 4792, 3569, 207, 3440, 208	146	101	5085	4.13807	0.015471	0.000649452	0.141364
hsa-let-7a*	KEGG_PATHWAY	hsa04914:Progesterone-mediated oocyte maturation	11	4.21456	0.000144353	5290, 3480, 995, 890, 993, 673, 5595, 3845, 3479, 207, 208	146	86	5085	4.45484	0.0183089	0.00073887	0.167514
hsa-let-7a*	KEGG_PATHWAY	hsa04350:TGF-beta signaling pathway	11	4.21456	0.000159175	3458, 7040, 92, 5934, 5595, 7124, 1634, 7046, 4609, 6500, 7043	146	87	5085	4.40364	0.0201699	0.000783387	0.184699
hsa-let-7a*	KEGG_PATHWAY	hsa04722:Neurotrophin signaling pathway	13	4.98084	0.000187525	596, 673, 3845, 207, 208, 7157, 5290, 4893, 2885, 5595, 7161, 4790, 4792	146	124	5085	3.6514	0.0237196	0.000888696	0.217563
hsa-let-7a*	KEGG_PATHWAY	hsa04062:Chemokine signaling pathway	16	6.13027	0.000246542	6774, 673, 6772, 3845, 207, 208, 5290, 1233, 4893, 2885, 6354, 5595, 7852, 4790, 3577, 4792	146	187	5085	2.98	0.0310684	0.00112655	0.285943
hsa-let-7a*	KEGG_PATHWAY	hsa04664:Fc epsilon RI signaling pathway	10	3.83142	0.000331686	5290, 3596, 4893, 2885, 5595, 9846, 7124, 3845, 207, 208	146	78	5085	4.46523	0.0415739	0.00146316	0.384521
hsa-let-7a*	KEGG_PATHWAY	hsa04662:B cell receptor signaling pathway	9	3.44828	0.00120845	5290, 4893, 2885, 5595, 3845, 4790, 4792, 207, 208	146	75	5085	4.17945	0.143393	0.0051459	1.39445
hsa-let-7a*	KEGG_PATHWAY	hsa04010:MAPK signaling pathway	18	6.89655	0.00140306	673, 1956, 7124, 3845, 207, 208, 7157, 1844, 355, 7040, 4893, 2885, 3925, 5595, 4790, 7046, 4609, 7043	146	267	5085	2.34801	0.164494	0.00578056	1.61734
hsa-let-7a*	KEGG_PATHWAY	hsa04930:Type II diabetes mellitus	7	2.68199	0.00198423	5290, 3098, 5595, 7124, 9021, 8651, 122809	146	47	5085	5.18726	0.224489	0.00791332	2.28024
hsa-let-7a*	KEGG_PATHWAY	hsa04920:Adipocytokine signaling pathway	8	3.06513	0.00275693	6774, 10891, 7124, 9021, 4790, 4792, 207, 208	146	67	5085	4.15866	0.297686	0.0106512	3.15529
hsa-let-7a*	KEGG_PATHWAY	hsa04150:mTOR signaling pathway	7	2.68199	0.00334778	5290, 673, 5595, 1977, 3479, 207, 208	146	52	5085	4.68849	0.348993	0.0125452	3.81955
hsa-let-7a*	KEGG_PATHWAY	hsa04650:Natural killer cell mediated cytotoxicity	11	4.21456	0.00439218	5290, 3458, 355, 4893, 2885, 3439, 673, 5595, 7124, 3845, 3440	146	133	5085	2.88057	0.430751	0.0159693	4.98355
hsa-let-7a*	KEGG_PATHWAY	hsa04621:NOD-like receptor signaling pathway	7	2.68199	0.0080116	6354, 5595, 7124, 330, 4790, 4792, 3569	146	62	5085	3.93228	0.642855	0.0281953	8.91855
hsa-let-7a*	KEGG_PATHWAY	hsa04120:Ubiquitin mediated proteolysis	10	3.83142	0.0157395	997, 55294, 672, 7329, 9021, 330, 8651, 326, 22954, 6500	146	137	5085	2.54225	0.868754	0.0534045	16.8266
hsa-let-7a*	KEGG_PATHWAY	hsa05014:Amyotrophic lateral sclerosis (ALS)	6	2.29885	0.0168251	79139, 54205, 596, 598, 7124, 7157	146	53	5085	3.94288	0.886043	0.0555534	17.8857
hsa-let-7a*	KEGG_PATHWAY	hsa04370:VEGF signaling pathway	7	2.68199	0.0194307	5290, 6714, 4893, 5595, 3845, 207, 208	146	75	5085	3.25068	0.918863	0.0623705	20.3778
hsa-let-7a*	KEGG_PATHWAY	hsa04912:GnRH signaling pathway	8	3.06513	0.021148	6714, 4893, 2885, 1956, 5595, 3845, 1081, 4323	146	98	5085	2.84316	0.93517	0.0661128	21.9822
hsa-let-7a*	KEGG_PATHWAY	hsa04320:Dorso-ventral axis formation	4	1.53257	0.0330114	2885, 1956, 5595, 3845	146	25	5085	5.5726	0.986388	0.0994948	32.2836
hsa-let-7a*	KEGG_PATHWAY	hsa04640:Hematopoietic cell lineage	7	2.68199	0.0352426	920, 4254, 7124, 3815, 2322, 3690, 3569	146	86	5085	2.8349	0.989872	0.103578	34.0762
hsa-let-7a*	KEGG_PATHWAY	hsa05120:Epithelial cell signaling in Helicobacter pylori infection	6	2.29885	0.0436477	6714, 1956, 4790, 526, 3577, 4792	146	68	5085	3.07313	0.996696	0.124403	40.4462
hsa-let-7a*	KEGG_PATHWAY	hsa04730:Long-term depression	6	2.29885	0.0460198	3480, 4893, 673, 5595, 3845, 3479	146	69	5085	3.02859	0.997595	0.128077	42.1393
hsa-let-7a*	KEGG_PATHWAY	hsa04672:Intestinal immune network for IgA production	5	1.91571	0.0499392	7040, 7852, 3586, 3569, 7043	146	49	5085	3.55396	0.99858	0.135599	44.8406
hsa-let-7a*	KEGG_PATHWAY	hsa04622:RIG-I-like receptor signaling pathway	6	2.29885	0.0509911	3439, 7124, 1540, 4790, 4792, 3440	146	71	5085	2.94328	0.998768	0.135526	45.5457
hsa-let-7a*	KEGG_PATHWAY	hsa05320:Autoimmune thyroid disease	5	1.91571	0.0564208	355, 3439, 1081, 3586, 3440	146	51	5085	3.41459	0.999409	0.146288	49.056
hsa-let-7a*	KEGG_PATHWAY	hsa04520:Adherens junction	6	2.29885	0.0677284	3480, 2064, 6714, 1956, 5595, 7046	146	77	5085	2.71393	0.999874	0.17057	55.712
hsa-let-7a*	KEGG_PATHWAY	hsa04623:Cytosolic DNA-sensing pathway	5	1.91571	0.0706721	3439, 4790, 4792, 3569, 3440	146	55	5085	3.16625	0.999916	0.174248	57.309
hsa-let-7a*	KEGG_PATHWAY	hsa00270:Cysteine and methionine metabolism	4	1.53257	0.0714701	6723, 875, 1786, 1789	146	34	5085	4.0975	0.999925	0.172901	57.7328
hsa-let-7a*	KEGG_PATHWAY	hsa04144:Endocytosis	10	3.83142	0.0786268	3480, 5979, 6714, 2065, 1956, 23550, 7852, 3815, 3577, 7046	146	184	5085	1.89287	0.999972	0.185783	61.3652
hsa-let-7a*	KEGG_PATHWAY	hsa05330:Allograft rejection	4	1.53257	0.0818934	3458, 355, 7124, 3586	146	36	5085	3.86986	0.999982	0.189674	62.9263
hsa-let-7a*	KEGG_PATHWAY	hsa04810:Regulation of actin cytoskeleton	11	4.21456	0.0856384	5290, 5063, 4893, 673, 1956, 5595, 2335, 3845, 3690, 5962, 26999	146	215	5085	1.78194	0.999989	0.194443	64.6451
hsa-let-7a*	KEGG_PATHWAY	hsa05410:Hypertrophic cardiomyopathy (HCM)	6	2.29885	0.0942429	7040, 7124, 3690, 3479, 3569, 7043	146	85	5085	2.4585	0.999997	0.209136	68.3216
hsa-let-7a*	KEGG_PATHWAY	hsa05332:Graft-versus-host disease	4	1.53257	0.0986694	3458, 355, 7124, 3569	146	39	5085	3.57218	0.999998	0.214759	70.0736
hsa-let-7c	KEGG_PATHWAY	hsa05200:Pathways in cancer	51	17.0569	6.14693e-22	1869, 6774, 6772, 2335, 330, 3479, 2475, 1050, 3480, 4254, 2064, 675, 1284, 673, 3815, 2322, 11186, 207, 208, 5979, 4893, 6608, 2885, 5595, 4790, 4792, 4609, 861, 6469, 1956, 8031, 1029, 3845, 1026, 7040, 7046, 7043, 595, 5728, 2735, 596, 598, 1019, 1871, 7157, 1870, 5290, 355, 1021, 54205, 3569	166	328	5085	4.76298	8.05248e-20	8.05248e-20	7.16817e-19
hsa-let-7c	KEGG_PATHWAY	hsa05220:Chronic myeloid leukemia	26	8.69565	1.20837e-19	861, 1869, 9846, 1029, 3845, 1026, 7040, 7046, 7043, 595, 673, 598, 1019, 207, 208, 1871, 7157, 1870, 5290, 1021, 4893, 2885, 5595, 4790, 4792, 4609	166	75	5085	10.6193	1.58297e-17	7.91484e-18	1.40913e-16
hsa-let-7c	KEGG_PATHWAY	hsa05212:Pancreatic cancer	24	8.02676	1.15508e-17	595, 2064, 1869, 675, 6774, 598, 673, 1956, 6772, 1029, 3845, 1019, 207, 1871, 208, 7157, 1870, 5290, 1021, 7040, 5595, 4790, 7046, 7043	166	72	5085	10.2108	1.51316e-15	5.04387e-16	1.34699e-14
hsa-let-7c	KEGG_PATHWAY	hsa05214:Glioma	22	7.35786	1.22655e-16	595, 5728, 1869, 673, 1956, 1029, 3845, 1019, 3479, 1026, 207, 1871, 208, 7157, 1870, 2475, 5290, 3480, 1021, 4893, 2885, 5595	166	63	5085	10.6971	1.45439e-14	3.66374e-15	1.33227e-13
hsa-let-7c	KEGG_PATHWAY	hsa05215:Prostate cancer	24	8.02676	2.35531e-15	595, 5728, 2064, 1869, 596, 673, 1956, 3845, 3479, 1385, 1026, 207, 1871, 208, 7157, 1870, 2475, 5290, 3480, 4893, 2885, 5595, 4790, 4792	166	89	5085	8.26046	3.05422e-13	6.10623e-14	2.72005e-12
hsa-let-7c	KEGG_PATHWAY	hsa05223:Non-small cell lung cancer	19	6.35452	2.21785e-14	595, 2064, 1869, 673, 1956, 1029, 3845, 1019, 11186, 207, 1871, 208, 7157, 1870, 5290, 1021, 4893, 2885, 5595	166	54	5085	10.7781	2.90878e-12	4.84834e-13	2.58904e-11
hsa-let-7c	KEGG_PATHWAY	hsa05218:Melanoma	20	6.68896	3.70221e-13	595, 5728, 1869, 673, 1956, 1029, 3845, 1019, 3479, 1026, 207, 1871, 208, 7157, 1870, 5290, 3480, 1021, 4893, 5595	166	71	5085	8.62888	4.8504e-11	6.92912e-12	4.31777e-10
hsa-let-7c	KEGG_PATHWAY	hsa05219:Bladder cancer	16	5.35117	1.13783e-12	595, 2064, 1869, 673, 1956, 1029, 3845, 1019, 11186, 1026, 7157, 1871, 1870, 4893, 5595, 4609	166	42	5085	11.6695	1.49061e-10	1.86325e-11	1.32691e-09
hsa-let-7c	KEGG_PATHWAY	hsa05221:Acute myeloid leukemia	18	6.02007	1.34308e-12	861, 595, 6774, 673, 3815, 3845, 2322, 207, 208, 2475, 1050, 5290, 4893, 2885, 5595, 1978, 4790, 4609	166	58	5085	9.50665	1.75938e-10	1.95487e-11	1.56617e-09
hsa-let-7c	KEGG_PATHWAY	hsa05222:Small cell lung cancer	20	6.68896	9.81297e-12	595, 5728, 1869, 596, 598, 1284, 2335, 330, 1019, 207, 1871, 208, 7157, 1870, 5290, 1021, 54205, 4790, 4792, 4609	166	84	5085	7.29346	1.28549e-09	1.28549e-10	1.14432e-08
hsa-let-7c	KEGG_PATHWAY	hsa04630:Jak-STAT signaling pathway	23	7.69231	3.0972e-09	595, 3596, 6774, 10253, 598, 6772, 2690, 8651, 122809, 207, 3440, 208, 5290, 3458, 3976, 3439, 2885, 894, 1154, 9021, 3586, 3569, 4609	166	155	5085	4.54547	4.05734e-07	3.68849e-08	3.61177e-06
hsa-let-7c	KEGG_PATHWAY	hsa05213:Endometrial cancer	14	4.68227	5.83417e-09	595, 5728, 2064, 673, 1956, 3845, 207, 208, 7157, 5290, 4893, 2885, 5595, 4609	166	52	5085	8.24722	7.64276e-07	6.36896e-08	6.80344e-06
hsa-let-7c	KEGG_PATHWAY	hsa05210:Colorectal cancer	17	5.68562	6.881e-09	595, 596, 673, 1956, 3845, 207, 208, 7157, 5290, 3480, 54205, 7040, 2885, 5595, 7046, 4609, 7043	166	84	5085	6.19944	9.01411e-07	6.93393e-08	8.0242e-06
hsa-let-7c	KEGG_PATHWAY	hsa04012:ErbB signaling pathway	17	5.68562	1.17257e-08	6714, 2064, 2065, 5063, 673, 1956, 3845, 1026, 207, 208, 2475, 5290, 4893, 2885, 5595, 1978, 4609	166	87	5085	5.98567	1.53606e-06	1.09719e-07	1.36738e-05
hsa-let-7c	KEGG_PATHWAY	hsa04110:Cell cycle	20	6.68896	1.27149e-08	595, 1869, 890, 1111, 1029, 7465, 1019, 1026, 1871, 7157, 1870, 6500, 1032, 1021, 7040, 995, 993, 894, 4609, 7043	166	125	5085	4.9012	1.66565e-06	1.11044e-07	1.48274e-05
hsa-let-7c	KEGG_PATHWAY	hsa04115:p53 signaling pathway	15	5.01672	2.2234e-08	595, 5728, 1111, 1029, 3479, 1019, 1026, 7157, 1021, 355, 54205, 27113, 894, 7161, 900	166	68	5085	6.75718	2.91265e-06	1.82041e-07	2.59279e-05
hsa-let-7c	KEGG_PATHWAY	hsa04660:T cell receptor signaling pathway	18	6.02007	4.58741e-08	959, 920, 5063, 7124, 3845, 1019, 925, 1326, 207, 208, 5290, 3458, 4893, 2885, 5595, 4790, 3586, 4792	166	108	5085	5.10542	6.00948e-06	3.535e-07	5.34955e-05
hsa-let-7c	KEGG_PATHWAY	hsa04210:Apoptosis	15	5.01672	5.70427e-07	596, 598, 7124, 8743, 330, 207, 208, 7157, 5290, 54205, 355, 4803, 4790, 51135, 4792	166	87	5085	5.28147	7.47231e-05	4.15143e-06	0.000665194
hsa-let-7c	KEGG_PATHWAY	hsa04510:Focal adhesion	22	7.35786	1.54758e-06	595, 5728, 6714, 2064, 596, 5063, 1284, 673, 1956, 2335, 3690, 3479, 330, 207, 208, 5290, 3480, 2885, 50509, 1277, 5595, 894	166	201	5085	3.35281	0.000202712	1.06701e-05	0.00180468
hsa-let-7c	KEGG_PATHWAY	hsa05216:Thyroid cancer	9	3.01003	2.48916e-06	595, 5979, 4893, 673, 8031, 5595, 3845, 7157, 4609	166	29	5085	9.50665	0.000326027	1.63039e-05	0.00290266
hsa-let-7c	KEGG_PATHWAY	hsa04910:Insulin signaling pathway	17	5.68562	5.88667e-06	3098, 10891, 673, 3845, 8651, 122809, 207, 208, 2475, 5290, 2194, 4893, 2885, 1977, 5595, 1978, 9021	166	135	5085	3.85743	0.000770858	3.6721e-05	0.00686445
hsa-let-7c	KEGG_PATHWAY	hsa04060:Cytokine-cytokine receptor interaction	24	8.02676	9.62586e-06	959, 3596, 1956, 92, 7124, 3815, 2322, 8743, 2690, 3440, 1233, 355, 3458, 7040, 4254, 3976, 3439, 6354, 7852, 3577, 3586, 7046, 3569, 7043	166	262	5085	2.80603	0.0012602	5.73163e-05	0.0112245
hsa-let-7c	KEGG_PATHWAY	hsa04620:Toll-like receptor signaling pathway	14	4.68227	1.87823e-05	6772, 7124, 1326, 207, 3440, 208, 29110, 5290, 3439, 5595, 4790, 51135, 3569, 4792	166	101	5085	4.24609	0.00245747	0.000106972	0.0219005
hsa-let-7c	KEGG_PATHWAY	hsa04150:mTOR signaling pathway	10	3.34448	3.55435e-05	5290, 673, 5595, 1977, 1978, 3479, 54541, 207, 208, 2475	166	52	5085	5.89087	0.00464546	0.000193993	0.0414407
hsa-let-7c	KEGG_PATHWAY	hsa04722:Neurotrophin signaling pathway	15	5.01672	4.03096e-05	596, 673, 3845, 207, 208, 7157, 5290, 4893, 4803, 2885, 5595, 7161, 4790, 51135, 4792	166	124	5085	3.70555	0.00526675	0.000211204	0.0469965
hsa-let-7c	KEGG_PATHWAY	hsa05211:Renal cell carcinoma	11	3.67893	7.26956e-05	5290, 7040, 5063, 4893, 2885, 673, 5595, 3845, 207, 208, 7043	166	70	5085	4.81368	0.00947827	0.00036622	0.0847402
hsa-let-7c	KEGG_PATHWAY	hsa04920:Adipocytokine signaling pathway	10	3.34448	0.000272069	5465, 6774, 10891, 7124, 9021, 4790, 4792, 207, 208, 2475	166	67	5085	4.57202	0.035018	0.00131935	0.31681
hsa-let-7c	KEGG_PATHWAY	hsa04914:Progesterone-mediated oocyte maturation	11	3.67893	0.000414796	5290, 3480, 995, 890, 993, 673, 5595, 3845, 3479, 207, 208	166	86	5085	3.91811	0.052899	0.00193917	0.482641
hsa-let-7c	KEGG_PATHWAY	hsa04350:TGF-beta signaling pathway	11	3.67893	0.000455758	3458, 7040, 92, 5595, 7124, 1634, 7046, 653, 4609, 6500, 7043	166	87	5085	3.87308	0.0579697	0.00205712	0.530187
hsa-let-7c	KEGG_PATHWAY	hsa04930:Type II diabetes mellitus	8	2.67559	0.000701596	5290, 3098, 5595, 7124, 9021, 8651, 122809, 2475	166	47	5085	5.21405	0.0878414	0.00306002	0.815105
hsa-let-7c	KEGG_PATHWAY	hsa04664:Fc epsilon RI signaling pathway	10	3.34448	0.000855003	5290, 3596, 4893, 2885, 5595, 9846, 7124, 3845, 207, 208	166	78	5085	3.92725	0.106003	0.0036081	0.992519
hsa-let-7c	KEGG_PATHWAY	hsa04010:MAPK signaling pathway	20	6.68896	0.000927155	4208, 673, 1956, 7124, 3845, 1326, 207, 208, 7157, 1844, 355, 7040, 4893, 4803, 2885, 5595, 4790, 7046, 4609, 7043	166	267	5085	2.29457	0.114421	0.0037901	1.07586
hsa-let-7c	KEGG_PATHWAY	hsa04062:Chemokine signaling pathway	16	5.35117	0.00098445	6774, 673, 6772, 3845, 207, 208, 5290, 1233, 4893, 2885, 6354, 5595, 7852, 4790, 3577, 4792	166	187	5085	2.62097	0.121049	0.00390226	1.142
hsa-let-7c	KEGG_PATHWAY	hsa04662:B cell receptor signaling pathway	9	3.01003	0.00274921	5290, 4893, 2885, 5595, 3845, 4790, 4792, 207, 208	166	75	5085	3.6759	0.302771	0.0105511	3.15938
hsa-let-7c	KEGG_PATHWAY	hsa04650:Natural killer cell mediated cytotoxicity	12	4.01338	0.0036911	5290, 3458, 355, 4893, 2885, 3439, 673, 5595, 7124, 3845, 8743, 3440	166	133	5085	2.76384	0.383951	0.0137455	4.22064
hsa-let-7c	KEGG_PATHWAY	hsa04621:NOD-like receptor signaling pathway	7	2.34114	0.0145995	6354, 5595, 7124, 330, 4790, 4792, 3569	166	62	5085	3.45851	0.854362	0.0521107	15.7604
hsa-let-7c	KEGG_PATHWAY	hsa04672:Intestinal immune network for IgA production	6	2.00669	0.0204069	959, 7040, 7852, 3586, 3569, 7043	166	49	5085	3.75092	0.932859	0.0703982	21.3714
hsa-let-7c	KEGG_PATHWAY	hsa04640:Hematopoietic cell lineage	8	2.67559	0.0208982	920, 4254, 7124, 3815, 2322, 3690, 925, 3569	166	86	5085	2.84954	0.937129	0.07022	21.83
hsa-let-7c	KEGG_PATHWAY	hsa05320:Autoimmune thyroid disease	6	2.00669	0.0238775	959, 355, 3439, 1081, 3586, 3440	166	51	5085	3.60383	0.957824	0.0779694	24.5592
hsa-let-7c	KEGG_PATHWAY	hsa04622:RIG-I-like receptor signaling pathway	7	2.34114	0.0268322	3439, 7124, 1540, 4790, 4792, 3440, 29110	166	71	5085	3.02011	0.971647	0.0852237	27.1796
hsa-let-7c	KEGG_PATHWAY	hsa05014:Amyotrophic lateral sclerosis (ALS)	6	2.00669	0.0277082	79139, 54205, 596, 598, 7124, 7157	166	53	5085	3.46783	0.974802	0.0858684	27.9404
hsa-let-7c	KEGG_PATHWAY	hsa05330:Allograft rejection	5	1.67224	0.0280705	959, 3458, 355, 7124, 3586	166	36	5085	4.25452	0.976003	0.0849766	28.2529
hsa-let-7c	KEGG_PATHWAY	hsa04623:Cytosolic DNA-sensing pathway	6	2.00669	0.0319094	3439, 4790, 4792, 3569, 3440, 29110	166	55	5085	3.34173	0.985711	0.0940736	31.4889
hsa-let-7c	KEGG_PATHWAY	hsa04120:Ubiquitin mediated proteolysis	10	3.34448	0.0331511	997, 55294, 672, 7329, 9021, 330, 8651, 326, 22954, 6500	166	137	5085	2.23595	0.987923	0.0955001	32.5066
hsa-let-7c	KEGG_PATHWAY	hsa04370:VEGF signaling pathway	7	2.34114	0.0339671	5290, 6714, 4893, 5595, 3845, 207, 208	166	75	5085	2.85904	0.989187	0.0957055	33.1679
hsa-let-7c	KEGG_PATHWAY	hsa04912:GnRH signaling pathway	8	2.67559	0.0390673	6714, 4893, 2885, 1956, 5595, 3845, 1081, 4323	166	98	5085	2.50061	0.994595	0.107286	37.1687
hsa-let-7c	KEGG_PATHWAY	hsa04320:Dorso-ventral axis formation	4	1.33779	0.0457316	2885, 1956, 5595, 3845	166	25	5085	4.9012	0.997828	0.122318	42.0664
hsa-let-7c	KEGG_PATHWAY	hsa05310:Asthma	4	1.33779	0.0661926	959, 3596, 7124, 3586	166	29	5085	4.22518	0.999873	0.170479	55.0055
hsa-let-7c	KEGG_PATHWAY	hsa05120:Epithelial cell signaling in Helicobacter pylori infection	6	2.00669	0.0686631	6714, 1956, 4790, 526, 3577, 4792	166	68	5085	2.70287	0.99991	0.173186	56.3742
hsa-let-7c	KEGG_PATHWAY	hsa04730:Long-term depression	6	2.00669	0.072178	3480, 4893, 673, 5595, 3845, 3479	166	69	5085	2.6637	0.999945	0.178217	58.2561
hsa-let-7c	KEGG_PATHWAY	hsa00270:Cysteine and methionine metabolism	4	1.33779	0.0965801	6723, 875, 1786, 1789	166	34	5085	3.60383	0.999998	0.229634	69.4077
hsa-let-7e*	KEGG_PATHWAY	hsa05200:Pathways in cancer	56	18.6047	1.09672e-25	842, 841, 1869, 6774, 6772, 2335, 330, 3479, 1050, 3480, 4254, 2064, 675, 1284, 673, 3815, 2322, 11186, 207, 208, 836, 3918, 5979, 6608, 4893, 2885, 5595, 4790, 4792, 4609, 861, 1436, 7471, 6469, 1956, 8031, 3845, 1029, 1026, 7040, 7422, 7046, 7043, 595, 5728, 2735, 596, 598, 1871, 7157, 1870, 5290, 355, 1021, 54205, 3569	171	328	5085	5.07702	1.44767e-23	1.44767e-23	1.28066e-22
hsa-let-7e*	KEGG_PATHWAY	hsa05212:Pancreatic cancer	25	8.30565	1.41463e-18	842, 1869, 6774, 1956, 6772, 1029, 3845, 7040, 7422, 7046, 7043, 595, 2064, 675, 673, 598, 207, 7157, 208, 1871, 1870, 5290, 1021, 5595, 4790	171	72	5085	10.3253	1.86731e-16	9.33657e-17	1.65189e-15
hsa-let-7e*	KEGG_PATHWAY	hsa05220:Chronic myeloid leukemia	25	8.30565	4.19765e-18	861, 1869, 9846, 1029, 3845, 1026, 7040, 7046, 7043, 595, 673, 598, 207, 7157, 208, 1871, 1870, 5290, 1021, 4893, 2885, 5595, 4790, 4792, 4609	171	75	5085	9.91228	5.5409e-16	1.84697e-16	4.90165e-15
hsa-let-7e*	KEGG_PATHWAY	hsa05223:Non-small cell lung cancer	19	6.31229	3.78238e-14	595, 842, 2064, 1869, 673, 1956, 1029, 3845, 11186, 207, 1871, 208, 7157, 1870, 5290, 1021, 4893, 2885, 5595	171	54	5085	10.463	4.99734e-12	1.24933e-12	4.42091e-11
hsa-let-7e*	KEGG_PATHWAY	hsa05215:Prostate cancer	23	7.6412	5.13774e-14	595, 842, 5728, 2064, 1869, 596, 673, 1956, 3845, 3479, 1026, 207, 1871, 208, 7157, 1870, 5290, 3480, 4893, 2885, 5595, 4790, 4792	171	89	5085	7.6848	6.78524e-12	1.35703e-12	6.00298e-11
hsa-let-7e*	KEGG_PATHWAY	hsa05214:Glioma	20	6.64452	5.71959e-14	595, 5728, 1869, 673, 1956, 1029, 3845, 3479, 1026, 207, 1871, 208, 7157, 1870, 5290, 3480, 1021, 4893, 2885, 5595	171	63	5085	9.44027	7.5473e-12	1.25788e-12	6.67688e-11
hsa-let-7e*	KEGG_PATHWAY	hsa05222:Small cell lung cancer	21	6.97674	1.68624e-12	595, 842, 5728, 1869, 596, 598, 1284, 2335, 330, 207, 1871, 208, 7157, 1870, 5290, 3918, 1021, 54205, 4790, 4792, 4609	171	84	5085	7.43421	2.22579e-10	3.1797e-11	1.969e-09
hsa-let-7e*	KEGG_PATHWAY	hsa05219:Bladder cancer	16	5.31561	1.77025e-12	595, 2064, 1869, 673, 1956, 1029, 3845, 11186, 1026, 7157, 1871, 1870, 4893, 7422, 5595, 4609	171	42	5085	11.3283	2.33673e-10	2.92091e-11	2.06715e-09
hsa-let-7e*	KEGG_PATHWAY	hsa05218:Melanoma	19	6.31229	7.4116e-12	595, 5728, 1869, 673, 1956, 1029, 3845, 3479, 1026, 207, 1871, 208, 7157, 1870, 5290, 3480, 1021, 4893, 5595	171	71	5085	7.95775	9.78335e-10	1.08704e-10	8.65467e-09
hsa-let-7e*	KEGG_PATHWAY	hsa05210:Colorectal cancer	19	6.31229	1.55579e-10	595, 842, 596, 673, 1956, 3845, 207, 836, 208, 7157, 5290, 3480, 54205, 7040, 2885, 5595, 7046, 4609, 7043	171	84	5085	6.72619	2.05364e-08	2.05364e-09	1.81672e-07
hsa-let-7e*	KEGG_PATHWAY	hsa05221:Acute myeloid leukemia	16	5.31561	3.34861e-10	861, 595, 6774, 673, 3815, 3845, 2322, 207, 208, 1050, 5290, 4893, 2885, 5595, 4790, 4609	171	58	5085	8.20327	4.42017e-08	4.01834e-09	3.91022e-07
hsa-let-7e*	KEGG_PATHWAY	hsa04115:p53 signaling pathway	17	5.64784	3.90104e-10	595, 842, 5728, 841, 1111, 1029, 3479, 1026, 7157, 836, 1021, 54205, 355, 1647, 894, 7161, 900	171	68	5085	7.43421	5.14937e-08	4.29114e-09	4.55529e-07
hsa-let-7e*	KEGG_PATHWAY	hsa05213:Endometrial cancer	15	4.98339	7.47527e-10	595, 842, 5728, 2064, 673, 1956, 3845, 207, 208, 7157, 5290, 4893, 2885, 5595, 4609	171	52	5085	8.57794	9.86736e-08	7.59028e-09	8.72898e-07
hsa-let-7e*	KEGG_PATHWAY	hsa04110:Cell cycle	21	6.97674	3.43839e-09	595, 8243, 1869, 890, 1111, 1029, 7465, 1026, 1871, 7157, 1870, 6500, 1032, 1021, 7040, 995, 1647, 993, 894, 4609, 7043	171	125	5085	4.99579	4.53868e-07	3.24191e-08	4.01506e-06
hsa-let-7e*	KEGG_PATHWAY	hsa04630:Jak-STAT signaling pathway	23	7.6412	5.48833e-09	595, 3596, 6774, 10253, 598, 6772, 2690, 8651, 122809, 207, 3440, 208, 5290, 3458, 3976, 3439, 2885, 894, 1154, 9021, 3586, 3569, 4609	171	155	5085	4.41256	7.2446e-07	4.82973e-08	6.4088e-06
hsa-let-7e*	KEGG_PATHWAY	hsa04510:Focal adhesion	25	8.30565	3.47319e-08	5063, 1956, 2335, 330, 3479, 3480, 7422, 595, 2064, 6714, 5728, 596, 1284, 673, 3690, 207, 208, 5290, 3918, 2885, 50509, 1277, 5595, 894, 71	171	201	5085	3.69861	4.58461e-06	2.86539e-07	4.0557e-05
hsa-let-7e*	KEGG_PATHWAY	hsa04012:ErbB signaling pathway	15	4.98339	8.22735e-07	6714, 2064, 2065, 5063, 673, 1956, 3845, 1026, 207, 208, 5290, 4893, 2885, 5595, 4609	171	87	5085	5.12704	0.000108595	6.38828e-06	0.000960716
hsa-let-7e*	KEGG_PATHWAY	hsa04210:Apoptosis	15	4.98339	8.22735e-07	842, 841, 596, 598, 7124, 330, 207, 208, 7157, 836, 5290, 54205, 355, 4790, 4792	171	87	5085	5.12704	0.000108595	6.38828e-06	0.000960716
hsa-let-7e*	KEGG_PATHWAY	hsa04060:Cytokine-cytokine receptor interaction	26	8.63787	1.41993e-06	1436, 1435, 1956, 7124, 3440, 7040, 3458, 4254, 7422, 3439, 6354, 7852, 3577, 7046, 7043, 959, 3596, 92, 3815, 2322, 2690, 1233, 355, 3976, 3586, 3569	171	262	5085	2.95098	0.000187413	1.04128e-05	0.00165806
hsa-let-7e*	KEGG_PATHWAY	hsa04660:T cell receptor signaling pathway	16	5.31561	2.29044e-06	959, 920, 5063, 1432, 7124, 3845, 207, 208, 5290, 3458, 4893, 2885, 5595, 4790, 3586, 4792	171	108	5085	4.40546	0.000302293	1.59124e-05	0.00267455
hsa-let-7e*	KEGG_PATHWAY	hsa05216:Thyroid cancer	9	2.99003	3.11776e-06	595, 5979, 4893, 673, 8031, 5595, 3845, 7157, 4609	171	29	5085	9.22868	0.00041146	2.0577e-05	0.00364059
hsa-let-7e*	KEGG_PATHWAY	hsa05211:Renal cell carcinoma	12	3.98671	1.64569e-05	5290, 7040, 5063, 4893, 7422, 2885, 673, 5595, 3845, 207, 208, 7043	171	70	5085	5.09774	0.00216997	0.000103439	0.0192153
hsa-let-7e*	KEGG_PATHWAY	hsa04620:Toll-like receptor signaling pathway	14	4.65116	2.58777e-05	841, 1432, 6772, 7124, 207, 3440, 208, 5290, 7099, 3439, 5595, 4790, 3569, 4792	171	101	5085	4.12194	0.00341008	0.000155256	0.0302136
hsa-let-7e*	KEGG_PATHWAY	hsa04010:MAPK signaling pathway	23	7.6412	6.57352e-05	1432, 673, 1956, 7124, 3845, 9254, 207, 836, 208, 7157, 1844, 355, 7040, 4893, 1647, 2885, 6788, 1649, 5595, 4790, 7046, 4609, 7043	171	267	5085	2.5616	0.0086398	0.000377204	0.076733
hsa-let-7e*	KEGG_PATHWAY	hsa04914:Progesterone-mediated oocyte maturation	12	3.98671	0.000116939	5290, 3480, 995, 890, 1432, 993, 673, 5595, 3845, 3479, 207, 208	171	86	5085	4.14933	0.0153183	0.000642996	0.136466
hsa-let-7e*	KEGG_PATHWAY	hsa04910:Insulin signaling pathway	15	4.98339	0.000142798	3098, 10891, 673, 3845, 8651, 207, 122809, 208, 5290, 2194, 4893, 2885, 1977, 5595, 9021	171	135	5085	3.30409	0.0186741	0.000753743	0.16662
hsa-let-7e*	KEGG_PATHWAY	hsa04722:Neurotrophin signaling pathway	14	4.65116	0.000222506	596, 1432, 673, 3845, 207, 208, 7157, 5290, 4893, 2885, 5595, 7161, 4790, 4792	171	124	5085	3.35739	0.0289468	0.00112913	0.259515
hsa-let-7e*	KEGG_PATHWAY	hsa04664:Fc epsilon RI signaling pathway	11	3.65449	0.00023552	5290, 3596, 4893, 1432, 2885, 5595, 9846, 7124, 3845, 207, 208	171	78	5085	4.19366	0.0306139	0.0011509	0.274674
hsa-let-7e*	KEGG_PATHWAY	hsa05014:Amyotrophic lateral sclerosis (ALS)	9	2.99003	0.000324386	842, 79139, 54205, 596, 1432, 598, 7124, 836, 7157	171	53	5085	5.04965	0.0419218	0.00152833	0.378135
hsa-let-7e*	KEGG_PATHWAY	hsa04350:TGF-beta signaling pathway	11	3.65449	0.000577652	3458, 7040, 92, 5595, 7124, 1634, 4052, 7046, 4609, 6500, 7043	171	87	5085	3.75983	0.073436	0.00262662	0.672456
hsa-let-7e*	KEGG_PATHWAY	hsa04370:VEGF signaling pathway	10	3.32226	0.00079435	5290, 842, 6714, 4893, 7422, 1432, 5595, 3845, 207, 208	171	75	5085	3.96491	0.0995817	0.00349042	0.92365
hsa-let-7e*	KEGG_PATHWAY	hsa04621:NOD-like receptor signaling pathway	9	2.99003	0.000958097	841, 1432, 6354, 5595, 7124, 330, 4790, 4792, 3569	171	62	5085	4.31664	0.118852	0.00407328	1.11308
hsa-let-7e*	KEGG_PATHWAY	hsa04062:Chemokine signaling pathway	16	5.31561	0.00133681	6774, 673, 6772, 3845, 207, 208, 5290, 1233, 4893, 2885, 6354, 5595, 7852, 4790, 3577, 4792	171	187	5085	2.54433	0.161865	0.00550282	1.54991
hsa-let-7e*	KEGG_PATHWAY	hsa04150:mTOR signaling pathway	8	2.65781	0.00154964	5290, 7422, 673, 5595, 1977, 3479, 207, 208	171	52	5085	4.5749	0.185117	0.00618416	1.79464
hsa-let-7e*	KEGG_PATHWAY	hsa04662:B cell receptor signaling pathway	9	2.99003	0.00330796	5290, 4893, 2885, 5595, 3845, 4790, 4792, 207, 208	171	75	5085	3.56842	0.354271	0.0127816	3.79526
hsa-let-7e*	KEGG_PATHWAY	hsa04930:Type II diabetes mellitus	7	2.32558	0.00439949	5290, 3098, 5595, 7124, 9021, 8651, 122809	171	47	5085	4.42889	0.441228	0.0164915	5.01838
hsa-let-7e*	KEGG_PATHWAY	hsa04650:Natural killer cell mediated cytotoxicity	12	3.98671	0.00463513	5290, 3458, 355, 4893, 2885, 3439, 673, 5595, 7124, 3845, 3440, 836	171	133	5085	2.68302	0.458417	0.0168907	5.28056
hsa-let-7e*	KEGG_PATHWAY	hsa04920:Adipocytokine signaling pathway	8	2.65781	0.00662365	6774, 10891, 7124, 9021, 4790, 4792, 207, 208	171	67	5085	3.55067	0.584067	0.0234301	7.46679
hsa-let-7e*	KEGG_PATHWAY	hsa05120:Epithelial cell signaling in Helicobacter pylori infection	8	2.65781	0.00718098	6714, 1432, 1956, 4790, 526, 3577, 4792, 836	171	68	5085	3.49845	0.613765	0.0247237	8.07121
hsa-let-7e*	KEGG_PATHWAY	hsa04640:Hematopoietic cell lineage	9	2.99003	0.00762849	1436, 920, 1435, 4254, 7124, 3815, 2322, 3690, 3569	171	86	5085	3.112	0.63608	0.0255855	8.5539
hsa-let-7e*	KEGG_PATHWAY	hsa04622:RIG-I-like receptor signaling pathway	8	2.65781	0.00906223	841, 1432, 3439, 7124, 1540, 4790, 4792, 3440	171	71	5085	3.35063	0.699308	0.0295949	10.0848
hsa-let-7e*	KEGG_PATHWAY	hsa05416:Viral myocarditis	8	2.65781	0.00906223	959, 595, 842, 54205, 841, 1981, 71, 836	171	71	5085	3.35063	0.699308	0.0295949	10.0848
hsa-let-7e*	KEGG_PATHWAY	hsa04120:Ubiquitin mediated proteolysis	11	3.65449	0.015798	997, 23291, 55294, 672, 7329, 9021, 330, 8651, 326, 22954, 6500	171	137	5085	2.38763	0.877786	0.0499758	16.9683
hsa-let-7e*	KEGG_PATHWAY	hsa04912:GnRH signaling pathway	9	2.99003	0.0161528	6714, 4893, 1432, 2885, 1956, 5595, 3845, 1081, 4323	171	98	5085	2.73093	0.883467	0.0498928	17.3172
hsa-let-7e*	KEGG_PATHWAY	hsa05410:Hypertrophic cardiomyopathy (HCM)	8	2.65781	0.0228242	7040, 7124, 3690, 3479, 71, 9254, 3569, 7043	171	85	5085	2.79876	0.952532	0.0684234	23.6323
hsa-let-7e*	KEGG_PATHWAY	hsa04672:Intestinal immune network for IgA production	6	1.99336	0.0229013	959, 7040, 7852, 3586, 3569, 7043	171	49	5085	3.64125	0.953024	0.0671425	23.7026
hsa-let-7e*	KEGG_PATHWAY	hsa00270:Cysteine and methionine metabolism	5	1.66113	0.0255941	6723, 875, 1786, 1788, 1789	171	34	5085	4.37307	0.967366	0.0732335	26.1222
hsa-let-7e*	KEGG_PATHWAY	hsa05320:Autoimmune thyroid disease	6	1.99336	0.0267545	959, 355, 3439, 1081, 3586, 3440	171	51	5085	3.49845	0.972116	0.0748686	27.143
hsa-let-7e*	KEGG_PATHWAY	hsa05330:Allograft rejection	5	1.66113	0.0308854	959, 3458, 355, 7124, 3586	171	36	5085	4.13012	0.984096	0.0843396	30.6733
hsa-let-7e*	KEGG_PATHWAY	hsa04520:Adherens junction	7	2.32558	0.0429249	3480, 2064, 6714, 1956, 5595, 71, 7046	171	77	5085	2.70335	0.996946	0.113657	40.0893
hsa-let-7e*	KEGG_PATHWAY	hsa04320:Dorso-ventral axis formation	4	1.3289	0.0492472	2885, 1956, 5595, 3845	171	25	5085	4.75789	0.998727	0.127196	44.5512
hsa-let-7e*	KEGG_PATHWAY	hsa05310:Asthma	4	1.3289	0.071084	959, 3596, 7124, 3586	171	29	5085	4.10163	0.999941	0.17689	57.7276
hsa-let-7e*	KEGG_PATHWAY	hsa04540:Gap junction	7	2.32558	0.0762659	6714, 4893, 2885, 1956, 5595, 3845, 1902	171	89	5085	2.33885	0.999972	0.185619	60.4007
hsa-let-7e*	KEGG_PATHWAY	hsa04730:Long-term depression	6	1.99336	0.0797807	3480, 4893, 673, 5595, 3845, 3479	171	69	5085	2.58581	0.999983	0.190271	62.1249
hsa-let-7e*	KEGG_PATHWAY	hsa05414:Dilated cardiomyopathy	7	2.32558	0.0863956	7040, 7124, 3690, 3479, 71, 9254, 7043	171	92	5085	2.26259	0.999993	0.201517	65.1849
hsa-let-7e*	KEGG_PATHWAY	hsa04144:Endocytosis	11	3.65449	0.0872725	3480, 1436, 5979, 6714, 2065, 1956, 23550, 7852, 3815, 3577, 7046	171	184	5085	1.77775	0.999994	0.200062	65.5731
hsa-let-7e	KEGG_PATHWAY	hsa05200:Pathways in cancer	56	18.6047	1.09672e-25	842, 841, 1869, 6774, 6772, 2335, 330, 3479, 1050, 3480, 4254, 2064, 675, 1284, 673, 3815, 2322, 11186, 207, 208, 836, 3918, 5979, 6608, 4893, 2885, 5595, 4790, 4792, 4609, 861, 1436, 7471, 6469, 1956, 8031, 3845, 1029, 1026, 7040, 7422, 7046, 7043, 595, 5728, 2735, 596, 598, 1871, 7157, 1870, 5290, 355, 1021, 54205, 3569	171	328	5085	5.07702	1.44767e-23	1.44767e-23	1.28066e-22
hsa-let-7e	KEGG_PATHWAY	hsa05212:Pancreatic cancer	25	8.30565	1.41463e-18	842, 1869, 6774, 1956, 6772, 1029, 3845, 7040, 7422, 7046, 7043, 595, 2064, 675, 673, 598, 207, 7157, 208, 1871, 1870, 5290, 1021, 5595, 4790	171	72	5085	10.3253	1.86731e-16	9.33657e-17	1.65189e-15
hsa-let-7e	KEGG_PATHWAY	hsa05220:Chronic myeloid leukemia	25	8.30565	4.19765e-18	861, 1869, 9846, 1029, 3845, 1026, 7040, 7046, 7043, 595, 673, 598, 207, 7157, 208, 1871, 1870, 5290, 1021, 4893, 2885, 5595, 4790, 4792, 4609	171	75	5085	9.91228	5.5409e-16	1.84697e-16	4.90165e-15
hsa-let-7e	KEGG_PATHWAY	hsa05223:Non-small cell lung cancer	19	6.31229	3.78238e-14	595, 842, 2064, 1869, 673, 1956, 1029, 3845, 11186, 207, 1871, 208, 7157, 1870, 5290, 1021, 4893, 2885, 5595	171	54	5085	10.463	4.99734e-12	1.24933e-12	4.42091e-11
hsa-let-7e	KEGG_PATHWAY	hsa05215:Prostate cancer	23	7.6412	5.13774e-14	595, 842, 5728, 2064, 1869, 596, 673, 1956, 3845, 3479, 1026, 207, 1871, 208, 7157, 1870, 5290, 3480, 4893, 2885, 5595, 4790, 4792	171	89	5085	7.6848	6.78524e-12	1.35703e-12	6.00298e-11
hsa-let-7e	KEGG_PATHWAY	hsa05214:Glioma	20	6.64452	5.71959e-14	595, 5728, 1869, 673, 1956, 1029, 3845, 3479, 1026, 207, 1871, 208, 7157, 1870, 5290, 3480, 1021, 4893, 2885, 5595	171	63	5085	9.44027	7.5473e-12	1.25788e-12	6.67688e-11
hsa-let-7e	KEGG_PATHWAY	hsa05222:Small cell lung cancer	21	6.97674	1.68624e-12	595, 842, 5728, 1869, 596, 598, 1284, 2335, 330, 207, 1871, 208, 7157, 1870, 5290, 3918, 1021, 54205, 4790, 4792, 4609	171	84	5085	7.43421	2.22579e-10	3.1797e-11	1.969e-09
hsa-let-7e	KEGG_PATHWAY	hsa05219:Bladder cancer	16	5.31561	1.77025e-12	595, 2064, 1869, 673, 1956, 1029, 3845, 11186, 1026, 7157, 1871, 1870, 4893, 7422, 5595, 4609	171	42	5085	11.3283	2.33673e-10	2.92091e-11	2.06715e-09
hsa-let-7e	KEGG_PATHWAY	hsa05218:Melanoma	19	6.31229	7.4116e-12	595, 5728, 1869, 673, 1956, 1029, 3845, 3479, 1026, 207, 1871, 208, 7157, 1870, 5290, 3480, 1021, 4893, 5595	171	71	5085	7.95775	9.78335e-10	1.08704e-10	8.65467e-09
hsa-let-7e	KEGG_PATHWAY	hsa05210:Colorectal cancer	19	6.31229	1.55579e-10	595, 842, 596, 673, 1956, 3845, 207, 836, 208, 7157, 5290, 3480, 54205, 7040, 2885, 5595, 7046, 4609, 7043	171	84	5085	6.72619	2.05364e-08	2.05364e-09	1.81672e-07
hsa-let-7e	KEGG_PATHWAY	hsa05221:Acute myeloid leukemia	16	5.31561	3.34861e-10	861, 595, 6774, 673, 3815, 3845, 2322, 207, 208, 1050, 5290, 4893, 2885, 5595, 4790, 4609	171	58	5085	8.20327	4.42017e-08	4.01834e-09	3.91022e-07
hsa-let-7e	KEGG_PATHWAY	hsa04115:p53 signaling pathway	17	5.64784	3.90104e-10	595, 842, 5728, 841, 1111, 1029, 3479, 1026, 7157, 836, 1021, 54205, 355, 1647, 894, 7161, 900	171	68	5085	7.43421	5.14937e-08	4.29114e-09	4.55529e-07
hsa-let-7e	KEGG_PATHWAY	hsa05213:Endometrial cancer	15	4.98339	7.47527e-10	595, 842, 5728, 2064, 673, 1956, 3845, 207, 208, 7157, 5290, 4893, 2885, 5595, 4609	171	52	5085	8.57794	9.86736e-08	7.59028e-09	8.72898e-07
hsa-let-7e	KEGG_PATHWAY	hsa04110:Cell cycle	21	6.97674	3.43839e-09	595, 8243, 1869, 890, 1111, 1029, 7465, 1026, 1871, 7157, 1870, 6500, 1032, 1021, 7040, 995, 1647, 993, 894, 4609, 7043	171	125	5085	4.99579	4.53868e-07	3.24191e-08	4.01506e-06
hsa-let-7e	KEGG_PATHWAY	hsa04630:Jak-STAT signaling pathway	23	7.6412	5.48833e-09	595, 3596, 6774, 10253, 598, 6772, 2690, 8651, 122809, 207, 3440, 208, 5290, 3458, 3976, 3439, 2885, 894, 1154, 9021, 3586, 3569, 4609	171	155	5085	4.41256	7.2446e-07	4.82973e-08	6.4088e-06
hsa-let-7e	KEGG_PATHWAY	hsa04510:Focal adhesion	25	8.30565	3.47319e-08	5063, 1956, 2335, 330, 3479, 3480, 7422, 595, 2064, 6714, 5728, 596, 1284, 673, 3690, 207, 208, 5290, 3918, 2885, 50509, 1277, 5595, 894, 71	171	201	5085	3.69861	4.58461e-06	2.86539e-07	4.0557e-05
hsa-let-7e	KEGG_PATHWAY	hsa04012:ErbB signaling pathway	15	4.98339	8.22735e-07	6714, 2064, 2065, 5063, 673, 1956, 3845, 1026, 207, 208, 5290, 4893, 2885, 5595, 4609	171	87	5085	5.12704	0.000108595	6.38828e-06	0.000960716
hsa-let-7e	KEGG_PATHWAY	hsa04210:Apoptosis	15	4.98339	8.22735e-07	842, 841, 596, 598, 7124, 330, 207, 208, 7157, 836, 5290, 54205, 355, 4790, 4792	171	87	5085	5.12704	0.000108595	6.38828e-06	0.000960716
hsa-let-7e	KEGG_PATHWAY	hsa04060:Cytokine-cytokine receptor interaction	26	8.63787	1.41993e-06	1436, 1435, 1956, 7124, 3440, 7040, 3458, 4254, 7422, 3439, 6354, 7852, 3577, 7046, 7043, 959, 3596, 92, 3815, 2322, 2690, 1233, 355, 3976, 3586, 3569	171	262	5085	2.95098	0.000187413	1.04128e-05	0.00165806
hsa-let-7e	KEGG_PATHWAY	hsa04660:T cell receptor signaling pathway	16	5.31561	2.29044e-06	959, 920, 5063, 1432, 7124, 3845, 207, 208, 5290, 3458, 4893, 2885, 5595, 4790, 3586, 4792	171	108	5085	4.40546	0.000302293	1.59124e-05	0.00267455
hsa-let-7e	KEGG_PATHWAY	hsa05216:Thyroid cancer	9	2.99003	3.11776e-06	595, 5979, 4893, 673, 8031, 5595, 3845, 7157, 4609	171	29	5085	9.22868	0.00041146	2.0577e-05	0.00364059
hsa-let-7e	KEGG_PATHWAY	hsa05211:Renal cell carcinoma	12	3.98671	1.64569e-05	5290, 7040, 5063, 4893, 7422, 2885, 673, 5595, 3845, 207, 208, 7043	171	70	5085	5.09774	0.00216997	0.000103439	0.0192153
hsa-let-7e	KEGG_PATHWAY	hsa04620:Toll-like receptor signaling pathway	14	4.65116	2.58777e-05	841, 1432, 6772, 7124, 207, 3440, 208, 5290, 7099, 3439, 5595, 4790, 3569, 4792	171	101	5085	4.12194	0.00341008	0.000155256	0.0302136
hsa-let-7e	KEGG_PATHWAY	hsa04010:MAPK signaling pathway	23	7.6412	6.57352e-05	1432, 673, 1956, 7124, 3845, 9254, 207, 836, 208, 7157, 1844, 355, 7040, 4893, 1647, 2885, 6788, 1649, 5595, 4790, 7046, 4609, 7043	171	267	5085	2.5616	0.0086398	0.000377204	0.076733
hsa-let-7e	KEGG_PATHWAY	hsa04914:Progesterone-mediated oocyte maturation	12	3.98671	0.000116939	5290, 3480, 995, 890, 1432, 993, 673, 5595, 3845, 3479, 207, 208	171	86	5085	4.14933	0.0153183	0.000642996	0.136466
hsa-let-7e	KEGG_PATHWAY	hsa04910:Insulin signaling pathway	15	4.98339	0.000142798	3098, 10891, 673, 3845, 8651, 207, 122809, 208, 5290, 2194, 4893, 2885, 1977, 5595, 9021	171	135	5085	3.30409	0.0186741	0.000753743	0.16662
hsa-let-7e	KEGG_PATHWAY	hsa04722:Neurotrophin signaling pathway	14	4.65116	0.000222506	596, 1432, 673, 3845, 207, 208, 7157, 5290, 4893, 2885, 5595, 7161, 4790, 4792	171	124	5085	3.35739	0.0289468	0.00112913	0.259515
hsa-let-7e	KEGG_PATHWAY	hsa04664:Fc epsilon RI signaling pathway	11	3.65449	0.00023552	5290, 3596, 4893, 1432, 2885, 5595, 9846, 7124, 3845, 207, 208	171	78	5085	4.19366	0.0306139	0.0011509	0.274674
hsa-let-7e	KEGG_PATHWAY	hsa05014:Amyotrophic lateral sclerosis (ALS)	9	2.99003	0.000324386	842, 79139, 54205, 596, 1432, 598, 7124, 836, 7157	171	53	5085	5.04965	0.0419218	0.00152833	0.378135
hsa-let-7e	KEGG_PATHWAY	hsa04350:TGF-beta signaling pathway	11	3.65449	0.000577652	3458, 7040, 92, 5595, 7124, 1634, 4052, 7046, 4609, 6500, 7043	171	87	5085	3.75983	0.073436	0.00262662	0.672456
hsa-let-7e	KEGG_PATHWAY	hsa04370:VEGF signaling pathway	10	3.32226	0.00079435	5290, 842, 6714, 4893, 7422, 1432, 5595, 3845, 207, 208	171	75	5085	3.96491	0.0995817	0.00349042	0.92365
hsa-let-7e	KEGG_PATHWAY	hsa04621:NOD-like receptor signaling pathway	9	2.99003	0.000958097	841, 1432, 6354, 5595, 7124, 330, 4790, 4792, 3569	171	62	5085	4.31664	0.118852	0.00407328	1.11308
hsa-let-7e	KEGG_PATHWAY	hsa04062:Chemokine signaling pathway	16	5.31561	0.00133681	6774, 673, 6772, 3845, 207, 208, 5290, 1233, 4893, 2885, 6354, 5595, 7852, 4790, 3577, 4792	171	187	5085	2.54433	0.161865	0.00550282	1.54991
hsa-let-7e	KEGG_PATHWAY	hsa04150:mTOR signaling pathway	8	2.65781	0.00154964	5290, 7422, 673, 5595, 1977, 3479, 207, 208	171	52	5085	4.5749	0.185117	0.00618416	1.79464
hsa-let-7e	KEGG_PATHWAY	hsa04662:B cell receptor signaling pathway	9	2.99003	0.00330796	5290, 4893, 2885, 5595, 3845, 4790, 4792, 207, 208	171	75	5085	3.56842	0.354271	0.0127816	3.79526
hsa-let-7e	KEGG_PATHWAY	hsa04930:Type II diabetes mellitus	7	2.32558	0.00439949	5290, 3098, 5595, 7124, 9021, 8651, 122809	171	47	5085	4.42889	0.441228	0.0164915	5.01838
hsa-let-7e	KEGG_PATHWAY	hsa04650:Natural killer cell mediated cytotoxicity	12	3.98671	0.00463513	5290, 3458, 355, 4893, 2885, 3439, 673, 5595, 7124, 3845, 3440, 836	171	133	5085	2.68302	0.458417	0.0168907	5.28056
hsa-let-7e	KEGG_PATHWAY	hsa04920:Adipocytokine signaling pathway	8	2.65781	0.00662365	6774, 10891, 7124, 9021, 4790, 4792, 207, 208	171	67	5085	3.55067	0.584067	0.0234301	7.46679
hsa-let-7e	KEGG_PATHWAY	hsa05120:Epithelial cell signaling in Helicobacter pylori infection	8	2.65781	0.00718098	6714, 1432, 1956, 4790, 526, 3577, 4792, 836	171	68	5085	3.49845	0.613765	0.0247237	8.07121
hsa-let-7e	KEGG_PATHWAY	hsa04640:Hematopoietic cell lineage	9	2.99003	0.00762849	1436, 920, 1435, 4254, 7124, 3815, 2322, 3690, 3569	171	86	5085	3.112	0.63608	0.0255855	8.5539
hsa-let-7e	KEGG_PATHWAY	hsa04622:RIG-I-like receptor signaling pathway	8	2.65781	0.00906223	841, 1432, 3439, 7124, 1540, 4790, 4792, 3440	171	71	5085	3.35063	0.699308	0.0295949	10.0848
hsa-let-7e	KEGG_PATHWAY	hsa05416:Viral myocarditis	8	2.65781	0.00906223	959, 595, 842, 54205, 841, 1981, 71, 836	171	71	5085	3.35063	0.699308	0.0295949	10.0848
hsa-let-7e	KEGG_PATHWAY	hsa04120:Ubiquitin mediated proteolysis	11	3.65449	0.015798	997, 23291, 55294, 672, 7329, 9021, 330, 8651, 326, 22954, 6500	171	137	5085	2.38763	0.877786	0.0499758	16.9683
hsa-let-7e	KEGG_PATHWAY	hsa04912:GnRH signaling pathway	9	2.99003	0.0161528	6714, 4893, 1432, 2885, 1956, 5595, 3845, 1081, 4323	171	98	5085	2.73093	0.883467	0.0498928	17.3172
hsa-let-7e	KEGG_PATHWAY	hsa05410:Hypertrophic cardiomyopathy (HCM)	8	2.65781	0.0228242	7040, 7124, 3690, 3479, 71, 9254, 3569, 7043	171	85	5085	2.79876	0.952532	0.0684234	23.6323
hsa-let-7e	KEGG_PATHWAY	hsa04672:Intestinal immune network for IgA production	6	1.99336	0.0229013	959, 7040, 7852, 3586, 3569, 7043	171	49	5085	3.64125	0.953024	0.0671425	23.7026
hsa-let-7e	KEGG_PATHWAY	hsa00270:Cysteine and methionine metabolism	5	1.66113	0.0255941	6723, 875, 1786, 1788, 1789	171	34	5085	4.37307	0.967366	0.0732335	26.1222
hsa-let-7e	KEGG_PATHWAY	hsa05320:Autoimmune thyroid disease	6	1.99336	0.0267545	959, 355, 3439, 1081, 3586, 3440	171	51	5085	3.49845	0.972116	0.0748686	27.143
hsa-let-7e	KEGG_PATHWAY	hsa05330:Allograft rejection	5	1.66113	0.0308854	959, 3458, 355, 7124, 3586	171	36	5085	4.13012	0.984096	0.0843396	30.6733
hsa-let-7e	KEGG_PATHWAY	hsa04520:Adherens junction	7	2.32558	0.0429249	3480, 2064, 6714, 1956, 5595, 71, 7046	171	77	5085	2.70335	0.996946	0.113657	40.0893
hsa-let-7e	KEGG_PATHWAY	hsa04320:Dorso-ventral axis formation	4	1.3289	0.0492472	2885, 1956, 5595, 3845	171	25	5085	4.75789	0.998727	0.127196	44.5512
hsa-let-7e	KEGG_PATHWAY	hsa05310:Asthma	4	1.3289	0.071084	959, 3596, 7124, 3586	171	29	5085	4.10163	0.999941	0.17689	57.7276
hsa-let-7e	KEGG_PATHWAY	hsa04540:Gap junction	7	2.32558	0.0762659	6714, 4893, 2885, 1956, 5595, 3845, 1902	171	89	5085	2.33885	0.999972	0.185619	60.4007
hsa-let-7e	KEGG_PATHWAY	hsa04730:Long-term depression	6	1.99336	0.0797807	3480, 4893, 673, 5595, 3845, 3479	171	69	5085	2.58581	0.999983	0.190271	62.1249
hsa-let-7e	KEGG_PATHWAY	hsa05414:Dilated cardiomyopathy	7	2.32558	0.0863956	7040, 7124, 3690, 3479, 71, 9254, 7043	171	92	5085	2.26259	0.999993	0.201517	65.1849
hsa-let-7e	KEGG_PATHWAY	hsa04144:Endocytosis	11	3.65449	0.0872725	3480, 1436, 5979, 6714, 2065, 1956, 23550, 7852, 3815, 3577, 7046	171	184	5085	1.77775	0.999994	0.200062	65.5731
hsa-miR-18b	KEGG_PATHWAY	hsa05219:Bladder cancer	4	44.4444	5.18159e-06	1869, 1956, 3845, 4609	6	42	5085	80.7143	0.000248686	0.000248686	0.00494499
hsa-miR-18b	KEGG_PATHWAY	hsa05213:Endometrial cancer	4	44.4444	9.94544e-06	5728, 1956, 3845, 4609	6	52	5085	65.1923	0.00047727	0.000238663	0.0094911
hsa-miR-18b	KEGG_PATHWAY	hsa05214:Glioma	4	44.4444	1.78124e-05	5728, 1869, 1956, 3845	6	63	5085	53.8095	0.000854636	0.00028496	0.0169981
hsa-miR-18b	KEGG_PATHWAY	hsa05218:Melanoma	4	44.4444	2.55759e-05	5728, 1869, 1956, 3845	6	71	5085	47.7465	0.0012269	0.000306867	0.0244059
hsa-miR-18b	KEGG_PATHWAY	hsa05215:Prostate cancer	4	44.4444	5.05458e-05	5728, 1869, 1956, 3845	6	89	5085	38.0899	0.00242332	0.000485134	0.0482283
hsa-miR-18b	KEGG_PATHWAY	hsa05200:Pathways in cancer	5	55.5556	8.07423e-05	5728, 1869, 1956, 3845, 4609	6	328	5085	12.9192	0.00386829	0.000645756	0.0770305
hsa-miR-18b	KEGG_PATHWAY	hsa05223:Non-small cell lung cancer	3	33.3333	0.00108458	1869, 1956, 3845	6	54	5085	47.0833	0.0507549	0.00741357	1.0303
hsa-miR-18b	KEGG_PATHWAY	hsa05212:Pancreatic cancer	3	33.3333	0.00192349	1869, 1956, 3845	6	72	5085	35.3125	0.0882745	0.0114856	1.82069
hsa-miR-18b	KEGG_PATHWAY	hsa05220:Chronic myeloid leukemia	3	33.3333	0.00208581	1869, 3845, 4609	6	75	5085	33.9	0.0953649	0.0110742	1.97297
hsa-miR-18b	KEGG_PATHWAY	hsa05222:Small cell lung cancer	3	33.3333	0.0026109	5728, 1869, 4609	6	84	5085	30.2679	0.117933	0.0124703	2.46412
hsa-miR-18b	KEGG_PATHWAY	hsa05210:Colorectal cancer	3	33.3333	0.0026109	1956, 3845, 4609	6	84	5085	30.2679	0.117933	0.0124703	2.46412
hsa-miR-18b	KEGG_PATHWAY	hsa04012:ErbB signaling pathway	3	33.3333	0.00279855	1956, 3845, 4609	6	87	5085	29.2241	0.125864	0.0121545	2.63911
hsa-miR-18b	KEGG_PATHWAY	hsa04110:Cell cycle	3	33.3333	0.00571066	1869, 5934, 4609	6	125	5085	20.34	0.24035	0.0226477	5.31895
hsa-miR-18b	KEGG_PATHWAY	hsa04320:Dorso-ventral axis formation	2	22.2222	0.0243511	1956, 3845	6	25	5085	67.8	0.693739	0.0870046	20.9645
hsa-miR-18b	KEGG_PATHWAY	hsa04010:MAPK signaling pathway	3	33.3333	0.0247179	1956, 3845, 4609	6	267	5085	9.52247	0.699218	0.0822334	21.2476
hsa-miR-18b	KEGG_PATHWAY	hsa05216:Thyroid cancer	2	22.2222	0.0282028	3845, 4609	6	29	5085	58.4483	0.746703	0.0874807	23.8926
hsa-miR-18b	KEGG_PATHWAY	hsa05221:Acute myeloid leukemia	2	22.2222	0.0557657	3845, 4609	6	58	5085	29.2241	0.936345	0.158141	42.1675
hsa-miR-18b	KEGG_PATHWAY	hsa04350:TGF-beta signaling pathway	2	22.2222	0.0826996	5934, 4609	6	87	5085	19.4828	0.984131	0.216299	56.1241
hsa-miR-18b	KEGG_PATHWAY	hsa04540:Gap junction	2	22.2222	0.0845342	1956, 3845	6	89	5085	19.0449	0.985585	0.209845	56.9544
hsa-miR-18b	KEGG_PATHWAY	hsa04912:GnRH signaling pathway	2	22.2222	0.0927536	1956, 3845	6	98	5085	17.2959	0.99065	0.218011	60.5045
hsa-miR-20b	KEGG_PATHWAY	hsa05200:Pathways in cancer	10	40	9.87345e-09	2271, 5728, 1869, 7422, 6774, 2034, 3091, 1026, 5468, 4609	14	328	5085	11.0736	4.64052e-07	4.64052e-07	9.378e-06
hsa-miR-20b	KEGG_PATHWAY	hsa05211:Renal cell carcinoma	5	20	2.14487e-05	2271, 5063, 7422, 2034, 3091	14	70	5085	25.9439	0.00100759	0.000503923	0.0203706
hsa-miR-20b	KEGG_PATHWAY	hsa05219:Bladder cancer	4	16	0.000141514	1869, 7422, 1026, 4609	14	42	5085	34.5918	0.00662957	0.00221476	0.134332
hsa-miR-20b	KEGG_PATHWAY	hsa05214:Glioma	3	12	0.0107925	5728, 1869, 1026	14	63	5085	17.2959	0.399508	0.119708	9.79334
hsa-miR-20b	KEGG_PATHWAY	hsa05218:Melanoma	3	12	0.0135751	5728, 1869, 1026	14	71	5085	15.3471	0.473972	0.120569	12.1749
hsa-miR-20b	KEGG_PATHWAY	hsa05212:Pancreatic cancer	3	12	0.0139429	1869, 7422, 6774	14	72	5085	15.1339	0.483111	0.104155	12.4854
hsa-miR-20b	KEGG_PATHWAY	hsa05220:Chronic myeloid leukemia	3	12	0.0150723	1869, 1026, 4609	14	75	5085	14.5286	0.510215	0.0969433	13.4328
hsa-miR-20b	KEGG_PATHWAY	hsa05222:Small cell lung cancer	3	12	0.0186903	5728, 1869, 4609	14	84	5085	12.9719	0.588011	0.104922	16.4065
hsa-miR-20b	KEGG_PATHWAY	hsa04012:ErbB signaling pathway	3	12	0.0199711	5063, 1026, 4609	14	87	5085	12.5246	0.612539	0.0999897	17.4371
hsa-miR-20b	KEGG_PATHWAY	hsa05215:Prostate cancer	3	12	0.0208453	5728, 1869, 1026	14	89	5085	12.2432	0.628454	0.0942647	18.1339
hsa-miR-20b	KEGG_PATHWAY	hsa04110:Cell cycle	3	12	0.0391732	1869, 1026, 4609	14	125	5085	8.71714	0.84713	0.156962	31.5837
hsa-miR-20b	KEGG_PATHWAY	hsa05216:Thyroid cancer	2	8	0.0717368	5468, 4609	14	29	5085	25.0493	0.969763	0.2529	50.6901
hsa-miR-20b	KEGG_PATHWAY	hsa04510:Focal adhesion	3	12	0.0911107	5728, 5063, 7422	14	201	5085	5.42111	0.988779	0.292052	59.6421
hsa-miR-26a-1*	KEGG_PATHWAY	hsa05220:Chronic myeloid leukemia	8	15.0943	6.00846e-08	595, 1021, 1029, 1019, 4790, 1026, 4609, 7043	27	75	5085	20.0889	3.78532e-06	3.78532e-06	6.08389e-05
hsa-miR-26a-1*	KEGG_PATHWAY	hsa04110:Cell cycle	9	16.9811	1.14853e-07	595, 1021, 990, 2932, 1029, 1019, 1026, 4609, 7043	27	125	5085	13.56	7.23573e-06	3.61787e-06	0.000116295
hsa-miR-26a-1*	KEGG_PATHWAY	hsa05200:Pathways in cancer	11	20.7547	2.28186e-06	595, 1021, 1284, 2932, 1029, 1019, 4790, 1026, 3569, 4609, 7043	27	328	5085	6.31606	0.000143747	4.79179e-05	0.00231048
hsa-miR-26a-1*	KEGG_PATHWAY	hsa05212:Pancreatic cancer	6	11.3208	2.58169e-05	595, 1021, 1029, 1019, 4790, 7043	27	72	5085	15.6944	0.00162516	0.000406539	0.026138
hsa-miR-26a-1*	KEGG_PATHWAY	hsa05219:Bladder cancer	5	9.43396	5.27066e-05	595, 1029, 1019, 1026, 4609	27	42	5085	22.4206	0.0033151	0.000663901	0.0533555
hsa-miR-26a-1*	KEGG_PATHWAY	hsa05222:Small cell lung cancer	6	11.3208	5.46428e-05	595, 1021, 1284, 1019, 4790, 4609	27	84	5085	13.4524	0.00343667	0.000573601	0.055315
hsa-miR-26a-1*	KEGG_PATHWAY	hsa05214:Glioma	5	9.43396	0.000260767	595, 1021, 1029, 1019, 1026	27	63	5085	14.9471	0.0162962	0.00234445	0.263727
hsa-miR-26a-1*	KEGG_PATHWAY	hsa04115:p53 signaling pathway	5	9.43396	0.00035038	595, 1021, 1029, 1019, 1026	27	68	5085	13.848	0.0218359	0.00275592	0.354212
hsa-miR-26a-1*	KEGG_PATHWAY	hsa05218:Melanoma	5	9.43396	0.000413702	595, 1021, 1029, 1019, 1026	27	71	5085	13.2629	0.0257318	0.00289232	0.418106
hsa-miR-26a-1*	KEGG_PATHWAY	hsa05223:Non-small cell lung cancer	4	7.54717	0.00247663	595, 1021, 1029, 1019	27	54	5085	13.9506	0.14463	0.0155007	2.47958
hsa-miR-26a-1*	KEGG_PATHWAY	hsa05210:Colorectal cancer	4	7.54717	0.00859592	595, 2932, 4609, 7043	27	84	5085	8.96825	0.419511	0.0482416	8.37029
hsa-miR-26a-1*	KEGG_PATHWAY	hsa04350:TGF-beta signaling pathway	4	7.54717	0.00946581	3458, 92, 4609, 7043	27	87	5085	8.659	0.450742	0.0487061	9.18113
hsa-miR-26a-1*	KEGG_PATHWAY	hsa05215:Prostate cancer	4	7.54717	0.0100735	595, 2932, 4790, 1026	27	89	5085	8.46442	0.471572	0.047881	9.74372
hsa-miR-26a-1*	KEGG_PATHWAY	hsa04660:T cell receptor signaling pathway	4	7.54717	0.0169852	3458, 2932, 1019, 4790	27	108	5085	6.97531	0.660153	0.0741935	15.9251
hsa-miR-26a-1*	KEGG_PATHWAY	hsa04510:Focal adhesion	5	9.43396	0.0178923	595, 1284, 50509, 2932, 1277	27	201	5085	4.68491	0.679355	0.0730243	16.7073
hsa-miR-26a-1*	KEGG_PATHWAY	hsa05213:Endometrial cancer	3	5.66038	0.0285055	595, 2932, 4609	27	52	5085	10.8654	0.838288	0.107627	25.3849
hsa-miR-26a-1*	KEGG_PATHWAY	hsa05221:Acute myeloid leukemia	3	5.66038	0.0348783	595, 4790, 4609	27	58	5085	9.74138	0.893175	0.123276	30.1952
hsa-miR-26a-1*	KEGG_PATHWAY	hsa04310:Wnt signaling pathway	4	7.54717	0.040498	595, 56998, 2932, 4609	27	151	5085	4.98896	0.926058	0.134712	34.2032
hsa-miR-26a-1*	KEGG_PATHWAY	hsa04060:Cytokine-cytokine receptor interaction	5	9.43396	0.0420999	3458, 92, 3605, 3569, 7043	27	262	5085	3.59415	0.933446	0.132915	35.3071
hsa-miR-26a-1*	KEGG_PATHWAY	hsa04630:Jak-STAT signaling pathway	4	7.54717	0.0432414	595, 3458, 3569, 4609	27	155	5085	4.86022	0.938262	0.129983	36.0834
hsa-miR-26a-1*	KEGG_PATHWAY	hsa04010:MAPK signaling pathway	5	9.43396	0.0446465	1844, 4790, 7786, 4609, 7043	27	267	5085	3.52684	0.943722	0.128049	37.0276
hsa-miR-26a-1*	KEGG_PATHWAY	hsa04512:ECM-receptor interaction	3	5.66038	0.0678664	1284, 50509, 1277	27	84	5085	6.72619	0.988057	0.182295	50.9149
hsa-miR-26a-1*	KEGG_PATHWAY	hsa04012:ErbB signaling pathway	3	5.66038	0.0721603	2932, 1026, 4609	27	87	5085	6.49425	0.991071	0.185476	53.1569
hsa-miR-26a-2*	KEGG_PATHWAY	hsa05220:Chronic myeloid leukemia	8	22.2222	7.59954e-09	595, 1021, 1029, 1019, 4790, 1026, 4609, 7043	21	75	5085	25.8286	4.10375e-07	4.10375e-07	7.44493e-06
hsa-miR-26a-2*	KEGG_PATHWAY	hsa05200:Pathways in cancer	11	30.5556	1.12665e-07	595, 1021, 1284, 2932, 1029, 1019, 4790, 1026, 3569, 4609, 7043	21	328	5085	8.12064	6.08387e-06	3.04194e-06	0.000110372
hsa-miR-26a-2*	KEGG_PATHWAY	hsa04110:Cell cycle	8	22.2222	2.72531e-07	595, 1021, 2932, 1029, 1019, 1026, 4609, 7043	21	125	5085	15.4971	1.47166e-05	4.90554e-06	0.000266986
hsa-miR-26a-2*	KEGG_PATHWAY	hsa05212:Pancreatic cancer	6	16.6667	6.50089e-06	595, 1021, 1029, 1019, 4790, 7043	21	72	5085	20.1786	0.000350987	8.77584e-05	0.00636845
hsa-miR-26a-2*	KEGG_PATHWAY	hsa05222:Small cell lung cancer	6	16.6667	1.39233e-05	595, 1021, 1284, 1019, 4790, 4609	21	84	5085	17.2959	0.000751581	0.000150361	0.0136392
hsa-miR-26a-2*	KEGG_PATHWAY	hsa05219:Bladder cancer	5	13.8889	1.77063e-05	595, 1029, 1019, 1026, 4609	21	42	5085	28.8265	0.000955694	0.000159346	0.0173448
hsa-miR-26a-2*	KEGG_PATHWAY	hsa05214:Glioma	5	13.8889	8.93547e-05	595, 1021, 1029, 1019, 1026	21	63	5085	19.2177	0.00481375	0.000689101	0.0875024
hsa-miR-26a-2*	KEGG_PATHWAY	hsa04115:p53 signaling pathway	5	13.8889	0.000120628	595, 1021, 1029, 1019, 1026	21	68	5085	17.8046	0.00649315	0.000813959	0.118111
hsa-miR-26a-2*	KEGG_PATHWAY	hsa05218:Melanoma	5	13.8889	0.000142832	595, 1021, 1029, 1019, 1026	21	71	5085	17.0523	0.00768378	0.000856684	0.139838
hsa-miR-26a-2*	KEGG_PATHWAY	hsa05223:Non-small cell lung cancer	4	11.1111	0.0011359	595, 1021, 1029, 1019	21	54	5085	17.9365	0.0595282	0.00611857	1.10725
hsa-miR-26a-2*	KEGG_PATHWAY	hsa05210:Colorectal cancer	4	11.1111	0.00404712	595, 2932, 4609, 7043	21	84	5085	11.5306	0.196668	0.0197111	3.89494
hsa-miR-26a-2*	KEGG_PATHWAY	hsa05215:Prostate cancer	4	11.1111	0.00476343	595, 2932, 4790, 1026	21	89	5085	10.8828	0.227281	0.0212575	4.56995
hsa-miR-26a-2*	KEGG_PATHWAY	hsa04510:Focal adhesion	5	13.8889	0.00697389	595, 1284, 50509, 2932, 1277	21	201	5085	6.02345	0.314707	0.0286515	6.6262
hsa-miR-26a-2*	KEGG_PATHWAY	hsa05213:Endometrial cancer	3	8.33333	0.017326	595, 2932, 4609	21	52	5085	13.9698	0.610856	0.0651925	15.7366
hsa-miR-26a-2*	KEGG_PATHWAY	hsa04310:Wnt signaling pathway	4	11.1111	0.0201981	595, 56998, 2932, 4609	21	151	5085	6.41438	0.667748	0.0708243	18.1185
hsa-miR-26a-2*	KEGG_PATHWAY	hsa05221:Acute myeloid leukemia	3	8.33333	0.0212971	595, 4790, 4609	21	58	5085	12.5246	0.687285	0.0700775	19.0138
hsa-miR-26a-2*	KEGG_PATHWAY	hsa04512:ECM-receptor interaction	3	8.33333	0.0422645	1284, 50509, 1277	21	84	5085	8.64796	0.902891	0.128179	34.4955
hsa-miR-26a-2*	KEGG_PATHWAY	hsa04012:ErbB signaling pathway	3	8.33333	0.0450399	2932, 1026, 4609	21	87	5085	8.34975	0.916976	0.129125	36.3316
hsa-miR-26a-2*	KEGG_PATHWAY	hsa04350:TGF-beta signaling pathway	3	8.33333	0.0450399	92, 4609, 7043	21	87	5085	8.34975	0.916976	0.129125	36.3316
hsa-miR-26a-2*	KEGG_PATHWAY	hsa04660:T cell receptor signaling pathway	3	8.33333	0.0662468	2932, 1019, 4790	21	108	5085	6.72619	0.975309	0.177006	48.9051
hsa-miR-26a-2*	KEGG_PATHWAY	hsa04060:Cytokine-cytokine receptor interaction	4	11.1111	0.0806512	92, 3605, 3569, 7043	21	262	5085	3.69684	0.989336	0.203113	56.1234
hsa-miR-26a-2*	KEGG_PATHWAY	hsa04010:MAPK signaling pathway	4	11.1111	0.0843199	1844, 4790, 4609, 7043	21	267	5085	3.62761	0.991407	0.202691	57.8089
hsa-miR-30c-2*	KEGG_PATHWAY	hsa00240:Pyrimidine metabolism	11	2.57009	0.00126719	51251, 23649, 5425, 56655, 7298, 54107, 5557, 4860, 7296, 4907, 5432	173	95	5085	3.40341	0.169001	0.169001	1.49581
hsa-miR-30c-2*	KEGG_PATHWAY	hsa05210:Colorectal cancer	10	2.33645	0.0019519	3725, 7040, 596, 1956, 7046, 4233, 207, 7157, 1499, 4087	173	84	5085	3.49917	0.248179	0.132924	2.29551
hsa-miR-30c-2*	KEGG_PATHWAY	hsa05410:Hypertrophic cardiomyopathy (HCM)	10	2.33645	0.00212085	1756, 781, 7169, 3673, 7040, 7168, 3690, 3691, 7170, 488	173	85	5085	3.45801	0.266534	0.0981657	2.49191
hsa-miR-30c-2*	KEGG_PATHWAY	hsa05414:Dilated cardiomyopathy	10	2.33645	0.00365612	1756, 781, 7169, 3673, 7040, 7168, 3690, 3691, 7170, 488	173	92	5085	3.1949	0.414197	0.125141	4.26015
hsa-miR-30c-2*	KEGG_PATHWAY	hsa05412:Arrhythmogenic right ventricular cardiomyopathy (ARVC)	9	2.1028	0.00386099	1756, 781, 1832, 3673, 3690, 3691, 1829, 488, 1499	173	76	5085	3.48076	0.431524	0.106813	4.49387
hsa-miR-30c-2*	KEGG_PATHWAY	hsa04130:SNARE interactions in vesicular transport	6	1.40187	0.00848396	8773, 9342, 8417, 10490, 10282, 9341	173	38	5085	4.64101	0.711754	0.187243	9.631
hsa-miR-30c-2*	KEGG_PATHWAY	hsa00970:Aminoacyl-tRNA biosynthesis	6	1.40187	0.0116781	3035, 5917, 2617, 92675, 23438, 4677, 92935	173	41	5085	4.30142	0.820044	0.2173	13.0312
hsa-miR-30c-2*	KEGG_PATHWAY	hsa00564:Glycerophospholipid metabolism	7	1.63551	0.0265833	24142, 11313, 10423, 253558, 23761, 57678, 2820	173	68	5085	3.02576	0.980429	0.388421	27.4025
hsa-miR-30c-2*	KEGG_PATHWAY	hsa04210:Apoptosis	8	1.86916	0.0270466	8797, 596, 8795, 331, 207, 7157, 5530, 5534	173	87	5085	2.70281	0.981743	0.359046	27.8121
hsa-miR-30c-2*	KEGG_PATHWAY	hsa05200:Pathways in cancer	19	4.43925	0.0274391	3725, 3673, 596, 6469, 1956, 5743, 331, 207, 7474, 7157, 1499, 7040, 2247, 3915, 2258, 7046, 4233, 7170, 4087	173	328	5085	1.70265	0.982787	0.333829	28.1575
hsa-miR-30c-2*	KEGG_PATHWAY	hsa03030:DNA replication	5	1.16822	0.032057	23649, 5425, 56655, 54107, 5557	173	36	5085	4.08237	0.991408	0.351085	32.1088
hsa-miR-30c-2*	KEGG_PATHWAY	hsa05014:Amyotrophic lateral sclerosis (ALS)	6	1.40187	0.0323817	596, 4842, 2891, 7157, 5530, 5534	173	53	5085	3.32752	0.991819	0.330013	32.379
hsa-miR-30c-2*	KEGG_PATHWAY	hsa00230:Purine metabolism	11	2.57009	0.0336272	51251, 23649, 5425, 56655, 54107, 5557, 4860, 5139, 159, 4907, 5432	173	153	5085	2.11323	0.993222	0.318974	33.4064
hsa-miR-30c-2*	KEGG_PATHWAY	hsa01040:Biosynthesis of unsaturated fatty acids	4	0.934579	0.0365194	51144, 201562, 3992, 9415	173	22	5085	5.34419	0.995624	0.32157	35.7371
hsa-miR-30c-2*	KEGG_PATHWAY	hsa04142:Lysosome	9	2.1028	0.0436687	1203, 3482, 535, 8546, 1213, 1075, 53, 8943, 3373	173	117	5085	2.261	0.998525	0.352478	41.1814
hsa-miR-30c-2*	KEGG_PATHWAY	hsa04520:Adherens junction	7	1.63551	0.045023	5795, 1956, 5792, 7046, 4233, 1499, 4087	173	77	5085	2.6721	0.998801	0.343197	42.1638
hsa-miR-30c-2*	KEGG_PATHWAY	hsa03420:Nucleotide excision repair	5	1.16822	0.0601272	5425, 56655, 5887, 54107, 8450	173	44	5085	3.34012	0.999883	0.412901	52.1475
hsa-miR-30c-2*	KEGG_PATHWAY	hsa05222:Small cell lung cancer	7	1.63551	0.0638197	3673, 596, 5743, 3915, 331, 207, 7157	173	84	5085	2.44942	0.999934	0.414275	54.3349
hsa-miR-30c-2*	KEGG_PATHWAY	hsa04510:Focal adhesion	12	2.80374	0.0771399	3725, 3673, 596, 1956, 3915, 3690, 3691, 331, 4233, 207, 7057, 1499	173	201	5085	1.75481	0.999992	0.460369	61.4866
hsa-miR-30c-2*	KEGG_PATHWAY	hsa05120:Epithelial cell signaling in Helicobacter pylori infection	6	1.40187	0.0789817	3725, 535, 1956, 9296, 4233, 528	173	68	5085	2.59351	0.999994	0.451523	62.3903
hsa-miR-30c-2*	KEGG_PATHWAY	hsa05218:Melanoma	6	1.40187	0.0911638	2247, 1956, 2258, 4233, 207, 7157	173	71	5085	2.48392	0.999999	0.485511	67.8953
hsa-miR-30c-2*	KEGG_PATHWAY	hsa04144:Endocytosis	11	2.57009	0.0926103	3304, 1956, 10059, 3303, 160, 1213, 27243, 5584, 4734, 5878, 7046, 4233	173	184	5085	1.75719	0.999999	0.475308	68.4974
hsa-miR-30c-2*	KEGG_PATHWAY	hsa05212:Pancreatic cancer	6	1.40187	0.0954292	7040, 1956, 7046, 207, 7157, 4087	173	72	5085	2.44942	1	0.47094	69.6412
hsa-miR-148a	KEGG_PATHWAY	hsa05200:Pathways in cancer	21	31.8182	2.1757e-13	596, 2034, 1029, 3815, 324, 2322, 11186, 1871, 7157, 1499, 1050, 1021, 3688, 4254, 7422, 4286, 2247, 613, 7048, 3569, 4609	44	328	5085	7.39918	1.45794e-11	1.45794e-11	2.23177e-10
hsa-miR-148a	KEGG_PATHWAY	hsa05219:Bladder cancer	7	10.6061	1.066e-06	7422, 9252, 1029, 11186, 1871, 7157, 4609	44	42	5085	19.2614	7.14196e-05	3.57104e-05	0.00109332
hsa-miR-148a	KEGG_PATHWAY	hsa05220:Chronic myeloid leukemia	7	10.6061	3.32647e-05	1021, 1029, 613, 7048, 1871, 7157, 4609	44	75	5085	10.7864	0.00222629	0.000742647	0.034112
hsa-miR-148a	KEGG_PATHWAY	hsa05218:Melanoma	6	9.09091	0.000293429	1021, 4286, 2247, 1029, 1871, 7157	44	71	5085	9.76633	0.0194706	0.00490359	0.300541
hsa-miR-148a	KEGG_PATHWAY	hsa05212:Pancreatic cancer	6	9.09091	0.000313364	1021, 7422, 1029, 7048, 1871, 7157	44	72	5085	9.63068	0.0207797	0.00419092	0.32093
hsa-miR-148a	KEGG_PATHWAY	hsa05222:Small cell lung cancer	6	9.09091	0.000641525	1021, 3688, 596, 1871, 7157, 4609	44	84	5085	8.25487	0.0420848	0.00714039	0.656018
hsa-miR-148a	KEGG_PATHWAY	hsa05210:Colorectal cancer	6	9.09091	0.000641525	596, 324, 7048, 7157, 4609, 1499	44	84	5085	8.25487	0.0420848	0.00714039	0.656018
hsa-miR-148a	KEGG_PATHWAY	hsa04640:Hematopoietic cell lineage	6	9.09091	0.000714719	920, 4254, 3815, 2322, 960, 3569	44	86	5085	8.0629	0.046774	0.00681997	0.730618
hsa-miR-148a	KEGG_PATHWAY	hsa05223:Non-small cell lung cancer	5	7.57576	0.00103164	1021, 1029, 11186, 1871, 7157	44	54	5085	10.7008	0.0668182	0.00860715	1.05304
hsa-miR-148a	KEGG_PATHWAY	hsa04060:Cytokine-cytokine receptor interaction	9	13.6364	0.00133999	6387, 4254, 7422, 3439, 3815, 2322, 7048, 970, 3569	44	262	5085	3.9699	0.0859224	0.00993255	1.36585
hsa-miR-148a	KEGG_PATHWAY	hsa04110:Cell cycle	6	9.09091	0.00377413	1021, 5934, 1029, 1871, 7157, 4609	44	125	5085	5.54727	0.2238	0.0250163	3.80395
hsa-miR-148a	KEGG_PATHWAY	hsa04916:Melanogenesis	5	7.57576	0.0093281	4254, 4286, 3815, 5443, 1499	44	99	5085	5.83678	0.466297	0.0554846	9.16458
hsa-miR-148a	KEGG_PATHWAY	hsa05213:Endometrial cancer	4	6.06061	0.0093335	324, 7157, 4609, 1499	44	52	5085	8.88986	0.466492	0.0510097	9.16965
hsa-miR-148a	KEGG_PATHWAY	hsa04620:Toll-like receptor signaling pathway	5	7.57576	0.00999499	7098, 3439, 7099, 54106, 3569	44	101	5085	5.7212	0.489841	0.0504545	9.78978
hsa-miR-148a	KEGG_PATHWAY	hsa05221:Acute myeloid leukemia	4	6.06061	0.0125826	1050, 3815, 2322, 4609	44	58	5085	7.97022	0.571893	0.0587992	12.179
hsa-miR-148a	KEGG_PATHWAY	hsa05214:Glioma	4	6.06061	0.0157281	1021, 1029, 1871, 7157	44	63	5085	7.33766	0.654291	0.0683616	15.0064
hsa-miR-148a	KEGG_PATHWAY	hsa04010:MAPK signaling pathway	7	10.6061	0.0235111	2247, 9252, 627, 7048, 7157, 4609, 10125	44	267	5085	3.02988	0.7969	0.0948264	21.6526
hsa-miR-148a	KEGG_PATHWAY	hsa04514:Cell adhesion molecules (CAMs)	5	7.57576	0.0245022	920, 3688, 3135, 3683, 3133	44	132	5085	4.37758	0.810258	0.0931426	22.4643
hsa-miR-148a	KEGG_PATHWAY	hsa05216:Thyroid cancer	3	4.54545	0.0245451	7157, 4609, 1499	44	29	5085	11.9553	0.810818	0.088353	22.4993
hsa-miR-148a	KEGG_PATHWAY	hsa04650:Natural killer cell mediated cytotoxicity	5	7.57576	0.0251093	7535, 3135, 3439, 3683, 3133	44	133	5085	4.34467	0.818011	0.0857709	22.9578
hsa-miR-148a	KEGG_PATHWAY	hsa04612:Antigen processing and presentation	4	6.06061	0.0323981	920, 3135, 3439, 3133	44	83	5085	5.56955	0.889928	0.104462	28.6653
hsa-miR-148a	KEGG_PATHWAY	hsa05215:Prostate cancer	4	6.06061	0.0386771	596, 1871, 7157, 1499	44	89	5085	5.19408	0.928839	0.118251	33.2729
hsa-miR-148a	KEGG_PATHWAY	hsa05332:Graft-versus-host disease	3	4.54545	0.0424859	3135, 3133, 3569	44	39	5085	8.88986	0.945459	0.12385	35.9353
hsa-miR-148a	KEGG_PATHWAY	hsa05320:Autoimmune thyroid disease	3	4.54545	0.0686276	3135, 3439, 3133	44	51	5085	6.79813	0.991464	0.187066	51.7697
hsa-miR-148a	KEGG_PATHWAY	hsa04670:Leukocyte transendothelial migration	4	6.06061	0.0769319	6387, 3688, 3683, 1499	44	118	5085	3.91757	0.995316	0.200269	56.0027
hsa-miR-148a	KEGG_PATHWAY	hsa05217:Basal cell carcinoma	3	4.54545	0.0782731	324, 7157, 1499	44	55	5085	6.30372	0.99575	0.196226	56.6539
hsa-miR-148a	KEGG_PATHWAY	hsa05130:Pathogenic Escherichia coli infection	3	4.54545	0.0832484	3688, 7099, 1499	44	57	5085	6.08254	0.997043	0.200671	58.9945
hsa-miR-148a	KEGG_PATHWAY	hsa04722:Neurotrophin signaling pathway	4	6.06061	0.0863694	596, 9252, 627, 7157	44	124	5085	3.72801	0.997647	0.200804	60.404
hsa-miR-148a	KEGG_PATHWAY	hsa04510:Focal adhesion	5	7.57576	0.08834	3688, 596, 7422, 1302, 1499	44	201	5085	2.87483	0.997964	0.198533	61.2712
hsa-miR-192*	KEGG_PATHWAY	hsa05210:Colorectal cancer	18	20.9302	7.5172e-18	595, 673, 4292, 1956, 4436, 332, 324, 3845, 207, 7157, 1499, 5290, 54205, 7040, 4088, 2956, 7046, 4087	58	84	5085	18.7869	7.14134e-16	7.14134e-16	8.26295e-15
hsa-miR-192*	KEGG_PATHWAY	hsa05200:Pathways in cancer	26	30.2326	1.09681e-15	1956, 332, 3845, 1026, 1499, 2248, 7040, 8772, 2956, 7046, 595, 5728, 1282, 673, 4292, 4843, 4436, 324, 4193, 207, 7157, 5290, 54205, 4088, 4087, 999	58	328	5085	6.94964	1.05471e-13	5.27356e-14	1.22125e-12
hsa-miR-192*	KEGG_PATHWAY	hsa05213:Endometrial cancer	13	15.1163	1.70378e-13	595, 5728, 673, 1956, 4292, 324, 3845, 3611, 207, 7157, 1499, 5290, 999	58	52	5085	21.9181	1.61898e-11	5.39657e-12	1.87328e-10
hsa-miR-192*	KEGG_PATHWAY	hsa05218:Melanoma	12	13.9535	1.96231e-10	595, 5290, 2248, 5728, 673, 1956, 3845, 4193, 1026, 207, 7157, 999	58	71	5085	14.8179	1.86419e-08	4.66049e-09	2.15698e-07
hsa-miR-192*	KEGG_PATHWAY	hsa05212:Pancreatic cancer	11	12.7907	4.33451e-09	595, 5290, 7040, 673, 1956, 4088, 3845, 7046, 207, 7157, 4087	58	72	5085	13.3944	4.11778e-07	8.23557e-08	4.76451e-06
hsa-miR-192*	KEGG_PATHWAY	hsa05220:Chronic myeloid leukemia	11	12.7907	6.53179e-09	595, 5290, 7040, 673, 4088, 3845, 4193, 1026, 7046, 207, 7157	58	75	5085	12.8586	6.20519e-07	1.0342e-07	7.17977e-06
hsa-miR-192*	KEGG_PATHWAY	hsa05214:Glioma	10	11.6279	2.15538e-08	595, 5290, 5728, 673, 1956, 3845, 4193, 1026, 207, 7157	58	63	5085	13.9163	2.04761e-06	2.92516e-07	2.36921e-05
hsa-miR-192*	KEGG_PATHWAY	hsa05215:Prostate cancer	11	12.7907	3.55637e-08	595, 5290, 5728, 673, 1956, 3845, 4193, 1026, 207, 7157, 1499	58	89	5085	10.8359	3.37855e-06	4.22319e-07	3.90918e-05
hsa-miR-192*	KEGG_PATHWAY	hsa05219:Bladder cancer	8	9.30233	3.03276e-07	595, 673, 1956, 3845, 4193, 1026, 7157, 999	58	42	5085	16.6995	2.88108e-05	3.20124e-06	0.000333362
hsa-miR-192*	KEGG_PATHWAY	hsa04350:TGF-beta signaling pathway	10	11.6279	3.80027e-07	64750, 3458, 7040, 4088, 7124, 7046, 4838, 4092, 654, 4087	58	87	5085	10.0773	3.6102e-05	3.61025e-06	0.000417727
hsa-miR-192*	KEGG_PATHWAY	hsa04510:Focal adhesion	13	15.1163	1.54693e-06	595, 5728, 5063, 1282, 673, 1956, 3611, 207, 1499, 5290, 1277, 894, 1278	58	201	5085	5.67036	0.000146948	1.33598e-05	0.00170038
hsa-miR-192*	KEGG_PATHWAY	hsa05216:Thyroid cancer	6	6.97674	1.43199e-05	595, 673, 3845, 7157, 999, 1499	58	29	5085	18.1391	0.00135947	0.00011336	0.0157393
hsa-miR-192*	KEGG_PATHWAY	hsa05223:Non-small cell lung cancer	7	8.13953	2.5857e-05	595, 5290, 673, 1956, 3845, 207, 7157	58	54	5085	11.3649	0.00245344	0.00018894	0.0284185
hsa-miR-192*	KEGG_PATHWAY	hsa05222:Small cell lung cancer	8	9.30233	3.53815e-05	595, 5290, 54205, 5728, 1282, 4843, 207, 7157	58	84	5085	8.34975	0.00335566	0.000240064	0.0388846
hsa-miR-192*	KEGG_PATHWAY	hsa04115:p53 signaling pathway	7	8.13953	9.71027e-05	595, 54205, 5728, 894, 4193, 1026, 7157	58	68	5085	9.0251	0.00918278	0.000614824	0.106684
hsa-miR-192*	KEGG_PATHWAY	hsa04210:Apoptosis	7	8.13953	0.000380251	5290, 54205, 8772, 7124, 3553, 207, 7157	58	87	5085	7.0541	0.0354858	0.00225562	0.41718
hsa-miR-192*	KEGG_PATHWAY	hsa04012:ErbB signaling pathway	7	8.13953	0.000380251	5290, 5063, 673, 1956, 3845, 1026, 207	58	87	5085	7.0541	0.0354858	0.00225562	0.41718
hsa-miR-192*	KEGG_PATHWAY	hsa04110:Cell cycle	8	9.30233	0.000436525	595, 7040, 4088, 894, 4193, 1026, 7157, 4087	58	125	5085	5.61103	0.0406305	0.00243697	0.478786
hsa-miR-192*	KEGG_PATHWAY	hsa04010:MAPK signaling pathway	11	12.7907	0.000647799	2248, 7040, 673, 1956, 3925, 7124, 3845, 3553, 7046, 207, 7157	58	267	5085	3.61197	0.0597043	0.00341421	0.709764
hsa-miR-192*	KEGG_PATHWAY	hsa04620:Toll-like receptor signaling pathway	7	8.13953	0.000845779	5290, 8772, 7098, 7124, 3553, 7096, 207	58	101	5085	6.07631	0.0772372	0.00422175	0.925766
hsa-miR-192*	KEGG_PATHWAY	hsa05211:Renal cell carcinoma	6	6.97674	0.00102862	5290, 7040, 5063, 673, 3845, 207	58	70	5085	7.51478	0.0931419	0.00487654	1.12487
hsa-miR-192*	KEGG_PATHWAY	hsa04660:T cell receptor signaling pathway	7	8.13953	0.00120227	5290, 3458, 5063, 7124, 3845, 3702, 207	58	108	5085	5.68247	0.107996	0.00542734	1.31363
hsa-miR-192*	KEGG_PATHWAY	hsa04520:Adherens junction	6	6.97674	0.00158209	1956, 4088, 7046, 999, 1499, 4087	58	77	5085	6.83162	0.139651	0.00681385	1.72536
hsa-miR-192*	KEGG_PATHWAY	hsa05221:Acute myeloid leukemia	5	5.81395	0.00384013	595, 5290, 673, 3845, 207	58	58	5085	7.55797	0.306161	0.0157663	4.14103
hsa-miR-192*	KEGG_PATHWAY	hsa04310:Wnt signaling pathway	7	8.13953	0.00646115	595, 4088, 894, 324, 7157, 1499, 4087	58	151	5085	4.06428	0.459792	0.025332	6.87726
hsa-miR-192*	KEGG_PATHWAY	hsa03430:Mismatch repair	3	3.48837	0.0268641	4292, 4436, 2956	58	23	5085	11.4355	0.924754	0.0983056	25.8685
hsa-miR-192*	KEGG_PATHWAY	hsa04630:Jak-STAT signaling pathway	6	6.97674	0.0289164	595, 5290, 3458, 894, 50616, 207	58	155	5085	3.39377	0.938428	0.101666	27.569
hsa-miR-192*	KEGG_PATHWAY	hsa04810:Regulation of actin cytoskeleton	7	8.13953	0.0320672	5290, 2248, 5063, 673, 1956, 3845, 324	58	215	5085	2.85445	0.954784	0.108347	30.1109
hsa-miR-192*	KEGG_PATHWAY	hsa04722:Neurotrophin signaling pathway	5	5.81395	0.0493784	5290, 673, 3845, 207, 7157	58	124	5085	3.53518	0.991858	0.157862	42.6862
hsa-miR-192*	KEGG_PATHWAY	hsa04662:B cell receptor signaling pathway	4	4.65116	0.0511373	5290, 3845, 973, 207	58	75	5085	4.67586	0.993172	0.157982	43.8411
hsa-miR-192*	KEGG_PATHWAY	hsa04664:Fc epsilon RI signaling pathway	4	4.65116	0.0562888	5290, 7124, 3845, 207	58	78	5085	4.49602	0.995929	0.167616	47.1031
hsa-miR-192*	KEGG_PATHWAY	hsa04650:Natural killer cell mediated cytotoxicity	5	5.81395	0.0609467	5290, 3458, 673, 7124, 3845	58	133	5085	3.29596	0.997456	0.175276	49.9032
hsa-miR-192*	KEGG_PATHWAY	hsa05332:Graft-versus-host disease	3	3.48837	0.070258	3458, 7124, 3553	58	39	5085	6.74403	0.999013	0.194481	55.1008
hsa-miR-192*	KEGG_PATHWAY	hsa04914:Progesterone-mediated oocyte maturation	4	4.65116	0.0711813	5290, 673, 3845, 207	58	86	5085	4.07779	0.999102	0.1915	55.5885
hsa-miR-192*	KEGG_PATHWAY	hsa04060:Cytokine-cytokine receptor interaction	7	8.13953	0.0712846	3458, 7040, 1956, 7124, 3553, 50616, 7046	58	262	5085	2.34239	0.999111	0.186682	55.6428
hsa-miR-192*	KEGG_PATHWAY	hsa04960:Aldosterone-regulated sodium reabsorption	3	3.48837	0.076664	5290, 9351, 3845	58	41	5085	6.41505	0.999488	0.194665	58.3866
hsa-miR-192*	KEGG_PATHWAY	hsa04940:Type I diabetes mellitus	3	3.48837	0.0799346	3458, 7124, 3553	58	42	5085	6.26232	0.999635	0.197359	59.9785
hsa-miR-217	KEGG_PATHWAY	hsa05213:Endometrial cancer	9	33.3333	1.25596e-11	595, 2064, 5728, 4893, 1956, 3845, 3611, 207, 7157	22	52	5085	40.0044	8.54054e-10	8.54054e-10	1.2921e-08
hsa-miR-217	KEGG_PATHWAY	hsa05200:Pathways in cancer	13	48.1481	7.39891e-10	595, 5728, 2064, 2735, 2308, 1956, 3845, 1029, 207, 7157, 4893, 6608, 4087	22	328	5085	9.16089	5.03126e-08	2.51563e-08	7.61179e-07
hsa-miR-217	KEGG_PATHWAY	hsa05223:Non-small cell lung cancer	8	29.6296	1.05793e-09	595, 2064, 4893, 1956, 1029, 3845, 207, 7157	22	54	5085	34.2424	7.19393e-08	2.39798e-08	1.08837e-06
hsa-miR-217	KEGG_PATHWAY	hsa05215:Prostate cancer	9	33.3333	1.08256e-09	595, 2064, 5728, 4893, 2308, 1956, 3845, 207, 7157	22	89	5085	23.3733	7.36139e-08	1.84035e-08	1.1137e-06
hsa-miR-217	KEGG_PATHWAY	hsa05214:Glioma	8	29.6296	3.23347e-09	595, 5728, 4893, 1956, 1029, 3845, 207, 7157	22	63	5085	29.3506	2.19876e-07	4.39752e-08	3.3265e-06
hsa-miR-217	KEGG_PATHWAY	hsa05218:Melanoma	8	29.6296	7.62232e-09	595, 5728, 4893, 1956, 1029, 3845, 207, 7157	22	71	5085	26.0435	5.18317e-07	8.63863e-08	7.84163e-06
hsa-miR-217	KEGG_PATHWAY	hsa05212:Pancreatic cancer	8	29.6296	8.42264e-09	595, 2064, 1956, 1029, 3845, 207, 7157, 4087	22	72	5085	25.6818	5.72739e-07	8.18199e-08	8.66498e-06
hsa-miR-217	KEGG_PATHWAY	hsa05219:Bladder cancer	7	25.9259	1.08513e-08	595, 2064, 4893, 1956, 1029, 3845, 7157	22	42	5085	38.5227	7.37885e-07	9.22356e-08	1.11635e-05
hsa-miR-217	KEGG_PATHWAY	hsa05220:Chronic myeloid leukemia	6	22.2222	1.03276e-05	595, 4893, 1029, 3845, 207, 7157	22	75	5085	18.4909	0.000702031	7.80278e-05	0.0106242
hsa-miR-217	KEGG_PATHWAY	hsa05210:Colorectal cancer	6	22.2222	1.80383e-05	595, 1956, 3845, 207, 7157, 4087	22	84	5085	16.5097	0.00122586	0.000122654	0.0185557
hsa-miR-217	KEGG_PATHWAY	hsa04012:ErbB signaling pathway	6	22.2222	2.14187e-05	2066, 2064, 4893, 1956, 3845, 207	22	87	5085	15.9404	0.00145543	0.000132399	0.0220328
hsa-miR-217	KEGG_PATHWAY	hsa05216:Thyroid cancer	4	14.8148	0.000207075	595, 4893, 3845, 7157	22	29	5085	31.8809	0.0139839	0.00117286	0.212828
hsa-miR-217	KEGG_PATHWAY	hsa04510:Focal adhesion	6	22.2222	0.00111295	595, 2064, 5728, 1956, 3611, 207	22	201	5085	6.89959	0.072927	0.00580791	1.13908
hsa-miR-217	KEGG_PATHWAY	hsa05221:Acute myeloid leukemia	4	14.8148	0.00161894	595, 4893, 3845, 207	22	58	5085	15.9404	0.104324	0.0078389	1.65305
hsa-miR-217	KEGG_PATHWAY	hsa04910:Insulin signaling pathway	5	18.5185	0.00200134	4893, 2308, 5562, 3845, 207	22	135	5085	8.56061	0.127356	0.00904073	2.0399
hsa-miR-217	KEGG_PATHWAY	hsa04115:p53 signaling pathway	4	14.8148	0.00256055	595, 5728, 1029, 7157	22	68	5085	13.5963	0.159989	0.0108371	2.60312
hsa-miR-217	KEGG_PATHWAY	hsa05222:Small cell lung cancer	4	14.8148	0.00466584	595, 5728, 207, 7157	22	84	5085	11.0065	0.272411	0.0185331	4.69741
hsa-miR-217	KEGG_PATHWAY	hsa04912:GnRH signaling pathway	4	14.8148	0.00717622	4893, 1956, 3845, 4323	22	98	5085	9.43414	0.387216	0.0268411	7.14148
hsa-miR-217	KEGG_PATHWAY	hsa04722:Neurotrophin signaling pathway	4	14.8148	0.0136577	4893, 3845, 207, 7157	22	124	5085	7.45601	0.607463	0.0480256	13.1923
hsa-miR-217	KEGG_PATHWAY	hsa04110:Cell cycle	4	14.8148	0.0139565	595, 1029, 7157, 4087	22	125	5085	7.39636	0.615468	0.0466627	13.4625
hsa-miR-217	KEGG_PATHWAY	hsa04530:Tight junction	4	14.8148	0.0168158	5728, 4893, 3845, 207	22	134	5085	6.89959	0.684374	0.0534336	16.0096
hsa-miR-217	KEGG_PATHWAY	hsa05217:Basal cell carcinoma	3	11.1111	0.0211497	2735, 6608, 7157	22	55	5085	12.6074	0.766273	0.0639374	19.7414
hsa-miR-217	KEGG_PATHWAY	hsa04010:MAPK signaling pathway	5	18.5185	0.0219195	4893, 1956, 3845, 207, 7157	22	267	5085	4.3284	0.778449	0.0634255	20.3884
hsa-miR-217	KEGG_PATHWAY	hsa05211:Renal cell carcinoma	3	11.1111	0.0331445	4893, 3845, 207	22	70	5085	9.90584	0.898938	0.0910824	29.3025
hsa-miR-217	KEGG_PATHWAY	hsa04370:VEGF signaling pathway	3	11.1111	0.0376189	4893, 3845, 207	22	75	5085	9.24545	0.926277	0.0990429	32.5969
hsa-miR-217	KEGG_PATHWAY	hsa04662:B cell receptor signaling pathway	3	11.1111	0.0376189	4893, 3845, 207	22	75	5085	9.24545	0.926277	0.0990429	32.5969
hsa-miR-217	KEGG_PATHWAY	hsa04520:Adherens junction	3	11.1111	0.039471	2064, 1956, 4087	22	77	5085	9.00531	0.935328	0.0999675	33.9196
hsa-miR-217	KEGG_PATHWAY	hsa04664:Fc epsilon RI signaling pathway	3	11.1111	0.0404101	4893, 3845, 207	22	78	5085	8.88986	0.93949	0.0986729	34.5812
hsa-miR-217	KEGG_PATHWAY	hsa04540:Gap junction	3	11.1111	0.0512897	4893, 1956, 3845	22	89	5085	7.79111	0.972133	0.120031	41.8222
hsa-miR-217	KEGG_PATHWAY	hsa04660:T cell receptor signaling pathway	3	11.1111	0.0722328	4893, 3845, 207	22	108	5085	6.42045	0.993893	0.161216	53.7596
hsa-miR-217	KEGG_PATHWAY	hsa04360:Axon guidance	3	11.1111	0.0980523	4893, 6091, 3845	22	129	5085	5.37526	0.999104	0.208573	65.4126
hsa-miR-217	KEGG_PATHWAY	hsa04320:Dorso-ventral axis formation	2	7.40741	0.098508	1956, 3845	22	25	5085	18.4909	0.999134	0.203462	65.5919
hsa-miR-301b	KEGG_PATHWAY	hsa05200:Pathways in cancer	3	60	0.00414882	1029, 11186, 3569	3	328	5085	15.503	0.0759524	0.0759524	3.06774
hsa-miR-301b	KEGG_PATHWAY	hsa05219:Bladder cancer	2	40	0.0164526	1029, 11186	3	42	5085	80.7143	0.270356	0.145808	11.691
hsa-miR-301b	KEGG_PATHWAY	hsa05223:Non-small cell lung cancer	2	40	0.0211282	1029, 11186	3	54	5085	62.7778	0.333515	0.126499	14.7891
hsa-miR-449a	KEGG_PATHWAY	hsa05200:Pathways in cancer	12	34.2857	6.7832e-09	595, 3918, 1021, 1869, 7471, 596, 5599, 2122, 2034, 3065, 4233, 7157	21	328	5085	8.85889	3.45943e-07	3.45943e-07	6.56204e-06
hsa-miR-449a	KEGG_PATHWAY	hsa04110:Cell cycle	7	20	5.71937e-06	595, 1021, 1869, 993, 3065, 1875, 7157	21	125	5085	13.56	0.000291646	0.000145834	0.00553276
hsa-miR-449a	KEGG_PATHWAY	hsa05220:Chronic myeloid leukemia	6	17.1429	7.95979e-06	595, 1021, 1869, 2122, 3065, 7157	21	75	5085	19.3714	0.000405868	0.000135308	0.00770001
hsa-miR-449a	KEGG_PATHWAY	hsa05222:Small cell lung cancer	6	17.1429	1.39233e-05	595, 3918, 1021, 1869, 596, 7157	21	84	5085	17.2959	0.000709842	0.000177508	0.0134685
hsa-miR-449a	KEGG_PATHWAY	hsa04115:p53 signaling pathway	5	14.2857	0.000120628	595, 1021, 7161, 5054, 7157	21	68	5085	17.8046	0.00613353	0.00122973	0.116634
hsa-miR-449a	KEGG_PATHWAY	hsa05218:Melanoma	5	14.2857	0.000142832	595, 1021, 1869, 4233, 7157	21	71	5085	17.0523	0.00725846	0.00121342	0.138089
hsa-miR-449a	KEGG_PATHWAY	hsa05212:Pancreatic cancer	5	14.2857	0.000150851	595, 1021, 1869, 5599, 7157	21	72	5085	16.8155	0.00766446	0.00109854	0.145837
hsa-miR-449a	KEGG_PATHWAY	hsa05210:Colorectal cancer	5	14.2857	0.000274453	595, 596, 5599, 4233, 7157	21	84	5085	14.4133	0.0139015	0.00174835	0.265189
hsa-miR-449a	KEGG_PATHWAY	hsa05223:Non-small cell lung cancer	4	11.4286	0.0011359	595, 1021, 1869, 7157	21	54	5085	17.9365	0.0563161	0.00641975	1.09347
hsa-miR-449a	KEGG_PATHWAY	hsa05214:Glioma	4	11.4286	0.00177795	595, 1021, 1869, 7157	21	63	5085	15.3741	0.0867597	0.00903456	1.70678
hsa-miR-449a	KEGG_PATHWAY	hsa05215:Prostate cancer	4	11.4286	0.00476343	595, 1869, 596, 7157	21	89	5085	10.8828	0.216133	0.0218945	4.51408
hsa-miR-449a	KEGG_PATHWAY	hsa04510:Focal adhesion	5	14.2857	0.00697389	595, 3918, 596, 5599, 4233	21	201	5085	6.02345	0.300167	0.0293049	6.54606
hsa-miR-449a	KEGG_PATHWAY	hsa05219:Bladder cancer	3	8.57143	0.0115173	595, 1869, 7157	21	42	5085	17.2959	0.446112	0.0444285	10.6014
hsa-miR-449a	KEGG_PATHWAY	hsa04722:Neurotrophin signaling pathway	4	11.4286	0.0119154	596, 5599, 7161, 7157	21	124	5085	7.81106	0.457374	0.0427271	10.949
hsa-miR-449a	KEGG_PATHWAY	hsa04310:Wnt signaling pathway	4	11.4286	0.0201981	595, 7471, 5599, 7157	21	151	5085	6.41438	0.646774	0.0670246	17.9134
hsa-miR-449a	KEGG_PATHWAY	hsa04210:Apoptosis	3	8.57143	0.0450399	596, 5573, 7157	21	87	5085	8.34975	0.904667	0.136618	35.9709
hsa-miR-451	KEGG_PATHWAY	hsa05200:Pathways in cancer	16	18.6047	4.19818e-08	5601, 8554, 5728, 596, 4318, 5743, 5604, 2322, 207, 2260, 2475, 5290, 7422, 4088, 613, 3569	45	328	5085	5.5122	3.86232e-06	3.86232e-06	4.58644e-05
hsa-miR-451	KEGG_PATHWAY	hsa04620:Toll-like receptor signaling pathway	9	10.4651	1.79966e-06	5601, 5290, 6352, 3439, 6696, 5604, 7124, 3569, 207	45	101	5085	10.0693	0.000165555	8.2781e-05	0.00196608
hsa-miR-451	KEGG_PATHWAY	hsa04150:mTOR signaling pathway	7	8.13953	4.4641e-06	5290, 7422, 51719, 5562, 6794, 207, 2475	45	52	5085	15.2115	0.000410614	0.00013689	0.00487684
hsa-miR-451	KEGG_PATHWAY	hsa04920:Adipocytokine signaling pathway	7	8.13953	1.98663e-05	5601, 5562, 7124, 6794, 207, 2475, 3717	45	67	5085	11.806	0.00182605	0.000456826	0.0217015
hsa-miR-451	KEGG_PATHWAY	hsa05215:Prostate cancer	7	8.13953	0.000100384	5290, 5728, 596, 5604, 207, 2260, 2475	45	89	5085	8.88764	0.00919325	0.00184545	0.109613
hsa-miR-451	KEGG_PATHWAY	hsa05212:Pancreatic cancer	6	6.97674	0.000349677	5601, 5290, 7422, 5604, 4088, 207	45	72	5085	9.41667	0.0316638	0.0053483	0.381354
hsa-miR-451	KEGG_PATHWAY	hsa04722:Neurotrophin signaling pathway	7	8.13953	0.000615505	5601, 5290, 596, 2309, 5604, 7534, 207	45	124	5085	6.37903	0.0550695	0.00805934	0.670379
hsa-miR-451	KEGG_PATHWAY	hsa05222:Small cell lung cancer	6	6.97674	0.000714475	5290, 8554, 5728, 596, 5743, 207	45	84	5085	8.07143	0.0636399	0.00818571	0.77779
hsa-miR-451	KEGG_PATHWAY	hsa05210:Colorectal cancer	6	6.97674	0.000714475	5601, 5290, 596, 5604, 4088, 207	45	84	5085	8.07143	0.0636399	0.00818571	0.77779
hsa-miR-451	KEGG_PATHWAY	hsa05213:Endometrial cancer	5	5.81395	0.000976034	5290, 5728, 2309, 5604, 207	45	52	5085	10.8654	0.0859216	0.00993245	1.06115
hsa-miR-451	KEGG_PATHWAY	hsa05221:Acute myeloid leukemia	5	5.81395	0.00147303	5290, 5604, 2322, 207, 2475	45	58	5085	9.74138	0.126824	0.0134703	1.59754
hsa-miR-451	KEGG_PATHWAY	hsa04510:Focal adhesion	8	9.30233	0.00149815	5601, 5290, 5728, 596, 7422, 6696, 5604, 207	45	201	5085	4.49751	0.128843	0.0124611	1.62459
hsa-miR-451	KEGG_PATHWAY	hsa04630:Jak-STAT signaling pathway	7	8.13953	0.00197073	5290, 8554, 3439, 3569, 207, 2057, 3717	45	155	5085	5.10323	0.16597	0.01501	2.13205
hsa-miR-451	KEGG_PATHWAY	hsa05214:Glioma	5	5.81395	0.0020042	5290, 5728, 5604, 207, 2475	45	63	5085	8.96825	0.168539	0.0140975	2.1679
hsa-miR-451	KEGG_PATHWAY	hsa05218:Melanoma	5	5.81395	0.00310922	5290, 5728, 5604, 207, 2260	45	71	5085	7.95775	0.249108	0.0202559	3.34484
hsa-miR-451	KEGG_PATHWAY	hsa04370:VEGF signaling pathway	5	5.81395	0.00379315	5290, 7422, 5743, 5604, 207	45	75	5085	7.53333	0.295053	0.0230393	4.06682
hsa-miR-451	KEGG_PATHWAY	hsa05220:Chronic myeloid leukemia	5	5.81395	0.00379315	5290, 5604, 4088, 613, 207	45	75	5085	7.53333	0.295053	0.0230393	4.06682
hsa-miR-451	KEGG_PATHWAY	hsa04664:Fc epsilon RI signaling pathway	5	5.81395	0.00436869	5601, 5290, 5604, 7124, 207	45	78	5085	7.24359	0.331554	0.0248608	4.67059
hsa-miR-451	KEGG_PATHWAY	hsa04910:Insulin signaling pathway	6	6.97674	0.00579077	5601, 5290, 5604, 5562, 207, 2475	45	135	5085	5.02222	0.41392	0.0309406	6.14761
hsa-miR-451	KEGG_PATHWAY	hsa04640:Hematopoietic cell lineage	5	5.81395	0.00618618	945, 7124, 2322, 3569, 2057	45	86	5085	6.56977	0.434981	0.0312188	6.5546
hsa-miR-451	KEGG_PATHWAY	hsa04012:ErbB signaling pathway	5	5.81395	0.00644388	5601, 5290, 5604, 207, 2475	45	87	5085	6.49425	0.448303	0.0308181	6.81898
hsa-miR-451	KEGG_PATHWAY	hsa04060:Cytokine-cytokine receptor interaction	8	9.30233	0.00661607	6352, 7422, 3439, 7124, 2322, 268, 3569, 2057	45	262	5085	3.45038	0.45703	0.0300735	6.99524
hsa-miR-451	KEGG_PATHWAY	hsa04930:Type II diabetes mellitus	4	4.65116	0.00751877	5601, 5290, 7124, 2475	45	47	5085	9.61702	0.500596	0.0325232	7.9144
hsa-miR-451	KEGG_PATHWAY	hsa05223:Non-small cell lung cancer	4	4.65116	0.0110289	5290, 2309, 5604, 207	45	54	5085	8.37037	0.639513	0.0453183	11.4107
hsa-miR-451	KEGG_PATHWAY	hsa04660:T cell receptor signaling pathway	5	5.81395	0.0136079	5601, 5290, 5604, 7124, 207	45	108	5085	5.23148	0.716494	0.0533306	13.9021
hsa-miR-451	KEGG_PATHWAY	hsa04621:NOD-like receptor signaling pathway	4	4.65116	0.016031	5601, 6352, 7124, 3569	45	62	5085	7.29032	0.773905	0.06007	16.1847
hsa-miR-451	KEGG_PATHWAY	hsa04062:Chemokine signaling pathway	6	6.97674	0.0216508	5290, 6352, 2309, 5604, 207, 3717	45	187	5085	3.62567	0.866513	0.0773914	21.2687
hsa-miR-451	KEGG_PATHWAY	hsa05211:Renal cell carcinoma	4	4.65116	0.0221217	5290, 7422, 5604, 207	45	70	5085	6.45714	0.872297	0.0761039	21.6817
hsa-miR-451	KEGG_PATHWAY	hsa04070:Phosphatidylinositol signaling system	4	4.65116	0.0255804	5290, 5728, 3708, 3636	45	74	5085	6.10811	0.907821	0.0845112	24.6554
hsa-miR-451	KEGG_PATHWAY	hsa05020:Prion diseases	3	3.48837	0.0363483	6352, 5604, 3569	45	35	5085	9.68571	0.966838	0.114546	33.2687
hsa-miR-451	KEGG_PATHWAY	hsa04914:Progesterone-mediated oocyte maturation	4	4.65116	0.037607	5601, 5290, 5604, 207	45	86	5085	5.25581	0.970595	0.114503	34.2147
hsa-miR-451	KEGG_PATHWAY	hsa04210:Apoptosis	4	4.65116	0.0387199	5290, 596, 7124, 207	45	87	5085	5.1954	0.973564	0.114056	35.0411
hsa-miR-451	KEGG_PATHWAY	hsa04666:Fc gamma R-mediated phagocytosis	4	4.65116	0.0482252	5290, 81873, 5604, 207	45	95	5085	4.75789	0.989404	0.136435	41.724
hsa-miR-451	KEGG_PATHWAY	hsa05219:Bladder cancer	3	3.48837	0.0506432	7422, 4318, 5604	45	42	5085	8.07143	0.991615	0.138789	43.3212
hsa-miR-451	KEGG_PATHWAY	hsa04912:GnRH signaling pathway	4	4.65116	0.052061	5601, 3708, 5604, 1081	45	98	5085	4.61224	0.992692	0.138478	44.2391
hsa-miR-451	KEGG_PATHWAY	hsa04010:MAPK signaling pathway	6	6.97674	0.0786796	5601, 5604, 7124, 207, 2260, 5921	45	267	5085	2.53933	0.999468	0.198876	59.1499
hsa-miR-451	KEGG_PATHWAY	hsa00562:Inositol phosphate metabolism	3	3.48837	0.0789081	5290, 5728, 3636	45	54	5085	6.27778	0.99948	0.19431	59.2605
hsa-miR-451	KEGG_PATHWAY	hsa04623:Cytosolic DNA-sensing pathway	3	3.48837	0.0814482	6352, 3439, 3569	45	55	5085	6.16364	0.999597	0.19516	60.4712
hsa-miR-582-5p	KEGG_PATHWAY	hsa05200:Pathways in cancer	7	38.8889	2.41201e-05	3725, 7040, 5154, 3082, 4088, 1029, 1871	12	328	5085	9.04345	0.000867958	0.000867958	0.0215113
hsa-miR-582-5p	KEGG_PATHWAY	hsa05218:Melanoma	4	22.2222	0.000397278	5154, 3082, 1029, 1871	12	71	5085	23.8732	0.014203	0.00712691	0.353786
hsa-miR-582-5p	KEGG_PATHWAY	hsa05212:Pancreatic cancer	4	22.2222	0.000414059	7040, 4088, 1029, 1871	12	72	5085	23.5417	0.0147986	0.00495741	0.368706
hsa-miR-582-5p	KEGG_PATHWAY	hsa05220:Chronic myeloid leukemia	4	22.2222	0.000467134	7040, 4088, 1029, 1871	12	75	5085	22.6	0.0166801	0.00419636	0.41588
hsa-miR-582-5p	KEGG_PATHWAY	hsa04350:TGF-beta signaling pathway	4	22.2222	0.000722885	7040, 4088, 4093, 4091	12	87	5085	19.4828	0.0256973	0.00519312	0.642919
hsa-miR-582-5p	KEGG_PATHWAY	hsa04110:Cell cycle	4	22.2222	0.00207119	7040, 4088, 1029, 1871	12	125	5085	13.56	0.0719226	0.012363	1.83227
hsa-miR-582-5p	KEGG_PATHWAY	hsa05214:Glioma	3	16.6667	0.00773234	5154, 1029, 1871	12	63	5085	20.1786	0.243797	0.0391345	6.68925
hsa-miR-582-5p	KEGG_PATHWAY	hsa05211:Renal cell carcinoma	3	16.6667	0.00948278	3725, 7040, 3082	12	70	5085	18.1607	0.290368	0.0419699	8.14722
hsa-miR-582-5p	KEGG_PATHWAY	hsa05210:Colorectal cancer	3	16.6667	0.0134638	3725, 7040, 4088	12	84	5085	15.1339	0.38614	0.0527772	11.388
hsa-miR-582-5p	KEGG_PATHWAY	hsa04510:Focal adhesion	3	16.6667	0.0676211	3725, 5154, 3082	12	201	5085	6.32463	0.919587	0.2228	46.4467
hsa-miR-582-5p	KEGG_PATHWAY	hsa05219:Bladder cancer	2	11.1111	0.0872771	1029, 1871	12	42	5085	20.1786	0.962658	0.258348	55.7155
mmu-let-7a*	KEGG_PATHWAY	mmu05200:Pathways in cancer	22	16.7939	9.61942e-12	16776, 12550, 17311, 19206, 20423, 14165, 235320, 12159, 14102, 17128, 17127, 11797, 12447, 56636, 12048, 14784, 26417, 12578, 16001, 16842, 16193, 14268	64	323	5738	6.10662	8.84986e-10	8.84986e-10	1.0509e-08
mmu-let-7a*	KEGG_PATHWAY	mmu04350:TGF-beta signaling pathway	9	6.87023	3.96059e-06	17128, 17127, 17129, 26417, 15978, 13179, 12159, 11480, 21926	64	87	5738	9.27478	0.000364308	0.000182171	0.00432679
mmu-let-7a*	KEGG_PATHWAY	mmu04320:Dorso-ventral axis formation	5	3.81679	8.32411e-05	57749, 26417, 14784, 12877, 18128	64	22	5738	20.3764	0.00762925	0.00254958	0.0909019
mmu-let-7a*	KEGG_PATHWAY	mmu04630:Jak-STAT signaling pathway	9	6.87023	0.000227028	12703, 12702, 12048, 14784, 15978, 16153, 19109, 14600, 16193	64	152	5738	5.30859	0.0206722	0.00520861	0.247744
mmu-let-7a*	KEGG_PATHWAY	mmu04060:Cytokine-cytokine receptor interaction	11	8.39695	0.000280907	17311, 12767, 15978, 12773, 16153, 19109, 11480, 21926, 14600, 14102, 16193	64	244	5738	4.04188	0.0255159	0.00515607	0.306459
mmu-let-7a*	KEGG_PATHWAY	mmu05218:Melanoma	6	4.58015	0.00101342	12550, 56636, 26417, 14165, 12578, 16001	64	71	5738	7.57658	0.0890633	0.0154267	1.10159
mmu-let-7a*	KEGG_PATHWAY	mmu04510:Focal adhesion	9	6.87023	0.00132352	16776, 11797, 12842, 26417, 14784, 192897, 20750, 16001, 14268	64	198	5738	4.07528	0.114714	0.0172557	1.43646
mmu-let-7a*	KEGG_PATHWAY	mmu04520:Adherens junction	6	4.58015	0.00137886	17128, 12550, 17127, 26417, 16001, 16842	64	76	5738	7.07812	0.119216	0.0157426	1.49611
mmu-let-7a*	KEGG_PATHWAY	mmu05220:Chronic myeloid leukemia	6	4.58015	0.00137886	17128, 17127, 12048, 26417, 14784, 12578	64	76	5738	7.07812	0.119216	0.0157426	1.49611
mmu-let-7a*	KEGG_PATHWAY	mmu04114:Oocyte meiosis	7	5.34351	0.00152418	12447, 12442, 12325, 26417, 12877, 17451, 16001	64	115	5738	5.45734	0.13093	0.0154714	1.6526
mmu-let-7a*	KEGG_PATHWAY	mmu04660:T cell receptor signaling pathway	7	5.34351	0.00173995	26417, 14784, 15978, 26416, 12504, 16153, 21926	64	118	5738	5.31859	0.148039	0.0158938	1.88453
mmu-let-7a*	KEGG_PATHWAY	mmu04914:Progesterone-mediated oocyte maturation	6	4.58015	0.00227001	12442, 26417, 26416, 12877, 17451, 16001	64	85	5738	6.32868	0.188668	0.0188276	2.4522
mmu-let-7a*	KEGG_PATHWAY	mmu05210:Colorectal cancer	6	4.58015	0.00239001	17128, 17127, 26417, 14784, 16001, 16842	64	86	5738	6.25509	0.197597	0.0181781	2.58029
mmu-let-7a*	KEGG_PATHWAY	mmu04912:GnRH signaling pathway	6	4.58015	0.00403327	14714, 12325, 26417, 14784, 17387, 26416	64	97	5738	5.54575	0.310516	0.0281957	4.31914
mmu-let-7a*	KEGG_PATHWAY	mmu04621:NOD-like receptor signaling pathway	5	3.81679	0.00457325	11797, 26417, 26416, 21926, 16193	64	62	5738	7.23034	0.344072	0.0296726	4.88434
mmu-let-7a*	KEGG_PATHWAY	mmu05214:Glioma	5	3.81679	0.00512458	12325, 26417, 14784, 12578, 16001	64	64	5738	7.00439	0.376666	0.0310202	5.45829
mmu-let-7a*	KEGG_PATHWAY	mmu05020:Prion diseases	4	3.05344	0.00642869	26417, 13653, 18128, 16193	64	35	5738	10.2464	0.447526	0.0364051	6.80342
mmu-let-7a*	KEGG_PATHWAY	mmu05212:Pancreatic cancer	5	3.81679	0.00777416	17128, 17127, 12048, 26417, 12578	64	72	5738	6.22613	0.512282	0.0413568	8.17294
mmu-let-7a*	KEGG_PATHWAY	mmu04810:Regulation of actin cytoskeleton	8	6.10687	0.00918566	56636, 26417, 192897, 14165, 17451, 216963, 19684, 14268	64	217	5738	3.3053	0.572152	0.0460709	9.59002
mmu-let-7a*	KEGG_PATHWAY	mmu04512:ECM-receptor interaction	5	3.81679	0.0126989	16776, 12842, 192897, 20750, 14268	64	83	5738	5.40098	0.691422	0.0600074	13.0313
mmu-let-7a*	KEGG_PATHWAY	mmu04640:Hematopoietic cell lineage	5	3.81679	0.0132261	17311, 12490, 12504, 21926, 16193	64	84	5738	5.33668	0.70622	0.0594083	13.5373
mmu-let-7a*	KEGG_PATHWAY	mmu05222:Small cell lung cancer	5	3.81679	0.0137672	16776, 12447, 11797, 12048, 14268	64	85	5738	5.2739	0.720675	0.058925	14.0538
mmu-let-7a*	KEGG_PATHWAY	mmu04930:Type II diabetes mellitus	4	3.05344	0.0162354	12703, 12702, 26417, 21926	64	49	5738	7.31888	0.778186	0.0661606	16.3748
mmu-let-7a*	KEGG_PATHWAY	mmu05215:Prostate cancer	5	3.81679	0.0166838	12447, 26417, 14784, 16001, 16842	64	90	5738	4.9809	0.787297	0.0650836	16.7902
mmu-let-7a*	KEGG_PATHWAY	mmu05213:Endometrial cancer	4	3.05344	0.0190288	12550, 26417, 14784, 16842	64	52	5738	6.89663	0.829244	0.071	18.9326
mmu-let-7a*	KEGG_PATHWAY	mmu05217:Basal cell carcinoma	4	3.05344	0.0220725	19206, 20423, 12159, 16842	64	55	5738	6.52045	0.871704	0.078854	21.6387
mmu-let-7a*	KEGG_PATHWAY	mmu04620:Toll-like receptor signaling pathway	5	3.81679	0.0228537	26417, 26416, 20750, 21926, 16193	64	99	5738	4.52809	0.880798	0.0785487	22.3198
mmu-let-7a*	KEGG_PATHWAY	mmu05221:Acute myeloid leukemia	4	3.05344	0.0242412	26417, 14784, 235320, 16842	64	57	5738	6.29167	0.895406	0.0802169	23.5164
mmu-let-7a*	KEGG_PATHWAY	mmu04010:MAPK signaling pathway	8	6.10687	0.0251317	56636, 26417, 14784, 26416, 14165, 17451, 21926, 14102	64	265	5738	2.7066	0.903833	0.0802293	24.2755
mmu-let-7a*	KEGG_PATHWAY	mmu05330:Allograft rejection	4	3.05344	0.0253675	15978, 16153, 21926, 14102	64	58	5738	6.18319	0.905949	0.0782806	24.4753
mmu-let-7a*	KEGG_PATHWAY	mmu05332:Graft-versus-host disease	4	3.05344	0.0253675	15978, 21926, 14102, 16193	64	58	5738	6.18319	0.905949	0.0782806	24.4753
mmu-let-7a*	KEGG_PATHWAY	mmu05322:Systemic lupus erythematosus	5	3.81679	0.025989	51788, 15270, 15978, 16153, 21926	64	103	5738	4.35225	0.91131	0.0775791	24.9999
mmu-let-7a*	KEGG_PATHWAY	mmu04940:Type I diabetes mellitus	4	3.05344	0.0314165	15510, 15978, 21926, 14102	64	63	5738	5.69246	0.946959	0.0903833	29.4414
mmu-let-7a*	KEGG_PATHWAY	mmu04115:p53 signaling pathway	4	3.05344	0.0395869	12447, 12442, 12578, 14102	64	69	5738	5.19746	0.97567	0.109637	35.6783
mmu-let-7a*	KEGG_PATHWAY	mmu05216:Thyroid cancer	3	2.29008	0.0398317	12550, 26417, 16842	64	29	5738	9.27478	0.976234	0.107133	35.8572
mmu-let-7a*	KEGG_PATHWAY	mmu04650:Natural killer cell mediated cytotoxicity	5	3.81679	0.0443135	26417, 14784, 15978, 21926, 14102	64	122	5738	3.67444	0.984547	0.115422	39.0534
mmu-let-7a*	KEGG_PATHWAY	mmu04110:Cell cycle	5	3.81679	0.0512956	17128, 17127, 12447, 12442, 12578	64	128	5738	3.5022	0.992129	0.129263	43.7453
mmu-let-7a*	KEGG_PATHWAY	mmu04664:Fc epsilon RI signaling pathway	4	3.05344	0.0605936	26417, 14784, 26416, 21926	64	82	5738	4.37348	0.996819	0.147635	49.4839
mmu-let-7a*	KEGG_PATHWAY	mmu04910:Insulin signaling pathway	5	3.81679	0.0642029	12703, 19017, 12702, 26417, 14784	64	138	5738	3.24841	0.997768	0.152102	51.5644
mmu-let-7a*	KEGG_PATHWAY	mmu04210:Apoptosis	4	3.05344	0.0698199	11797, 12048, 21926, 14102	64	87	5738	4.12213	0.998717	0.160735	54.6476
mmu-let-7a*	KEGG_PATHWAY	mmu05219:Bladder cancer	3	2.29008	0.0771948	12550, 26417, 12578	64	42	5738	6.40402	0.999383	0.172638	58.4249
mmu-let-7a*	KEGG_PATHWAY	mmu04916:Melanogenesis	4	3.05344	0.0965425	17311, 12325, 26417, 16842	64	100	5738	3.58625	0.999912	0.208251	67.0163
mmu-miR-24-1*	KEGG_PATHWAY	mmu04950:Maturity onset diabetes of the young	8	16	1.80981e-11	16333, 18096, 16334, 15376, 18609, 18012, 11925, 18088	29	26	5738	60.8806	9.59198e-10	9.59198e-10	1.76574e-08
mmu-miR-24-1*	KEGG_PATHWAY	mmu04114:Oocyte meiosis	7	14	1.49468e-05	12447, 12442, 12325, 16333, 16334, 12877, 17451	29	115	5738	12.0438	0.000791873	0.000396015	0.0145819
mmu-miR-24-1*	KEGG_PATHWAY	mmu04914:Progesterone-mediated oocyte maturation	5	10	0.000700218	12442, 16333, 16334, 12877, 17451	29	85	5738	11.6389	0.0364439	0.0122986	0.681077
mmu-miR-24-1*	KEGG_PATHWAY	mmu05215:Prostate cancer	4	8	0.0092074	12447, 16333, 16334, 16842	29	90	5738	8.79387	0.387528	0.11535	8.62955
mmu-miR-24-1*	KEGG_PATHWAY	mmu04930:Type II diabetes mellitus	3	6	0.0234461	16333, 16334, 18609	29	49	5738	12.114	0.71562	0.222358	20.6639
mmu-miR-24-1*	KEGG_PATHWAY	mmu04110:Cell cycle	4	8	0.0236537	12447, 12442, 13197, 21803	29	128	5738	6.18319	0.718807	0.190592	20.8283
mmu-miR-24-1*	KEGG_PATHWAY	mmu04115:p53 signaling pathway	3	6	0.0440648	12447, 12442, 13197	29	69	5738	8.6027	0.908229	0.289089	35.5756
mmu-miR-24-1*	KEGG_PATHWAY	mmu04916:Melanogenesis	3	6	0.0848231	18976, 12325, 16842	29	100	5738	5.93586	0.990885	0.444133	57.8862
mmu-miR-24-1*	KEGG_PATHWAY	mmu04810:Regulation of actin cytoskeleton	4	8	0.0874015	56636, 16333, 16334, 17451	29	217	5738	3.64723	0.992151	0.416431	59.0297
mmu-miR-30c-1*	KEGG_PATHWAY	mmu04950:Maturity onset diabetes of the young	8	12.1212	1.0071e-10	16333, 18096, 16334, 15376, 18609, 18012, 11925, 18088	36	26	5738	49.0427	7.45255e-09	7.45255e-09	1.0541e-07
mmu-miR-30c-1*	KEGG_PATHWAY	mmu04114:Oocyte meiosis	7	10.6061	5.74343e-05	12447, 12442, 12325, 16333, 16334, 12877, 17451	36	115	5738	9.70193	0.00424124	0.00212287	0.0600983
mmu-miR-30c-1*	KEGG_PATHWAY	mmu05200:Pathways in cancer	10	15.1515	9.73811e-05	11798, 13649, 12447, 21812, 56636, 19206, 11651, 12043, 17295, 17126	36	323	5738	4.93464	0.00718065	0.0023993	0.101879
mmu-miR-30c-1*	KEGG_PATHWAY	mmu04914:Progesterone-mediated oocyte maturation	6	9.09091	0.000145032	12442, 16333, 16334, 12877, 11651, 17451	36	85	5738	11.251	0.0106757	0.00267969	0.151696
mmu-miR-30c-1*	KEGG_PATHWAY	mmu05210:Colorectal cancer	6	9.09091	0.000153312	13649, 21812, 11651, 12043, 17295, 17126	36	86	5738	11.1202	0.0112818	0.00226662	0.16035
mmu-miR-30c-1*	KEGG_PATHWAY	mmu05215:Prostate cancer	6	9.09091	0.000190115	13649, 12447, 16333, 16334, 11651, 12043	36	90	5738	10.6259	0.0139714	0.00234223	0.198809
mmu-miR-30c-1*	KEGG_PATHWAY	mmu04320:Dorso-ventral axis formation	3	4.54545	0.00773478	13649, 12877, 18128	36	22	5738	21.7348	0.437069	0.0788069	7.80574
mmu-miR-30c-1*	KEGG_PATHWAY	mmu05218:Melanoma	4	6.06061	0.00895033	13649, 56636, 11651, 17295	36	71	5738	8.97966	0.485884	0.0797991	8.98101
mmu-miR-30c-1*	KEGG_PATHWAY	mmu05212:Pancreatic cancer	4	6.06061	0.0093008	13649, 21812, 11651, 17126	36	72	5738	8.85494	0.499166	0.0739538	9.31735
mmu-miR-30c-1*	KEGG_PATHWAY	mmu04810:Regulation of actin cytoskeleton	6	9.09091	0.00949769	13649, 56636, 16333, 16334, 17451, 14061	36	217	5738	4.40707	0.506478	0.068183	9.5058
mmu-miR-30c-1*	KEGG_PATHWAY	mmu04520:Adherens junction	4	6.06061	0.0107828	13649, 21812, 17295, 17126	36	76	5738	8.38889	0.551687	0.0703369	10.7272
mmu-miR-30c-1*	KEGG_PATHWAY	mmu05222:Small cell lung cancer	4	6.06061	0.0145952	11798, 12447, 11651, 12043	36	85	5738	7.50065	0.663112	0.0866782	14.2633
mmu-miR-30c-1*	KEGG_PATHWAY	mmu04350:TGF-beta signaling pathway	4	6.06061	0.0155337	21812, 16323, 15901, 17126	36	87	5738	7.32822	0.686049	0.0852612	15.1141
mmu-miR-30c-1*	KEGG_PATHWAY	mmu04510:Focal adhesion	5	7.57576	0.0312275	11798, 13649, 11651, 12043, 17295	36	198	5738	4.02497	0.90441	0.154386	28.2556
mmu-miR-30c-1*	KEGG_PATHWAY	mmu04930:Type II diabetes mellitus	3	4.54545	0.0355403	16333, 16334, 18609	36	49	5738	9.7585	0.93129	0.163496	31.5291
mmu-miR-30c-1*	KEGG_PATHWAY	mmu04150:mTOR signaling pathway	3	4.54545	0.0424384	16333, 16334, 11651	36	54	5738	8.85494	0.959604	0.181731	36.4848
mmu-miR-30c-1*	KEGG_PATHWAY	mmu05214:Glioma	3	4.54545	0.0575796	13649, 12325, 11651	36	64	5738	7.47135	0.98758	0.227518	46.244
mmu-miR-30c-1*	KEGG_PATHWAY	mmu04010:MAPK signaling pathway	5	7.57576	0.075871	13649, 21812, 56636, 11651, 17451	36	265	5738	3.00734	0.997088	0.277025	56.2141
mmu-miR-30c-1*	KEGG_PATHWAY	mmu04012:ErbB signaling pathway	3	4.54545	0.0980461	13649, 12325, 11651	36	87	5738	5.49617	0.999517	0.330956	66.0431
mmu-miR-30c-1*	KEGG_PATHWAY	mmu04210:Apoptosis	3	4.54545	0.0980461	11798, 11651, 12043	36	87	5738	5.49617	0.999517	0.330956	66.0431
mmu-miR-99b*	KEGG_PATHWAY	mmu05200:Pathways in cancer	12	15.7895	4.63224e-06	17395, 26413, 80903, 12447, 226519, 56636, 14182, 11651, 16001, 16412, 14102, 16193	39	323	5738	5.46606	0.000435337	0.000435337	0.0050814
mmu-miR-99b*	KEGG_PATHWAY	mmu05218:Melanoma	6	7.89474	9.19476e-05	26413, 80903, 56636, 14182, 11651, 16001	39	71	5738	12.4334	0.00860623	0.00431241	0.100819
mmu-miR-99b*	KEGG_PATHWAY	mmu04114:Oocyte meiosis	7	9.21053	9.30149e-05	26413, 12447, 12442, 12325, 12877, 17451, 16001	39	115	5738	8.95563	0.00870569	0.00291036	0.101989
mmu-miR-99b*	KEGG_PATHWAY	mmu04914:Progesterone-mediated oocyte maturation	6	7.89474	0.000216562	26413, 12442, 12877, 11651, 17451, 16001	39	85	5738	10.3855	0.0201532	0.00507682	0.23731
mmu-miR-99b*	KEGG_PATHWAY	mmu04010:MAPK signaling pathway	8	10.5263	0.00152349	15370, 26413, 80903, 56636, 14182, 11651, 17451, 14102	39	265	5738	4.44161	0.133521	0.0282566	1.65862
mmu-miR-99b*	KEGG_PATHWAY	mmu05215:Prostate cancer	5	6.57895	0.00278016	26413, 12447, 14182, 11651, 16001	39	90	5738	8.17379	0.230257	0.0426789	3.00788
mmu-miR-99b*	KEGG_PATHWAY	mmu04620:Toll-like receptor signaling pathway	5	6.57895	0.00392525	26413, 11651, 12519, 20302, 16193	39	99	5738	7.43072	0.309058	0.0514438	4.22268
mmu-miR-99b*	KEGG_PATHWAY	mmu05214:Glioma	4	5.26316	0.00845483	26413, 12325, 11651, 16001	39	64	5738	9.19551	0.549831	0.0949513	8.89366
mmu-miR-99b*	KEGG_PATHWAY	mmu04810:Regulation of actin cytoskeleton	6	7.89474	0.0134031	26413, 80903, 56636, 14182, 17451, 16412	39	217	5738	4.06806	0.718722	0.131454	13.759
mmu-miR-99b*	KEGG_PATHWAY	mmu05222:Small cell lung cancer	4	5.26316	0.0182255	12447, 226519, 11651, 16412	39	85	5738	6.92368	0.822538	0.158778	18.2722
mmu-miR-99b*	KEGG_PATHWAY	mmu05020:Prion diseases	3	3.94737	0.022149	26413, 226519, 16193	39	35	5738	12.611	0.878204	0.174198	21.7845
mmu-miR-99b*	KEGG_PATHWAY	mmu04510:Focal adhesion	5	6.57895	0.0406679	26413, 226519, 11651, 16001, 16412	39	198	5738	3.71536	0.979812	0.277635	36.5836
mmu-miR-99b*	KEGG_PATHWAY	mmu05332:Graft-versus-host disease	3	3.94737	0.055974	12519, 14102, 16193	39	58	5738	7.61008	0.995549	0.340652	46.841
mmu-miR-99b*	KEGG_PATHWAY	mmu04940:Type I diabetes mellitus	3	3.94737	0.0647934	12519, 14415, 14102	39	63	5738	7.00611	0.998158	0.362228	52.0422
mmu-miR-99b*	KEGG_PATHWAY	mmu04115:p53 signaling pathway	3	3.94737	0.0759488	12447, 12442, 14102	39	69	5738	6.39688	0.999404	0.390423	57.9574
mmu-miR-99b*	KEGG_PATHWAY	mmu04060:Cytokine-cytokine receptor interaction	5	6.57895	0.0761256	11477, 20302, 12168, 14102, 16193	39	244	5738	3.01492	0.999414	0.371976	58.0456
mmu-miR-99b*	KEGG_PATHWAY	mmu04520:Adherens junction	3	3.94737	0.089674	26413, 14182, 16001	39	76	5738	5.80769	0.999854	0.405183	64.3224
mmu-miR-99b	KEGG_PATHWAY	mmu05200:Pathways in cancer	12	15.7895	4.63224e-06	17395, 26413, 80903, 12447, 226519, 56636, 14182, 11651, 16001, 16412, 14102, 16193	39	323	5738	5.46606	0.000435337	0.000435337	0.0050814
mmu-miR-99b	KEGG_PATHWAY	mmu05218:Melanoma	6	7.89474	9.19476e-05	26413, 80903, 56636, 14182, 11651, 16001	39	71	5738	12.4334	0.00860623	0.00431241	0.100819
mmu-miR-99b	KEGG_PATHWAY	mmu04114:Oocyte meiosis	7	9.21053	9.30149e-05	26413, 12447, 12442, 12325, 12877, 17451, 16001	39	115	5738	8.95563	0.00870569	0.00291036	0.101989
mmu-miR-99b	KEGG_PATHWAY	mmu04914:Progesterone-mediated oocyte maturation	6	7.89474	0.000216562	26413, 12442, 12877, 11651, 17451, 16001	39	85	5738	10.3855	0.0201532	0.00507682	0.23731
mmu-miR-99b	KEGG_PATHWAY	mmu04010:MAPK signaling pathway	8	10.5263	0.00152349	15370, 26413, 80903, 56636, 14182, 11651, 17451, 14102	39	265	5738	4.44161	0.133521	0.0282566	1.65862
mmu-miR-99b	KEGG_PATHWAY	mmu05215:Prostate cancer	5	6.57895	0.00278016	26413, 12447, 14182, 11651, 16001	39	90	5738	8.17379	0.230257	0.0426789	3.00788
mmu-miR-99b	KEGG_PATHWAY	mmu04620:Toll-like receptor signaling pathway	5	6.57895	0.00392525	26413, 11651, 12519, 20302, 16193	39	99	5738	7.43072	0.309058	0.0514438	4.22268
mmu-miR-99b	KEGG_PATHWAY	mmu05214:Glioma	4	5.26316	0.00845483	26413, 12325, 11651, 16001	39	64	5738	9.19551	0.549831	0.0949513	8.89366
mmu-miR-99b	KEGG_PATHWAY	mmu04810:Regulation of actin cytoskeleton	6	7.89474	0.0134031	26413, 80903, 56636, 14182, 17451, 16412	39	217	5738	4.06806	0.718722	0.131454	13.759
mmu-miR-99b	KEGG_PATHWAY	mmu05222:Small cell lung cancer	4	5.26316	0.0182255	12447, 226519, 11651, 16412	39	85	5738	6.92368	0.822538	0.158778	18.2722
mmu-miR-99b	KEGG_PATHWAY	mmu05020:Prion diseases	3	3.94737	0.022149	26413, 226519, 16193	39	35	5738	12.611	0.878204	0.174198	21.7845
mmu-miR-99b	KEGG_PATHWAY	mmu04510:Focal adhesion	5	6.57895	0.0406679	26413, 226519, 11651, 16001, 16412	39	198	5738	3.71536	0.979812	0.277635	36.5836
mmu-miR-99b	KEGG_PATHWAY	mmu05332:Graft-versus-host disease	3	3.94737	0.055974	12519, 14102, 16193	39	58	5738	7.61008	0.995549	0.340652	46.841
mmu-miR-99b	KEGG_PATHWAY	mmu04940:Type I diabetes mellitus	3	3.94737	0.0647934	12519, 14415, 14102	39	63	5738	7.00611	0.998158	0.362228	52.0422
mmu-miR-99b	KEGG_PATHWAY	mmu04115:p53 signaling pathway	3	3.94737	0.0759488	12447, 12442, 14102	39	69	5738	6.39688	0.999404	0.390423	57.9574
mmu-miR-99b	KEGG_PATHWAY	mmu04060:Cytokine-cytokine receptor interaction	5	6.57895	0.0761256	11477, 20302, 12168, 14102, 16193	39	244	5738	3.01492	0.999414	0.371976	58.0456
mmu-miR-99b	KEGG_PATHWAY	mmu04520:Adherens junction	3	3.94737	0.089674	26413, 14182, 16001	39	76	5738	5.80769	0.999854	0.405183	64.3224
mmu-miR-101a*	KEGG_PATHWAY	mmu05200:Pathways in cancer	12	15.5844	4.63224e-06	56717, 17395, 26413, 80903, 12447, 226519, 56636, 14182, 11651, 22059, 16412, 19211	39	323	5738	5.46606	0.000416816	0.000416816	0.00503918
mmu-miR-101a*	KEGG_PATHWAY	mmu05218:Melanoma	7	9.09091	5.85195e-06	26413, 80903, 56636, 14182, 11651, 22059, 19211	39	71	5738	14.5056	0.000526538	0.000263304	0.006366
mmu-miR-101a*	KEGG_PATHWAY	mmu04914:Progesterone-mediated oocyte maturation	7	9.09091	1.67058e-05	26413, 18667, 12442, 26416, 12877, 11651, 17451	39	85	5738	12.1164	0.00150241	0.000501054	0.0181724
mmu-miR-101a*	KEGG_PATHWAY	mmu05215:Prostate cancer	7	9.09091	2.32166e-05	56717, 26413, 12447, 14182, 11651, 22059, 19211	39	90	5738	11.4433	0.00208734	0.000522244	0.0252539
mmu-miR-101a*	KEGG_PATHWAY	mmu04010:MAPK signaling pathway	10	12.987	4.177e-05	15370, 26413, 80903, 56636, 14182, 26416, 11651, 17451, 22059, 19252	39	265	5738	5.55201	0.00375232	0.000751593	0.0454312
mmu-miR-101a*	KEGG_PATHWAY	mmu05214:Glioma	6	7.79221	5.56887e-05	56717, 26413, 12325, 11651, 22059, 19211	39	64	5738	13.7933	0.00499959	0.000835005	0.0605657
mmu-miR-101a*	KEGG_PATHWAY	mmu04114:Oocyte meiosis	7	9.09091	9.30149e-05	26413, 12447, 18667, 12442, 12325, 12877, 17451	39	115	5738	8.95563	0.00833678	0.00119525	0.101142
mmu-miR-101a*	KEGG_PATHWAY	mmu05222:Small cell lung cancer	6	7.79221	0.000216562	12447, 226519, 11651, 22059, 16412, 19211	39	85	5738	10.3855	0.0193039	0.00243362	0.23534
mmu-miR-101a*	KEGG_PATHWAY	mmu05213:Endometrial cancer	4	5.19481	0.00473597	26413, 11651, 22059, 19211	39	52	5738	11.3176	0.347699	0.046363	5.03329
mmu-miR-101a*	KEGG_PATHWAY	mmu04722:Neurotrophin signaling pathway	5	6.49351	0.0102329	26413, 12325, 26416, 11651, 22059	39	130	5738	5.65878	0.603747	0.0884147	10.5861
mmu-miR-101a*	KEGG_PATHWAY	mmu04115:p53 signaling pathway	4	5.19481	0.0103939	12447, 12442, 22059, 19211	39	69	5738	8.52917	0.609507	0.081934	10.7442
mmu-miR-101a*	KEGG_PATHWAY	mmu04810:Regulation of actin cytoskeleton	6	7.79221	0.0134031	26413, 80903, 56636, 14182, 17451, 16412	39	217	5738	4.06806	0.703122	0.0962504	13.6529
mmu-miR-101a*	KEGG_PATHWAY	mmu04012:ErbB signaling pathway	4	5.19481	0.0193828	56717, 26413, 12325, 11651	39	87	5738	6.76452	0.828226	0.126726	19.1788
mmu-miR-101a*	KEGG_PATHWAY	mmu05219:Bladder cancer	3	3.8961	0.0311373	17395, 26413, 22059	39	42	5738	10.5092	0.941977	0.184008	29.1156
mmu-miR-101a*	KEGG_PATHWAY	mmu04510:Focal adhesion	5	6.49351	0.0406679	26413, 226519, 11651, 16412, 19211	39	198	5738	3.71536	0.976165	0.220504	36.3432
mmu-miR-101a*	KEGG_PATHWAY	mmu05223:Non-small cell lung cancer	3	3.8961	0.0492578	26413, 11651, 22059	39	54	5738	8.17379	0.989392	0.247333	42.2768
mmu-miR-101a*	KEGG_PATHWAY	mmu04150:mTOR signaling pathway	3	3.8961	0.0492578	56717, 26413, 11651	39	54	5738	8.17379	0.989392	0.247333	42.2768
mmu-miR-101a*	KEGG_PATHWAY	mmu05221:Acute myeloid leukemia	3	3.8961	0.0542657	56717, 26413, 11651	39	57	5738	7.74359	0.993405	0.25575	45.4997
mmu-miR-101a*	KEGG_PATHWAY	mmu05212:Pancreatic cancer	3	3.8961	0.0817423	26413, 11651, 22059	39	72	5738	6.13034	0.999536	0.347136	60.4541
mmu-miR-101a*	KEGG_PATHWAY	mmu04370:VEGF signaling pathway	3	3.8961	0.089674	26413, 26416, 11651	39	76	5738	5.80769	0.999787	0.3592	64.0156
mmu-miR-101a*	KEGG_PATHWAY	mmu05220:Chronic myeloid leukemia	3	3.8961	0.089674	26413, 11651, 22059	39	76	5738	5.80769	0.999787	0.3592	64.0156
mmu-miR-106b	KEGG_PATHWAY	mmu05200:Pathways in cancer	15	26.7857	8.7504e-11	12550, 14165, 11651, 12043, 12367, 12159, 20848, 21813, 19645, 12447, 56636, 17342, 12371, 16000, 12576	30	323	5738	8.88235	6.5628e-09	6.5628e-09	9.18358e-08
mmu-miR-106b	KEGG_PATHWAY	mmu05218:Melanoma	7	12.5	1.09929e-06	12550, 19645, 56636, 14165, 17342, 11651, 16000	30	71	5738	18.8573	8.24435e-05	4.12226e-05	0.0011537
mmu-miR-106b	KEGG_PATHWAY	mmu04914:Progesterone-mediated oocyte maturation	7	12.5	3.19801e-06	12442, 26416, 12877, 11651, 17451, 11512, 16000	30	85	5738	15.7514	0.000239822	7.99471e-05	0.00335627
mmu-miR-106b	KEGG_PATHWAY	mmu05215:Prostate cancer	7	12.5	4.47442e-06	19645, 12447, 11651, 12043, 12371, 16000, 12576	30	90	5738	14.8763	0.000335526	8.38921e-05	0.00469583
mmu-miR-106b	KEGG_PATHWAY	mmu04114:Oocyte meiosis	7	12.5	1.85402e-05	12447, 12442, 12325, 12877, 17451, 11512, 16000	30	115	5738	11.6423	0.00138956	0.000278067	0.0194563
mmu-miR-106b	KEGG_PATHWAY	mmu05222:Small cell lung cancer	6	10.7143	5.68905e-05	19645, 12447, 11651, 12043, 12371, 12576	30	85	5738	13.5012	0.00425782	0.000710899	0.0596907
mmu-miR-106b	KEGG_PATHWAY	mmu04115:p53 signaling pathway	5	8.92857	0.000362619	12447, 12442, 12371, 12367, 16000	30	69	5738	13.8599	0.0268347	0.00387836	0.379915
mmu-miR-106b	KEGG_PATHWAY	mmu05212:Pancreatic cancer	5	8.92857	0.000427032	20848, 19645, 21813, 11651, 12371	30	72	5738	13.2824	0.0315266	0.00399628	0.447265
mmu-miR-106b	KEGG_PATHWAY	mmu05210:Colorectal cancer	5	8.92857	0.000839392	21813, 11651, 12043, 12371, 12367	30	86	5738	11.1202	0.0610385	0.00697344	0.877443
mmu-miR-106b	KEGG_PATHWAY	mmu04010:MAPK signaling pathway	7	12.5	0.00177302	21813, 56636, 26416, 14165, 11651, 17451, 12367	30	265	5738	5.05233	0.124618	0.0132213	1.84521
mmu-miR-106b	KEGG_PATHWAY	mmu05014:Amyotrophic lateral sclerosis (ALS)	4	7.14286	0.00282788	26416, 12043, 12371, 12367	30	57	5738	13.4222	0.191352	0.0191231	2.92834
mmu-miR-106b	KEGG_PATHWAY	mmu04110:Cell cycle	5	8.92857	0.00364181	19645, 12447, 12442, 19651, 12576	30	128	5738	7.47135	0.23939	0.0225448	3.75669
mmu-miR-106b	KEGG_PATHWAY	mmu05214:Glioma	4	7.14286	0.00393233	19645, 12325, 11651, 16000	30	64	5738	11.9542	0.255845	0.0224748	4.0508
mmu-miR-106b	KEGG_PATHWAY	mmu05220:Chronic myeloid leukemia	4	7.14286	0.00637103	19645, 21813, 11651, 12576	30	76	5738	10.0667	0.380818	0.0336602	6.48779
mmu-miR-106b	KEGG_PATHWAY	mmu04210:Apoptosis	4	7.14286	0.0092554	11651, 12043, 12371, 12367	30	87	5738	8.79387	0.502116	0.0454283	9.29776
mmu-miR-106b	KEGG_PATHWAY	mmu04722:Neurotrophin signaling pathway	4	7.14286	0.0270266	12325, 26416, 11651, 12043	30	130	5738	5.88513	0.871893	0.120526	24.99
mmu-miR-106b	KEGG_PATHWAY	mmu05213:Endometrial cancer	3	5.35714	0.0279806	12550, 11651, 12371	30	52	5738	11.0346	0.88098	0.117683	25.7583
mmu-miR-106b	KEGG_PATHWAY	mmu05223:Non-small cell lung cancer	3	5.35714	0.0300097	19645, 11651, 12371	30	54	5738	10.6259	0.898245	0.119227	27.3688
mmu-miR-106b	KEGG_PATHWAY	mmu04370:VEGF signaling pathway	3	5.35714	0.0558416	26416, 11651, 12371	30	76	5738	7.55	0.986561	0.202936	45.2864
mmu-miR-106b	KEGG_PATHWAY	mmu04350:TGF-beta signaling pathway	3	5.35714	0.0708629	21813, 19651, 12159	30	87	5738	6.5954	0.995964	0.2409	53.7623
mmu-miR-106b	KEGG_PATHWAY	mmu04012:ErbB signaling pathway	3	5.35714	0.0708629	12325, 11651, 12576	30	87	5738	6.5954	0.995964	0.2409	53.7623
mmu-miR-106b	KEGG_PATHWAY	mmu04912:GnRH signaling pathway	3	5.35714	0.0855344	12325, 26416, 11512	30	97	5738	5.91546	0.998777	0.273372	60.8754
mmu-miR-106b	KEGG_PATHWAY	mmu04916:Melanogenesis	3	5.35714	0.0901053	12325, 17342, 11512	30	100	5738	5.738	0.99916	0.275235	62.8798
mmu-miR-126-5p	KEGG_PATHWAY	mmu05200:Pathways in cancer	21	23.5955	8.44294e-14	13649, 12550, 17311, 14165, 12043, 12159, 20848, 17128, 17127, 12015, 21813, 12447, 56636, 12048, 17295, 18591, 12394, 20850, 16000, 12395, 12575	47	323	5738	7.93742	7.25642e-12	7.25642e-12	9.09828e-11
mmu-miR-126-5p	KEGG_PATHWAY	mmu05218:Melanoma	9	10.1124	6.58898e-08	12550, 13649, 12015, 56636, 14165, 18591, 17295, 12575, 16000	47	71	5738	15.4756	5.66651e-06	2.83326e-06	7.1051e-05
mmu-miR-126-5p	KEGG_PATHWAY	mmu05220:Chronic myeloid leukemia	8	8.98876	1.9126e-06	17128, 17127, 21813, 12015, 12048, 12394, 20850, 12575	47	76	5738	12.8511	0.00016447	5.48265e-05	0.0020624
mmu-miR-126-5p	KEGG_PATHWAY	mmu05212:Pancreatic cancer	7	7.86517	1.99156e-05	17128, 20848, 13649, 17127, 21813, 12015, 12048	47	72	5738	11.8694	0.0017113	0.000428099	0.0214735
mmu-miR-126-5p	KEGG_PATHWAY	mmu05210:Colorectal cancer	7	7.86517	5.50955e-05	17128, 13649, 17127, 21813, 12015, 12043, 17295	47	86	5738	9.93716	0.00472714	0.00094722	0.0593952
mmu-miR-126-5p	KEGG_PATHWAY	mmu04350:TGF-beta signaling pathway	7	7.86517	5.88222e-05	17128, 17127, 21813, 17129, 15978, 12159, 21926	47	87	5738	9.82294	0.00504608	0.000842787	0.0634115
mmu-miR-126-5p	KEGG_PATHWAY	mmu05215:Prostate cancer	7	7.86517	7.12289e-05	13649, 12015, 12447, 12043, 18591, 12575, 16000	47	90	5738	9.49551	0.00610718	0.000874747	0.0767816
mmu-miR-126-5p	KEGG_PATHWAY	mmu04520:Adherens junction	6	6.74157	0.000320293	17128, 12550, 13649, 17127, 21813, 17295	47	76	5738	9.6383	0.0271736	0.00343778	0.344842
mmu-miR-126-5p	KEGG_PATHWAY	mmu04060:Cytokine-cytokine receptor interaction	9	10.1124	0.000610909	13649, 21813, 14254, 17311, 15978, 18591, 17295, 21926, 20315	47	244	5738	4.50314	0.0511972	0.00582235	0.656797
mmu-miR-126-5p	KEGG_PATHWAY	mmu04320:Dorso-ventral axis formation	4	4.49438	0.00066751	13649, 12877, 23871, 23872	47	22	5738	22.1973	0.0558074	0.00572605	0.717451
mmu-miR-126-5p	KEGG_PATHWAY	mmu05221:Acute myeloid leukemia	5	5.61798	0.00104717	20848, 12015, 12394, 20850, 12395	47	57	5738	10.7092	0.0861639	0.00815782	1.12343
mmu-miR-126-5p	KEGG_PATHWAY	mmu05214:Glioma	5	5.61798	0.00161692	13649, 12325, 18591, 12575, 16000	47	64	5738	9.5379	0.129918	0.0115303	1.72985
mmu-miR-126-5p	KEGG_PATHWAY	mmu04114:Oocyte meiosis	6	6.74157	0.00210909	12447, 12442, 12325, 12877, 17451, 16000	47	115	5738	6.36966	0.166043	0.0138701	2.25097
mmu-miR-126-5p	KEGG_PATHWAY	mmu04510:Focal adhesion	7	7.86517	0.00463489	13649, 12015, 14254, 12043, 18591, 17295, 16000	47	198	5738	4.31614	0.329363	0.0281343	4.88615
mmu-miR-126-5p	KEGG_PATHWAY	mmu04010:MAPK signaling pathway	8	8.98876	0.00471623	13649, 21813, 56636, 14165, 17451, 18591, 21926, 16765	47	265	5738	3.68559	0.33406	0.0267397	4.96994
mmu-miR-126-5p	KEGG_PATHWAY	mmu04210:Apoptosis	5	5.61798	0.0049539	17874, 12015, 12048, 12043, 21926	47	87	5738	7.01639	0.347598	0.0263403	5.21435
mmu-miR-126-5p	KEGG_PATHWAY	mmu04012:ErbB signaling pathway	5	5.61798	0.0049539	13649, 12015, 12325, 20850, 12575	47	87	5738	7.01639	0.347598	0.0263403	5.21435
mmu-miR-126-5p	KEGG_PATHWAY	mmu05014:Amyotrophic lateral sclerosis (ALS)	4	4.49438	0.0104297	12015, 12048, 12043, 21926	47	57	5738	8.56738	0.594105	0.0516569	10.69
mmu-miR-126-5p	KEGG_PATHWAY	mmu04920:Adipocytokine signaling pathway	4	4.49438	0.0161531	20848, 16367, 14081, 21926	47	67	5738	7.28866	0.753529	0.0748563	16.1052
mmu-miR-126-5p	KEGG_PATHWAY	mmu04115:p53 signaling pathway	4	4.49438	0.017472	12447, 12442, 12575, 16000	47	69	5738	7.0774	0.780383	0.0766831	17.31
mmu-miR-126-5p	KEGG_PATHWAY	mmu04110:Cell cycle	5	5.61798	0.0187168	17128, 17127, 12447, 12442, 12575	47	128	5738	4.76895	0.803068	0.078032	18.4327
mmu-miR-126-5p	KEGG_PATHWAY	mmu04914:Progesterone-mediated oocyte maturation	4	4.49438	0.0301482	12442, 12877, 17451, 16000	47	85	5738	5.74518	0.928111	0.117824	28.1147
mmu-miR-126-5p	KEGG_PATHWAY	mmu05219:Bladder cancer	3	3.37079	0.0441954	12550, 13649, 12575	47	42	5738	8.72036	0.9795	0.161967	38.5794
mmu-miR-126-5p	KEGG_PATHWAY	mmu05322:Systemic lupus erythematosus	4	4.49438	0.0488923	51788, 15270, 15978, 21926	47	103	5738	4.74117	0.98658	0.170917	41.7569
mmu-miR-126-5p	KEGG_PATHWAY	mmu05213:Endometrial cancer	3	3.37079	0.0647413	12550, 13649, 12015	47	52	5738	7.04337	0.996837	0.213246	51.4099
mmu-miR-126-5p	KEGG_PATHWAY	mmu04144:Endocytosis	5	5.61798	0.0772249	13649, 21813, 14254, 16396, 17295	47	202	5738	3.02191	0.999004	0.241545	57.9643
mmu-miR-126-5p	KEGG_PATHWAY	mmu04722:Neurotrophin signaling pathway	4	4.49438	0.0853462	12015, 16367, 12325, 12043	47	130	5738	3.75646	0.999534	0.255526	61.7863
mmu-miR-126-5p	KEGG_PATHWAY	mmu04810:Regulation of actin cytoskeleton	5	5.61798	0.0946236	13649, 56636, 14165, 17451, 18591	47	217	5738	2.81302	0.999806	0.271394	65.7646
mmu-miR-127	KEGG_PATHWAY	mmu05200:Pathways in cancer	9	19.5652	2.15285e-05	20848, 12550, 13649, 12447, 56636, 14165, 12043, 17869, 12159	24	323	5738	6.66176	0.00129089	0.00129089	0.0215731
mmu-miR-127	KEGG_PATHWAY	mmu04114:Oocyte meiosis	5	10.8696	0.00101001	12447, 12442, 12325, 12877, 17451	24	115	5738	10.3949	0.0588297	0.0298607	1.0076
mmu-miR-127	KEGG_PATHWAY	mmu05218:Melanoma	4	8.69565	0.00269234	12550, 13649, 56636, 14165	24	71	5738	13.4695	0.149353	0.0524915	2.66563
mmu-miR-127	KEGG_PATHWAY	mmu04320:Dorso-ventral axis formation	3	6.52174	0.00338164	13649, 12877, 18128	24	22	5738	32.6023	0.183919	0.0495413	3.33773
mmu-miR-127	KEGG_PATHWAY	mmu04010:MAPK signaling pathway	6	13.0435	0.00342914	13649, 56636, 26416, 14165, 17451, 17869	24	265	5738	5.41321	0.18625	0.0403824	3.3839
mmu-miR-127	KEGG_PATHWAY	mmu04914:Progesterone-mediated oocyte maturation	4	8.69565	0.00448567	12442, 26416, 12877, 17451	24	85	5738	11.251	0.236426	0.043962	4.40551
mmu-miR-127	KEGG_PATHWAY	mmu05219:Bladder cancer	3	6.52174	0.0120062	12550, 13649, 17869	24	42	5738	17.0774	0.515545	0.0983537	11.401
mmu-miR-127	KEGG_PATHWAY	mmu05213:Endometrial cancer	3	6.52174	0.0180476	12550, 13649, 17869	24	52	5738	13.7933	0.664705	0.127675	16.6831
mmu-miR-127	KEGG_PATHWAY	mmu05222:Small cell lung cancer	3	6.52174	0.0448694	12447, 12043, 17869	24	85	5738	8.43824	0.936355	0.263648	36.8758
mmu-miR-127	KEGG_PATHWAY	mmu05210:Colorectal cancer	3	6.52174	0.0458273	13649, 12043, 17869	24	86	5738	8.34012	0.940073	0.245322	37.5074
mmu-miR-127	KEGG_PATHWAY	mmu04350:TGF-beta signaling pathway	3	6.52174	0.0467929	17869, 12159, 16323	24	87	5738	8.24425	0.943606	0.230026	38.1383
mmu-miR-127	KEGG_PATHWAY	mmu04012:ErbB signaling pathway	3	6.52174	0.0467929	13649, 12325, 17869	24	87	5738	8.24425	0.943606	0.230026	38.1383
mmu-miR-127	KEGG_PATHWAY	mmu05215:Prostate cancer	3	6.52174	0.0497351	13649, 12447, 12043	24	90	5738	7.96944	0.953153	0.225139	40.0254
mmu-miR-127	KEGG_PATHWAY	mmu04810:Regulation of actin cytoskeleton	4	8.69565	0.0541237	13649, 56636, 14165, 17451	24	217	5738	4.40707	0.964514	0.22649	42.7442
mmu-miR-127	KEGG_PATHWAY	mmu04912:GnRH signaling pathway	3	6.52174	0.0568554	13649, 12325, 26416	24	97	5738	7.39433	0.970167	0.221874	44.3799
mmu-miR-127	KEGG_PATHWAY	mmu05322:Systemic lupus erythematosus	3	6.52174	0.0632291	51788, 15270, 14129	24	103	5738	6.96359	0.980139	0.229924	48.034
mmu-miR-127	KEGG_PATHWAY	mmu04110:Cell cycle	3	6.52174	0.0921592	12447, 12442, 17869	24	128	5738	5.60352	0.996976	0.304117	62.0521
mmu-miR-127	KEGG_PATHWAY	mmu04722:Neurotrophin signaling pathway	3	6.52174	0.0946211	12325, 26416, 12043	24	130	5738	5.51731	0.997431	0.295896	63.0709
mmu-miR-150	KEGG_PATHWAY	mmu05200:Pathways in cancer	23	22.1154	9.23859e-14	12550, 80903, 14178, 14182, 14165, 11651, 12159, 12367, 15251, 16412, 14102, 18751, 20848, 17395, 17127, 26413, 12447, 56636, 226519, 11789, 18591, 16193, 12576	58	323	5738	7.04462	9.51417e-12	9.51417e-12	1.03095e-10
mmu-miR-150	KEGG_PATHWAY	mmu04010:MAPK signaling pathway	15	14.4231	1.83851e-07	15370, 80903, 14178, 14182, 14165, 11651, 12367, 26410, 14102, 18751, 26413, 56636, 26416, 17451, 18591	58	265	5738	5.59987	1.89365e-05	9.46827e-06	0.000205198
mmu-miR-150	KEGG_PATHWAY	mmu05218:Melanoma	9	8.65385	3.74483e-07	26413, 12550, 80903, 14178, 56636, 14182, 14165, 11651, 18591	58	71	5738	12.5406	3.85711e-05	1.28572e-05	0.000417964
mmu-miR-150	KEGG_PATHWAY	mmu04810:Regulation of actin cytoskeleton	10	9.61538	0.000247801	26413, 80903, 14178, 56636, 14182, 14165, 17451, 16412, 18591, 11789	58	217	5738	4.55903	0.0252036	0.00636135	0.276225
mmu-miR-150	KEGG_PATHWAY	mmu04320:Dorso-ventral axis formation	4	3.84615	0.00125197	18132, 26413, 12877, 23871	58	22	5738	17.9875	0.121055	0.0254765	1.38848
mmu-miR-150	KEGG_PATHWAY	mmu04914:Progesterone-mediated oocyte maturation	6	5.76923	0.00144936	26413, 12442, 26416, 12877, 11651, 17451	58	85	5738	6.98337	0.138769	0.0245914	1.60579
mmu-miR-150	KEGG_PATHWAY	mmu05215:Prostate cancer	6	5.76923	0.00187016	26413, 12447, 14182, 11651, 18591, 12576	58	90	5738	6.5954	0.175359	0.0271679	2.06758
mmu-miR-150	KEGG_PATHWAY	mmu04620:Toll-like receptor signaling pathway	6	5.76923	0.00284417	26413, 26416, 11651, 20302, 26410, 16193	58	99	5738	5.99582	0.254251	0.0360066	3.12893
mmu-miR-150	KEGG_PATHWAY	mmu05214:Glioma	5	4.80769	0.0035718	18751, 26413, 12325, 11651, 18591	58	64	5738	7.72899	0.308266	0.0401233	3.91496
mmu-miR-150	KEGG_PATHWAY	mmu05211:Renal cell carcinoma	5	4.80769	0.00493246	26413, 11651, 23871, 15251, 18591	58	70	5738	7.0665	0.399084	0.0496548	5.36926
mmu-miR-150	KEGG_PATHWAY	mmu04114:Oocyte meiosis	6	5.76923	0.00541162	26413, 12447, 12442, 12325, 12877, 17451	58	115	5738	5.16162	0.428168	0.0495408	5.87661
mmu-miR-150	KEGG_PATHWAY	mmu05222:Small cell lung cancer	5	4.80769	0.00976	12447, 226519, 11651, 16412, 12576	58	85	5738	5.81947	0.63586	0.0807387	10.3689
mmu-miR-150	KEGG_PATHWAY	mmu05210:Colorectal cancer	5	4.80769	0.0101616	26413, 17127, 11651, 12367, 11789	58	86	5738	5.7518	0.650761	0.0777353	10.7737
mmu-miR-150	KEGG_PATHWAY	mmu04012:ErbB signaling pathway	5	4.80769	0.0105738	18751, 26413, 12325, 11651, 12576	58	87	5738	5.68569	0.665427	0.0752272	11.1876
mmu-miR-150	KEGG_PATHWAY	mmu04350:TGF-beta signaling pathway	5	4.80769	0.0105738	26413, 17127, 11477, 12159, 12168	58	87	5738	5.68569	0.665427	0.0752272	11.1876
mmu-miR-150	KEGG_PATHWAY	mmu05213:Endometrial cancer	4	3.84615	0.0145622	26413, 12550, 11651, 11789	58	52	5738	7.61008	0.779296	0.0958218	15.1024
mmu-miR-150	KEGG_PATHWAY	mmu04115:p53 signaling pathway	4	3.84615	0.030682	12447, 12442, 12367, 14102	58	69	5738	5.73513	0.959633	0.181768	29.3766
mmu-miR-150	KEGG_PATHWAY	mmu04650:Natural killer cell mediated cytotoxicity	5	4.80769	0.0323486	18751, 26413, 22035, 12367, 14102	58	122	5738	4.05455	0.96619	0.180642	30.72
mmu-miR-150	KEGG_PATHWAY	mmu04060:Cytokine-cytokine receptor interaction	7	6.73077	0.0329489	11477, 22035, 18591, 20302, 12168, 14102, 16193	58	244	5738	2.83819	0.968283	0.17446	31.1982
mmu-miR-150	KEGG_PATHWAY	mmu04062:Chemokine signaling pathway	6	5.76923	0.0336475	20848, 18751, 26413, 14688, 11651, 20302	58	182	5738	3.26146	0.970558	0.169348	31.7509
mmu-miR-150	KEGG_PATHWAY	mmu05212:Pancreatic cancer	4	3.84615	0.0342087	20848, 26413, 17127, 11651	58	72	5738	5.49617	0.972268	0.16411	32.192
mmu-miR-150	KEGG_PATHWAY	mmu04370:VEGF signaling pathway	4	3.84615	0.0392253	18751, 26413, 26416, 11651	58	76	5738	5.2069	0.983781	0.178206	36.021
mmu-miR-150	KEGG_PATHWAY	mmu05220:Chronic myeloid leukemia	4	3.84615	0.0392253	26413, 17127, 11651, 12576	58	76	5738	5.2069	0.983781	0.178206	36.021
mmu-miR-150	KEGG_PATHWAY	mmu04520:Adherens junction	4	3.84615	0.0392253	26413, 12550, 17127, 14182	58	76	5738	5.2069	0.983781	0.178206	36.021
mmu-miR-150	KEGG_PATHWAY	mmu04510:Focal adhesion	6	5.76923	0.0457395	18751, 26413, 226519, 11651, 16412, 18591	58	198	5738	2.99791	0.991952	0.196836	40.6991
mmu-miR-150	KEGG_PATHWAY	mmu05020:Prion diseases	3	2.88462	0.0467997	26413, 226519, 16193	58	35	5738	8.4798	0.992823	0.193171	41.4304
mmu-miR-150	KEGG_PATHWAY	mmu04664:Fc epsilon RI signaling pathway	4	3.84615	0.0474139	18751, 26413, 26416, 11651	58	82	5738	4.8259	0.993284	0.188172	41.8502
mmu-miR-150	KEGG_PATHWAY	mmu04210:Apoptosis	4	3.84615	0.0548324	22035, 11651, 12367, 14102	58	87	5738	4.54855	0.996998	0.207323	46.7093
mmu-miR-150	KEGG_PATHWAY	mmu05219:Bladder cancer	3	2.88462	0.0648226	17395, 26413, 12550	58	42	5738	7.0665	0.998995	0.233176	52.6691
mmu-miR-150	KEGG_PATHWAY	mmu04912:GnRH signaling pathway	4	3.84615	0.0712249	18751, 26413, 12325, 26416	58	97	5738	4.07963	0.999505	0.245629	56.1624
mmu-miR-193*	KEGG_PATHWAY	mmu05200:Pathways in cancer	7	21.875	0.000316518	20848, 12550, 12447, 56636, 14165, 12159, 12367	19	323	5738	6.54489	0.0169494	0.0169494	0.309647
mmu-miR-193*	KEGG_PATHWAY	mmu04114:Oocyte meiosis	5	15.625	0.000377103	12447, 12442, 12325, 12877, 17451	19	115	5738	13.1304	0.0201614	0.010132	0.368818
mmu-miR-193*	KEGG_PATHWAY	mmu04010:MAPK signaling pathway	6	18.75	0.0010554	56636, 26416, 14165, 17451, 12367, 26410	19	265	5738	6.83774	0.0554262	0.0188277	1.02914
mmu-miR-193*	KEGG_PATHWAY	mmu04914:Progesterone-mediated oocyte maturation	4	12.5	0.00218007	12442, 26416, 12877, 17451	19	85	5738	14.2118	0.111172	0.0290332	2.11535
mmu-miR-193*	KEGG_PATHWAY	mmu04115:p53 signaling pathway	3	9.375	0.019259	12447, 12442, 12367	19	69	5738	13.1304	0.650108	0.189437	17.3464
mmu-miR-193*	KEGG_PATHWAY	mmu05218:Melanoma	3	9.375	0.0203249	12550, 56636, 14165	19	71	5738	12.7606	0.670062	0.168736	18.2222
mmu-miR-193	KEGG_PATHWAY	mmu05200:Pathways in cancer	7	21.875	0.000316518	20848, 12550, 12447, 56636, 14165, 12159, 12367	19	323	5738	6.54489	0.0169494	0.0169494	0.309647
mmu-miR-193	KEGG_PATHWAY	mmu04114:Oocyte meiosis	5	15.625	0.000377103	12447, 12442, 12325, 12877, 17451	19	115	5738	13.1304	0.0201614	0.010132	0.368818
mmu-miR-193	KEGG_PATHWAY	mmu04010:MAPK signaling pathway	6	18.75	0.0010554	56636, 26416, 14165, 17451, 12367, 26410	19	265	5738	6.83774	0.0554262	0.0188277	1.02914
mmu-miR-193	KEGG_PATHWAY	mmu04914:Progesterone-mediated oocyte maturation	4	12.5	0.00218007	12442, 26416, 12877, 17451	19	85	5738	14.2118	0.111172	0.0290332	2.11535
mmu-miR-193	KEGG_PATHWAY	mmu04115:p53 signaling pathway	3	9.375	0.019259	12447, 12442, 12367	19	69	5738	13.1304	0.650108	0.189437	17.3464
mmu-miR-193	KEGG_PATHWAY	mmu05218:Melanoma	3	9.375	0.0203249	12550, 56636, 14165	19	71	5738	12.7606	0.670062	0.168736	18.2222
mmu-miR-202-5p	KEGG_PATHWAY	mmu04114:Oocyte meiosis	5	14.7059	0.000176229	12447, 12442, 12325, 12877, 17451	16	115	5738	15.5924	0.00527338	0.00527338	0.15002
mmu-miR-202-5p	KEGG_PATHWAY	mmu04115:p53 signaling pathway	3	8.82353	0.0135268	12447, 12442, 13197	16	69	5738	15.5924	0.335402	0.184771	10.9537
mmu-miR-202-5p	KEGG_PATHWAY	mmu04914:Progesterone-mediated oocyte maturation	3	8.82353	0.0200945	12442, 12877, 17451	16	85	5738	12.6574	0.456091	0.183715	15.8793
mmu-miR-202-5p	KEGG_PATHWAY	mmu04110:Cell cycle	3	8.82353	0.0428893	12447, 12442, 13197	16	128	5738	8.40527	0.731549	0.280192	31.1621
mmu-miR-211	KEGG_PATHWAY	mmu04114:Oocyte meiosis	6	13.3333	2.75351e-05	12447, 12442, 12325, 12877, 17451, 11512	20	115	5738	14.9687	0.00132083	0.00132083	0.0262752
mmu-miR-211	KEGG_PATHWAY	mmu04914:Progesterone-mediated oocyte maturation	4	8.88889	0.00256132	12442, 12877, 17451, 11512	20	85	5738	13.5012	0.115826	0.0596945	2.41784
mmu-miR-211	KEGG_PATHWAY	mmu05200:Pathways in cancer	6	13.3333	0.00330899	56717, 21813, 12447, 56636, 17342, 12576	20	323	5738	5.32941	0.147085	0.05165	3.11369
mmu-miR-211	KEGG_PATHWAY	mmu04520:Adherens junction	3	6.66667	0.0255946	20583, 21813, 20613	20	76	5738	11.325	0.711925	0.267384	21.9206
mmu-miR-211	KEGG_PATHWAY	mmu04012:ErbB signaling pathway	3	6.66667	0.0328803	56717, 12325, 12576	20	87	5738	9.8931	0.799067	0.274545	27.3176
mmu-miR-211	KEGG_PATHWAY	mmu05215:Prostate cancer	3	6.66667	0.0349947	56717, 12447, 12576	20	90	5738	9.56333	0.819105	0.247966	28.82
mmu-miR-211	KEGG_PATHWAY	mmu04916:Melanogenesis	3	6.66667	0.0424147	12325, 17342, 11512	20	100	5738	8.607	0.875112	0.257098	33.875
mmu-miR-211	KEGG_PATHWAY	mmu04110:Cell cycle	3	6.66667	0.0659463	12447, 12442, 12576	20	128	5738	6.72422	0.962169	0.335904	47.8516
mmu-miR-216b	KEGG_PATHWAY	mmu05214:Glioma	6	20	5.85469e-07	13649, 12325, 16653, 22059, 12578, 12575	17	64	5738	31.6434	3.16149e-05	3.16149e-05	0.000573557
mmu-miR-216b	KEGG_PATHWAY	mmu05218:Melanoma	6	20	9.88562e-07	13649, 56636, 16653, 22059, 12578, 12575	17	71	5738	28.5236	5.3381e-05	2.66908e-05	0.000968446
mmu-miR-216b	KEGG_PATHWAY	mmu05219:Bladder cancer	5	16.6667	4.23594e-06	13649, 16653, 22059, 12578, 12575	17	42	5738	40.1821	0.000228715	7.62441e-05	0.00414968
mmu-miR-216b	KEGG_PATHWAY	mmu04115:p53 signaling pathway	5	16.6667	3.12641e-05	12447, 12442, 22059, 12578, 12575	17	69	5738	24.4587	0.00168686	0.000421982	0.0306238
mmu-miR-216b	KEGG_PATHWAY	mmu05215:Prostate cancer	5	16.6667	8.91941e-05	13649, 12447, 16653, 22059, 12575	17	90	5738	18.7516	0.00480512	0.000962876	0.0873452
mmu-miR-216b	KEGG_PATHWAY	mmu05200:Pathways in cancer	7	23.3333	0.000150317	13649, 12447, 56636, 16653, 22059, 12578, 12575	17	323	5738	7.31488	0.00808486	0.00135204	0.147161
mmu-miR-216b	KEGG_PATHWAY	mmu04114:Oocyte meiosis	5	16.6667	0.000231354	12447, 12442, 12325, 12877, 17451	17	115	5738	14.6752	0.0124168	0.00178334	0.226416
mmu-miR-216b	KEGG_PATHWAY	mmu04110:Cell cycle	5	16.6667	0.000349245	12447, 12442, 22059, 12578, 12575	17	128	5738	13.1847	0.0186857	0.00235504	0.341614
mmu-miR-216b	KEGG_PATHWAY	mmu05223:Non-small cell lung cancer	4	13.3333	0.000404665	13649, 16653, 22059, 12578	17	54	5738	25.0022	0.0216192	0.00242554	0.395728
mmu-miR-216b	KEGG_PATHWAY	mmu05212:Pancreatic cancer	4	13.3333	0.000943609	13649, 16653, 22059, 12578	17	72	5738	18.7516	0.0497013	0.00508492	0.920584
mmu-miR-216b	KEGG_PATHWAY	mmu05220:Chronic myeloid leukemia	4	13.3333	0.00110471	16653, 22059, 12578, 12575	17	76	5738	17.7647	0.057941	0.00541143	1.07699
mmu-miR-216b	KEGG_PATHWAY	mmu04914:Progesterone-mediated oocyte maturation	4	13.3333	0.00152847	12442, 16653, 12877, 17451	17	85	5738	15.8837	0.079281	0.00685973	1.48735
mmu-miR-216b	KEGG_PATHWAY	mmu04320:Dorso-ventral axis formation	3	10	0.00163021	13649, 16653, 12877	17	22	5738	46.0267	0.0843335	0.00675425	1.58564
mmu-miR-216b	KEGG_PATHWAY	mmu04012:ErbB signaling pathway	4	13.3333	0.00163469	13649, 12325, 16653, 12575	17	87	5738	15.5186	0.0845556	0.00629053	1.58997
mmu-miR-216b	KEGG_PATHWAY	mmu04912:GnRH signaling pathway	4	13.3333	0.00223543	13649, 12325, 16653, 17387	17	97	5738	13.9187	0.113832	0.0080242	2.16855
mmu-miR-216b	KEGG_PATHWAY	mmu04010:MAPK signaling pathway	5	16.6667	0.00521043	13649, 56636, 16653, 17451, 22059	17	265	5738	6.36848	0.245801	0.0174767	4.98902
mmu-miR-216b	KEGG_PATHWAY	mmu05213:Endometrial cancer	3	10	0.00891278	13649, 16653, 22059	17	52	5738	19.4729	0.383346	0.0280375	8.39698
mmu-miR-216b	KEGG_PATHWAY	mmu04810:Regulation of actin cytoskeleton	4	13.3333	0.0207497	13649, 56636, 16653, 17451	17	217	5738	6.22174	0.677701	0.0609665	18.569
mmu-miR-216b	KEGG_PATHWAY	mmu05210:Colorectal cancer	3	10	0.0232507	13649, 16653, 22059	17	86	5738	11.7743	0.719271	0.0646751	20.5837
mmu-miR-216b	KEGG_PATHWAY	mmu04722:Neurotrophin signaling pathway	3	10	0.0496823	12325, 16653, 22059	17	130	5738	7.78914	0.936186	0.128543	39.2997
mmu-miR-216b	KEGG_PATHWAY	mmu05216:Thyroid cancer	2	6.66667	0.0779685	16653, 22059	17	29	5738	23.2779	0.987518	0.188392	54.8529
mmu-miR-296-5p	KEGG_PATHWAY	mmu05200:Pathways in cancer	10	19.6078	3.13102e-06	20848, 12550, 13649, 12447, 56636, 14165, 11651, 12043, 12159, 20850	25	323	5738	7.10588	0.000206627	0.000206627	0.00320124
mmu-miR-296-5p	KEGG_PATHWAY	mmu05218:Melanoma	5	9.80392	0.000189723	12550, 13649, 56636, 14165, 11651	25	71	5738	16.1634	0.0124448	0.00624188	0.19381
mmu-miR-296-5p	KEGG_PATHWAY	mmu04914:Progesterone-mediated oocyte maturation	5	9.80392	0.000380167	12442, 26416, 12877, 11651, 17451	25	85	5738	13.5012	0.0247835	0.00833038	0.388017
mmu-miR-296-5p	KEGG_PATHWAY	mmu04114:Oocyte meiosis	5	9.80392	0.00119343	12447, 12442, 12325, 12877, 17451	25	115	5738	9.97913	0.0757877	0.0195105	1.21352
mmu-miR-296-5p	KEGG_PATHWAY	mmu04010:MAPK signaling pathway	6	11.7647	0.00417097	13649, 56636, 26416, 14165, 11651, 17451	25	265	5738	5.19668	0.24108	0.0536775	4.18345
mmu-miR-296-5p	KEGG_PATHWAY	mmu04012:ErbB signaling pathway	4	7.84314	0.00541347	13649, 12325, 11651, 20850	25	87	5738	10.5526	0.301108	0.0579622	5.39878
mmu-miR-296-5p	KEGG_PATHWAY	mmu05215:Prostate cancer	4	7.84314	0.00595096	13649, 12447, 11651, 12043	25	90	5738	10.2009	0.325603	0.0547224	5.92019
mmu-miR-296-5p	KEGG_PATHWAY	mmu04722:Neurotrophin signaling pathway	4	7.84314	0.0162451	12325, 26416, 11651, 12043	25	130	5738	7.06215	0.660738	0.126391	15.419
mmu-miR-296-5p	KEGG_PATHWAY	mmu05213:Endometrial cancer	3	5.88235	0.0195753	12550, 13649, 11651	25	52	5738	13.2415	0.728769	0.134957	18.3012
mmu-miR-296-5p	KEGG_PATHWAY	mmu05221:Acute myeloid leukemia	3	5.88235	0.0232646	20848, 11651, 20850	25	57	5738	12.08	0.788516	0.143894	21.3905
mmu-miR-296-5p	KEGG_PATHWAY	mmu05214:Glioma	3	5.88235	0.0288709	13649, 12325, 11651	25	64	5738	10.7587	0.855363	0.161194	25.8835
mmu-miR-296-5p	KEGG_PATHWAY	mmu05212:Pancreatic cancer	3	5.88235	0.0358718	20848, 13649, 11651	25	72	5738	9.56333	0.910278	0.182022	31.1684
mmu-miR-296-5p	KEGG_PATHWAY	mmu04370:VEGF signaling pathway	3	5.88235	0.0395962	18127, 26416, 11651	25	76	5738	9.06	0.930505	0.185446	33.8391
mmu-miR-296-5p	KEGG_PATHWAY	mmu04020:Calcium signaling pathway	4	7.84314	0.0439613	18127, 13649, 12325, 13488	25	191	5738	4.8067	0.948551	0.190986	36.85
mmu-miR-296-5p	KEGG_PATHWAY	mmu05222:Small cell lung cancer	3	5.88235	0.0484873	12447, 11651, 12043	25	85	5738	8.10071	0.962385	0.196429	39.8408
mmu-miR-296-5p	KEGG_PATHWAY	mmu05210:Colorectal cancer	3	5.88235	0.049517	13649, 11651, 12043	25	86	5738	8.00651	0.964979	0.189001	40.5031
mmu-miR-296-5p	KEGG_PATHWAY	mmu04810:Regulation of actin cytoskeleton	4	7.84314	0.0601907	13649, 56636, 14165, 17451	25	217	5738	4.23078	0.98338	0.214166	46.9912
mmu-miR-296-5p	KEGG_PATHWAY	mmu04912:GnRH signaling pathway	3	5.88235	0.061358	13649, 12325, 26416	25	97	5738	7.09856	0.984689	0.207195	47.6606
mmu-miR-296-5p	KEGG_PATHWAY	mmu04320:Dorso-ventral axis formation	2	3.92157	0.0882419	13649, 12877	25	22	5738	20.8655	0.997751	0.274505	61.114
mmu-miR-760	KEGG_PATHWAY	mmu05220:Chronic myeloid leukemia	3	50	0.000514991	17127, 22059, 12575	4	76	5738	56.625	0.0127955	0.0127955	0.417059
mmu-miR-760	KEGG_PATHWAY	mmu04110:Cell cycle	3	50	0.00145976	17127, 22059, 12575	4	128	5738	33.6211	0.0358619	0.0180947	1.17821
mmu-miR-760	KEGG_PATHWAY	mmu05200:Pathways in cancer	3	50	0.00912476	17127, 22059, 12575	4	323	5738	13.3235	0.204804	0.073544	7.16728
mmu-miR-760	KEGG_PATHWAY	mmu05219:Bladder cancer	2	33.3333	0.0218023	22059, 12575	4	42	5738	68.3095	0.423677	0.128702	16.3763
mmu-miR-760	KEGG_PATHWAY	mmu05214:Glioma	2	33.3333	0.033095	22059, 12575	4	64	5738	44.8281	0.568883	0.154879	23.8946
mmu-miR-760	KEGG_PATHWAY	mmu04115:p53 signaling pathway	2	33.3333	0.0356494	22059, 12575	4	69	5738	41.5797	0.596471	0.140368	25.5105
mmu-miR-760	KEGG_PATHWAY	mmu05218:Melanoma	2	33.3333	0.0366698	22059, 12575	4	71	5738	40.4085	0.607012	0.124907	26.1477
mmu-miR-760	KEGG_PATHWAY	mmu05212:Pancreatic cancer	2	33.3333	0.0371798	17127, 22059	4	72	5738	39.8472	0.61218	0.111661	26.4643
mmu-miR-760	KEGG_PATHWAY	mmu05210:Colorectal cancer	2	33.3333	0.0443005	17127, 22059	4	86	5738	33.3605	0.677868	0.118267	30.7623
mmu-miR-760	KEGG_PATHWAY	mmu05215:Prostate cancer	2	33.3333	0.0463285	22059, 12575	4	90	5738	31.8778	0.694529	0.111828	31.9453
mmu-miR-760	KEGG_PATHWAY	mmu04310:Wnt signaling pathway	2	33.3333	0.0759092	17127, 22059	4	149	5738	19.255	0.861048	0.164245	47.297
mmu-miR-1224	KEGG_PATHWAY	mmu04350:TGF-beta signaling pathway	2	25	0.0448077	20683, 21926	4	87	5738	32.977	0.682115	0.682115	31.0599
